# Supplementary material for: In Silico Characterization of the Secretome of the Fungal Pathogen Thielaviopsis punctulata, the Causal Agent of Date Palm Black Scorch Disease
Source: J Fungi (Basel). 2023 Feb 27;9(3):303. doi: 10.3390/jof9030303 (PMC10051545; doi:10.3390/jof9030303)
Supplement: Supplementary file 1 [file jof-09-00303-s001.zip]

Archive with 5 entries (5 files):
- Supplementary Table S1.xlsx
- Supplementary Table S3.pdf
- Supplementary Table S4.pdf
- Supplementary Table S5.pdf
- SupplementaryTable S2.xlsx
