# Supplementary material for: In Silico Characterization of the Secretome of the Fungal Pathogen Thielaviopsis punctulata, the Causal Agent of Date Palm Black Scorch Disease
Source: J Fungi (Basel). 2023 Feb 27;9(3):303. doi: 10.3390/jof9030303 (PMC10051545; doi:10.3390/jof9030303)
Supplement: Supplementary file 1 [file jof-09-00303-s001.zip › Supplementary Table S1.xlsx]

## Sheet: T.cerberus
Predicted gene models of T. cerberus
##gff-version 3
Scaffold id	Software	Features	Start	Stop		Strand
JACYXV010000548.1	maker	gene	8823	10780	.	+	.	ID=Tcer_04595;Name=Tcer_04595;Alias=augustus-JACYXV010000548.1-processed-gene-0.0;
JACYXV010000548.1	maker	mRNA	8823	10780	.	+	.	ID=Tcer_04595-RA;Parent=Tcer_04595;Name=Tcer_04595-RA;Alias=augustus-JACYXV010000548.1-processed-gene-0.0-mRNA-1;_AED=1.00;_QI=0|0|0|0|1|1|4|0|585;_eAED=1.00;
JACYXV010000548.1	maker	exon	8823	9675	.	+	.	ID=Tcer_04595-RA:exon:8088;Parent=Tcer_04595-RA;
JACYXV010000548.1	maker	exon	9775	9980	.	+	.	ID=Tcer_04595-RA:exon:8089;Parent=Tcer_04595-RA;
JACYXV010000548.1	maker	exon	10032	10447	.	+	.	ID=Tcer_04595-RA:exon:8090;Parent=Tcer_04595-RA;
JACYXV010000548.1	maker	exon	10498	10780	.	+	.	ID=Tcer_04595-RA:exon:8091;Parent=Tcer_04595-RA;
JACYXV010000548.1	maker	CDS	8823	9675	.	+	0	ID=Tcer_04595-RA:cds;Parent=Tcer_04595-RA;
JACYXV010000548.1	maker	CDS	9775	9980	.	+	2	ID=Tcer_04595-RA:cds;Parent=Tcer_04595-RA;
JACYXV010000548.1	maker	CDS	10032	10447	.	+	0	ID=Tcer_04595-RA:cds;Parent=Tcer_04595-RA;
JACYXV010000548.1	maker	CDS	10498	10780	.	+	1	ID=Tcer_04595-RA:cds;Parent=Tcer_04595-RA;
JACYXV010000548.1	maker	gene	11604	12580	.	+	.	ID=Tcer_04596;Name=Tcer_04596;Alias=augustus-JACYXV010000548.1-processed-gene-0.1;
JACYXV010000548.1	maker	mRNA	11604	12580	.	+	.	ID=Tcer_04596-RA;Parent=Tcer_04596;Name=Tcer_04596-RA;Alias=augustus-JACYXV010000548.1-processed-gene-0.1-mRNA-1;_AED=1.00;_QI=0|0|0|0|1|1|3|0|290;_eAED=1.00;
JACYXV010000548.1	maker	exon	11604	11651	.	+	.	ID=Tcer_04596-RA:exon:8092;Parent=Tcer_04596-RA;
JACYXV010000548.1	maker	exon	11704	11824	.	+	.	ID=Tcer_04596-RA:exon:8093;Parent=Tcer_04596-RA;
JACYXV010000548.1	maker	exon	11877	12580	.	+	.	ID=Tcer_04596-RA:exon:8094;Parent=Tcer_04596-RA;
JACYXV010000548.1	maker	CDS	11604	11651	.	+	0	ID=Tcer_04596-RA:cds;Parent=Tcer_04596-RA;
JACYXV010000548.1	maker	CDS	11704	11824	.	+	0	ID=Tcer_04596-RA:cds;Parent=Tcer_04596-RA;
JACYXV010000548.1	maker	CDS	11877	12580	.	+	2	ID=Tcer_04596-RA:cds;Parent=Tcer_04596-RA;
###
JACYXV010000319.1	maker	gene	6495	12709	.	+	.	ID=Tcer_02501;Name=Tcer_02501;Alias=augustus-JACYXV010000319.1-processed-gene-0.0;
JACYXV010000319.1	maker	mRNA	6495	12709	.	+	.	ID=Tcer_02501-RA;Parent=Tcer_02501;Name=Tcer_02501-RA;Alias=augustus-JACYXV010000319.1-processed-gene-0.0-mRNA-1;_AED=1.00;_QI=0|0|0|0|1|1|9|0|1624;_eAED=1.00;
JACYXV010000319.1	maker	exon	6495	6719	.	+	.	ID=Tcer_02501-RA:exon:5783;Parent=Tcer_02501-RA;
JACYXV010000319.1	maker	exon	6857	7258	.	+	.	ID=Tcer_02501-RA:exon:5784;Parent=Tcer_02501-RA;
JACYXV010000319.1	maker	exon	7333	7768	.	+	.	ID=Tcer_02501-RA:exon:5785;Parent=Tcer_02501-RA;
JACYXV010000319.1	maker	exon	7824	8790	.	+	.	ID=Tcer_02501-RA:exon:5786;Parent=Tcer_02501-RA;
JACYXV010000319.1	maker	exon	9507	9526	.	+	.	ID=Tcer_02501-RA:exon:5787;Parent=Tcer_02501-RA;
JACYXV010000319.1	maker	exon	9619	10567	.	+	.	ID=Tcer_02501-RA:exon:5788;Parent=Tcer_02501-RA;
JACYXV010000319.1	maker	exon	10620	10952	.	+	.	ID=Tcer_02501-RA:exon:5789;Parent=Tcer_02501-RA;
JACYXV010000319.1	maker	exon	11111	12539	.	+	.	ID=Tcer_02501-RA:exon:5790;Parent=Tcer_02501-RA;
JACYXV010000319.1	maker	exon	12596	12709	.	+	.	ID=Tcer_02501-RA:exon:5791;Parent=Tcer_02501-RA;
JACYXV010000319.1	maker	CDS	6495	6719	.	+	0	ID=Tcer_02501-RA:cds;Parent=Tcer_02501-RA;
JACYXV010000319.1	maker	CDS	6857	7258	.	+	0	ID=Tcer_02501-RA:cds;Parent=Tcer_02501-RA;
JACYXV010000319.1	maker	CDS	7333	7768	.	+	0	ID=Tcer_02501-RA:cds;Parent=Tcer_02501-RA;
JACYXV010000319.1	maker	CDS	7824	8790	.	+	2	ID=Tcer_02501-RA:cds;Parent=Tcer_02501-RA;
JACYXV010000319.1	maker	CDS	9507	9526	.	+	1	ID=Tcer_02501-RA:cds;Parent=Tcer_02501-RA;
JACYXV010000319.1	maker	CDS	9619	10567	.	+	2	ID=Tcer_02501-RA:cds;Parent=Tcer_02501-RA;
JACYXV010000319.1	maker	CDS	10620	10952	.	+	1	ID=Tcer_02501-RA:cds;Parent=Tcer_02501-RA;
JACYXV010000319.1	maker	CDS	11111	12539	.	+	1	ID=Tcer_02501-RA:cds;Parent=Tcer_02501-RA;
JACYXV010000319.1	maker	CDS	12596	12709	.	+	0	ID=Tcer_02501-RA:cds;Parent=Tcer_02501-RA;
JACYXV010000319.1	maker	gene	13994	16738	.	+	.	ID=Tcer_02503;Name=Tcer_02503;Alias=augustus-JACYXV010000319.1-processed-gene-0.1;
JACYXV010000319.1	maker	mRNA	13994	16738	.	+	.	ID=Tcer_02503-RA;Parent=Tcer_02503;Name=Tcer_02503-RA;Alias=augustus-JACYXV010000319.1-processed-gene-0.1-mRNA-1;_AED=1.00;_QI=0|0|0|0|1|1|4|0|758;_eAED=1.00;
JACYXV010000319.1	maker	exon	13994	14033	.	+	.	ID=Tcer_02503-RA:exon:5792;Parent=Tcer_02503-RA;
JACYXV010000319.1	maker	exon	14098	14240	.	+	.	ID=Tcer_02503-RA:exon:5793;Parent=Tcer_02503-RA;
JACYXV010000319.1	maker	exon	14297	16215	.	+	.	ID=Tcer_02503-RA:exon:5794;Parent=Tcer_02503-RA;
JACYXV010000319.1	maker	exon	16564	16738	.	+	.	ID=Tcer_02503-RA:exon:5795;Parent=Tcer_02503-RA;
JACYXV010000319.1	maker	CDS	13994	14033	.	+	0	ID=Tcer_02503-RA:cds;Parent=Tcer_02503-RA;
JACYXV010000319.1	maker	CDS	14098	14240	.	+	2	ID=Tcer_02503-RA:cds;Parent=Tcer_02503-RA;
JACYXV010000319.1	maker	CDS	14297	16215	.	+	0	ID=Tcer_02503-RA:cds;Parent=Tcer_02503-RA;
JACYXV010000319.1	maker	CDS	16564	16738	.	+	1	ID=Tcer_02503-RA:cds;Parent=Tcer_02503-RA;
JACYXV010000319.1	maker	gene	12881	13654	.	-	.	ID=Tcer_02502;Name=Tcer_02502;Alias=augustus-JACYXV010000319.1-processed-gene-0.2;
JACYXV010000319.1	maker	mRNA	12881	13654	.	-	.	ID=Tcer_02502-RA;Parent=Tcer_02502;Name=Tcer_02502-RA;Alias=augustus-JACYXV010000319.1-processed-gene-0.2-mRNA-1;_AED=1.00;_QI=0|-1|0|0|-1|1|1|0|257;_eAED=1.00;
JACYXV010000319.1	maker	exon	12881	13654	.	-	.	ID=Tcer_02502-RA:exon:5796;Parent=Tcer_02502-RA;
JACYXV010000319.1	maker	CDS	12881	13654	.	-	0	ID=Tcer_02502-RA:cds;Parent=Tcer_02502-RA;
###
###
JACYXV010004038.1	maker	gene	466	927	.	-	.	ID=Tcer_07503;Name=Tcer_07503;Alias=augustus-JACYXV010004038.1-processed-gene-0.0;
JACYXV010004038.1	maker	mRNA	466	927	.	-	.	ID=Tcer_07503-RA;Parent=Tcer_07503;Name=Tcer_07503-RA;Alias=augustus-JACYXV010004038.1-processed-gene-0.0-mRNA-1;_AED=1.00;_QI=0|-1|0|0|-1|1|1|0|153;_eAED=1.00;
JACYXV010004038.1	maker	exon	466	927	.	-	.	ID=Tcer_07503-RA:exon:19798;Parent=Tcer_07503-RA;
JACYXV010004038.1	maker	CDS	466	927	.	-	0	ID=Tcer_07503-RA:cds;Parent=Tcer_07503-RA;
###
###
JACYXV010003492.1	maker	gene	13	1603	.	+	.	ID=Tcer_05641;Name=Tcer_05641;Alias=augustus-JACYXV010003492.1-processed-gene-0.0;
JACYXV010003492.1	maker	mRNA	13	1603	.	+	.	ID=Tcer_05641-RA;Parent=Tcer_05641;Name=Tcer_05641-RA;Alias=augustus-JACYXV010003492.1-processed-gene-0.0-mRNA-1;_AED=1.00;_QI=0|0|0|0|1|1|5|0|380;_eAED=1.00;
JACYXV010003492.1	maker	exon	13	120	.	+	.	ID=Tcer_05641-RA:exon:19201;Parent=Tcer_05641-RA;
JACYXV010003492.1	maker	exon	403	510	.	+	.	ID=Tcer_05641-RA:exon:19202;Parent=Tcer_05641-RA;
JACYXV010003492.1	maker	exon	566	813	.	+	.	ID=Tcer_05641-RA:exon:19203;Parent=Tcer_05641-RA;
JACYXV010003492.1	maker	exon	873	1018	.	+	.	ID=Tcer_05641-RA:exon:19204;Parent=Tcer_05641-RA;
JACYXV010003492.1	maker	exon	1074	1603	.	+	.	ID=Tcer_05641-RA:exon:19205;Parent=Tcer_05641-RA;
JACYXV010003492.1	maker	CDS	13	120	.	+	0	ID=Tcer_05641-RA:cds;Parent=Tcer_05641-RA;
JACYXV010003492.1	maker	CDS	403	510	.	+	0	ID=Tcer_05641-RA:cds;Parent=Tcer_05641-RA;
JACYXV010003492.1	maker	CDS	566	813	.	+	0	ID=Tcer_05641-RA:cds;Parent=Tcer_05641-RA;
JACYXV010003492.1	maker	CDS	873	1018	.	+	1	ID=Tcer_05641-RA:cds;Parent=Tcer_05641-RA;
JACYXV010003492.1	maker	CDS	1074	1603	.	+	2	ID=Tcer_05641-RA:cds;Parent=Tcer_05641-RA;
###
JACYXV010001408.1	maker	gene	1248	3920	.	+	.	ID=Tcer_04245;Name=Tcer_04245;Alias=augustus-JACYXV010001408.1-processed-gene-0.0;
JACYXV010001408.1	maker	mRNA	1248	3920	.	+	.	ID=Tcer_04245-RA;Parent=Tcer_04245;Name=Tcer_04245-RA;Alias=augustus-JACYXV010001408.1-processed-gene-0.0-mRNA-1;_AED=1.00;_QI=0|0|0|0|1|1|4|0|779;_eAED=1.00;
JACYXV010001408.1	maker	exon	1248	1382	.	+	.	ID=Tcer_04245-RA:exon:13674;Parent=Tcer_04245-RA;
JACYXV010001408.1	maker	exon	1458	2832	.	+	.	ID=Tcer_04245-RA:exon:13675;Parent=Tcer_04245-RA;
JACYXV010001408.1	maker	exon	2882	3463	.	+	.	ID=Tcer_04245-RA:exon:13676;Parent=Tcer_04245-RA;
JACYXV010001408.1	maker	exon	3673	3920	.	+	.	ID=Tcer_04245-RA:exon:13677;Parent=Tcer_04245-RA;
JACYXV010001408.1	maker	CDS	1248	1382	.	+	0	ID=Tcer_04245-RA:cds;Parent=Tcer_04245-RA;
JACYXV010001408.1	maker	CDS	1458	2832	.	+	0	ID=Tcer_04245-RA:cds;Parent=Tcer_04245-RA;
JACYXV010001408.1	maker	CDS	2882	3463	.	+	2	ID=Tcer_04245-RA:cds;Parent=Tcer_04245-RA;
JACYXV010001408.1	maker	CDS	3673	3920	.	+	2	ID=Tcer_04245-RA:cds;Parent=Tcer_04245-RA;
JACYXV010001408.1	maker	gene	4915	5757	.	+	.	ID=Tcer_04246;Name=Tcer_04246;Alias=augustus-JACYXV010001408.1-processed-gene-0.1;
JACYXV010001408.1	maker	mRNA	4915	5757	.	+	.	ID=Tcer_04246-RA;Parent=Tcer_04246;Name=Tcer_04246-RA;Alias=augustus-JACYXV010001408.1-processed-gene-0.1-mRNA-1;_AED=1.00;_QI=0|-1|0|0|-1|1|1|0|280;_eAED=1.00;
JACYXV010001408.1	maker	exon	4915	5757	.	+	.	ID=Tcer_04246-RA:exon:13678;Parent=Tcer_04246-RA;
JACYXV010001408.1	maker	CDS	4915	5757	.	+	0	ID=Tcer_04246-RA:cds;Parent=Tcer_04246-RA;
JACYXV010001408.1	maker	gene	6343	6683	.	+	.	ID=Tcer_04247;Name=Tcer_04247;Alias=augustus-JACYXV010001408.1-processed-gene-0.2;
JACYXV010001408.1	maker	mRNA	6343	6683	.	+	.	ID=Tcer_04247-RA;Parent=Tcer_04247;Name=Tcer_04247-RA;Alias=augustus-JACYXV010001408.1-processed-gene-0.2-mRNA-1;_AED=1.00;_QI=0|0|0|0|1|1|2|0|69;_eAED=1.00;
JACYXV010001408.1	maker	exon	6343	6517	.	+	.	ID=Tcer_04247-RA:exon:13679;Parent=Tcer_04247-RA;
JACYXV010001408.1	maker	exon	6649	6683	.	+	.	ID=Tcer_04247-RA:exon:13680;Parent=Tcer_04247-RA;
JACYXV010001408.1	maker	CDS	6343	6517	.	+	0	ID=Tcer_04247-RA:cds;Parent=Tcer_04247-RA;
JACYXV010001408.1	maker	CDS	6649	6683	.	+	2	ID=Tcer_04247-RA:cds;Parent=Tcer_04247-RA;
###
JACYXV010000870.1	maker	gene	4446	9244	.	-	.	ID=Tcer_03919;Name=Tcer_03919;Alias=augustus-JACYXV010000870.1-processed-gene-0.1;
JACYXV010000870.1	maker	mRNA	4446	9244	.	-	.	ID=Tcer_03919-RA;Parent=Tcer_03919;Name=Tcer_03919-RA;Alias=augustus-JACYXV010000870.1-processed-gene-0.1-mRNA-1;_AED=1.00;_QI=0|0|0|0|1|1|7|0|1439;_eAED=1.00;
JACYXV010000870.1	maker	exon	8900	9244	.	-	.	ID=Tcer_03919-RA:exon:10715;Parent=Tcer_03919-RA;
JACYXV010000870.1	maker	exon	8817	8845	.	-	.	ID=Tcer_03919-RA:exon:10714;Parent=Tcer_03919-RA;
JACYXV010000870.1	maker	exon	8562	8604	.	-	.	ID=Tcer_03919-RA:exon:10713;Parent=Tcer_03919-RA;
JACYXV010000870.1	maker	exon	8260	8512	.	-	.	ID=Tcer_03919-RA:exon:10712;Parent=Tcer_03919-RA;
JACYXV010000870.1	maker	exon	8025	8206	.	-	.	ID=Tcer_03919-RA:exon:10711;Parent=Tcer_03919-RA;
JACYXV010000870.1	maker	exon	5712	7965	.	-	.	ID=Tcer_03919-RA:exon:10710;Parent=Tcer_03919-RA;
JACYXV010000870.1	maker	exon	4446	5659	.	-	.	ID=Tcer_03919-RA:exon:10709;Parent=Tcer_03919-RA;
JACYXV010000870.1	maker	CDS	8900	9244	.	-	0	ID=Tcer_03919-RA:cds;Parent=Tcer_03919-RA;
JACYXV010000870.1	maker	CDS	8817	8845	.	-	0	ID=Tcer_03919-RA:cds;Parent=Tcer_03919-RA;
JACYXV010000870.1	maker	CDS	8562	8604	.	-	1	ID=Tcer_03919-RA:cds;Parent=Tcer_03919-RA;
JACYXV010000870.1	maker	CDS	8260	8512	.	-	0	ID=Tcer_03919-RA:cds;Parent=Tcer_03919-RA;
JACYXV010000870.1	maker	CDS	8025	8206	.	-	2	ID=Tcer_03919-RA:cds;Parent=Tcer_03919-RA;
JACYXV010000870.1	maker	CDS	5712	7965	.	-	0	ID=Tcer_03919-RA:cds;Parent=Tcer_03919-RA;
JACYXV010000870.1	maker	CDS	4446	5659	.	-	2	ID=Tcer_03919-RA:cds;Parent=Tcer_03919-RA;
JACYXV010000870.1	maker	gene	202	2945	.	-	.	ID=Tcer_03918;Name=Tcer_03918;Alias=augustus-JACYXV010000870.1-processed-gene-0.0;
JACYXV010000870.1	maker	mRNA	202	2945	.	-	.	ID=Tcer_03918-RA;Parent=Tcer_03918;Name=Tcer_03918-RA;Alias=augustus-JACYXV010000870.1-processed-gene-0.0-mRNA-1;_AED=1.00;_QI=0|0|0|0|1|1|2|0|887;_eAED=1.00;
JACYXV010000870.1	maker	exon	2285	2945	.	-	.	ID=Tcer_03918-RA:exon:10717;Parent=Tcer_03918-RA;
JACYXV010000870.1	maker	exon	202	2204	.	-	.	ID=Tcer_03918-RA:exon:10716;Parent=Tcer_03918-RA;
JACYXV010000870.1	maker	CDS	2285	2945	.	-	0	ID=Tcer_03918-RA:cds;Parent=Tcer_03918-RA;
JACYXV010000870.1	maker	CDS	202	2204	.	-	2	ID=Tcer_03918-RA:cds;Parent=Tcer_03918-RA;
###
###
JACYXV010002338.1	maker	gene	3	2231	.	-	.	ID=Tcer_07729;Name=Tcer_07729;Alias=augustus-JACYXV010002338.1-processed-gene-0.0;
JACYXV010002338.1	maker	mRNA	3	2231	.	-	.	ID=Tcer_07729-RA;Parent=Tcer_07729;Name=Tcer_07729-RA;Alias=augustus-JACYXV010002338.1-processed-gene-0.0-mRNA-1;_AED=1.00;_QI=0|-1|0|0|-1|1|1|0|743;_eAED=1.00;
JACYXV010002338.1	maker	exon	3	2231	.	-	.	ID=Tcer_07729-RA:exon:17104;Parent=Tcer_07729-RA;
JACYXV010002338.1	maker	CDS	3	2231	.	-	0	ID=Tcer_07729-RA:cds;Parent=Tcer_07729-RA;
###
###
###
JACYXV010000587.1	maker	gene	9075	10906	.	+	.	ID=Tcer_01999;Name=Tcer_01999;Alias=augustus-JACYXV010000587.1-processed-gene-0.1;
JACYXV010000587.1	maker	mRNA	9075	10906	.	+	.	ID=Tcer_01999-RA;Parent=Tcer_01999;Name=Tcer_01999-RA;Alias=augustus-JACYXV010000587.1-processed-gene-0.1-mRNA-1;_AED=1.00;_QI=0|0|0|0|1|1|2|0|591;_eAED=1.00;
JACYXV010000587.1	maker	exon	9075	10013	.	+	.	ID=Tcer_01999-RA:exon:8479;Parent=Tcer_01999-RA;
JACYXV010000587.1	maker	exon	10070	10906	.	+	.	ID=Tcer_01999-RA:exon:8480;Parent=Tcer_01999-RA;
JACYXV010000587.1	maker	CDS	9075	10013	.	+	0	ID=Tcer_01999-RA:cds;Parent=Tcer_01999-RA;
JACYXV010000587.1	maker	CDS	10070	10906	.	+	0	ID=Tcer_01999-RA:cds;Parent=Tcer_01999-RA;
JACYXV010000587.1	maker	gene	2897	3845	.	+	.	ID=Tcer_01996;Name=Tcer_01996;Alias=augustus-JACYXV010000587.1-processed-gene-0.0;
JACYXV010000587.1	maker	mRNA	2897	3845	.	+	.	ID=Tcer_01996-RA;Parent=Tcer_01996;Name=Tcer_01996-RA;Alias=augustus-JACYXV010000587.1-processed-gene-0.0-mRNA-1;_AED=1.00;_QI=0|0|0|0|1|1|2|0|297;_eAED=1.00;
JACYXV010000587.1	maker	exon	2897	3155	.	+	.	ID=Tcer_01996-RA:exon:8481;Parent=Tcer_01996-RA;
JACYXV010000587.1	maker	exon	3211	3845	.	+	.	ID=Tcer_01996-RA:exon:8482;Parent=Tcer_01996-RA;
JACYXV010000587.1	maker	CDS	2897	3155	.	+	0	ID=Tcer_01996-RA:cds;Parent=Tcer_01996-RA;
JACYXV010000587.1	maker	CDS	3211	3845	.	+	2	ID=Tcer_01996-RA:cds;Parent=Tcer_01996-RA;
JACYXV010000587.1	maker	gene	4027	5475	.	-	.	ID=Tcer_01997;Name=Tcer_01997;Alias=augustus-JACYXV010000587.1-processed-gene-0.4;
JACYXV010000587.1	maker	mRNA	4027	5475	.	-	.	ID=Tcer_01997-RA;Parent=Tcer_01997;Name=Tcer_01997-RA;Alias=augustus-JACYXV010000587.1-processed-gene-0.4-mRNA-1;_AED=1.00;_QI=0|-1|0|0|-1|1|1|0|482;_eAED=1.00;
JACYXV010000587.1	maker	exon	4027	5475	.	-	.	ID=Tcer_01997-RA:exon:8483;Parent=Tcer_01997-RA;
JACYXV010000587.1	maker	CDS	4027	5475	.	-	0	ID=Tcer_01997-RA:cds;Parent=Tcer_01997-RA;
JACYXV010000587.1	maker	gene	832	2302	.	-	.	ID=Tcer_01995;Name=Tcer_01995;Alias=augustus-JACYXV010000587.1-processed-gene-0.3;
JACYXV010000587.1	maker	mRNA	832	2302	.	-	.	ID=Tcer_01995-RA;Parent=Tcer_01995;Name=Tcer_01995-RA;Alias=augustus-JACYXV010000587.1-processed-gene-0.3-mRNA-1;_AED=1.00;_QI=0|0|0|0|1|1|6|0|410;_eAED=1.00;
JACYXV010000587.1	maker	exon	2088	2302	.	-	.	ID=Tcer_01995-RA:exon:8489;Parent=Tcer_01995-RA;
JACYXV010000587.1	maker	exon	1869	2041	.	-	.	ID=Tcer_01995-RA:exon:8488;Parent=Tcer_01995-RA;
JACYXV010000587.1	maker	exon	1681	1823	.	-	.	ID=Tcer_01995-RA:exon:8487;Parent=Tcer_01995-RA;
JACYXV010000587.1	maker	exon	1462	1633	.	-	.	ID=Tcer_01995-RA:exon:8486;Parent=Tcer_01995-RA;
JACYXV010000587.1	maker	exon	1213	1415	.	-	.	ID=Tcer_01995-RA:exon:8485;Parent=Tcer_01995-RA;
JACYXV010000587.1	maker	exon	832	1158	.	-	.	ID=Tcer_01995-RA:exon:8484;Parent=Tcer_01995-RA;
JACYXV010000587.1	maker	CDS	2088	2302	.	-	0	ID=Tcer_01995-RA:cds;Parent=Tcer_01995-RA;
JACYXV010000587.1	maker	CDS	1869	2041	.	-	1	ID=Tcer_01995-RA:cds;Parent=Tcer_01995-RA;
JACYXV010000587.1	maker	CDS	1681	1823	.	-	2	ID=Tcer_01995-RA:cds;Parent=Tcer_01995-RA;
JACYXV010000587.1	maker	CDS	1462	1633	.	-	0	ID=Tcer_01995-RA:cds;Parent=Tcer_01995-RA;
JACYXV010000587.1	maker	CDS	1213	1415	.	-	2	ID=Tcer_01995-RA:cds;Parent=Tcer_01995-RA;
JACYXV010000587.1	maker	CDS	832	1158	.	-	0	ID=Tcer_01995-RA:cds;Parent=Tcer_01995-RA;
JACYXV010000587.1	maker	gene	6038	7246	.	-	.	ID=Tcer_01998;Name=Tcer_01998;Alias=augustus-JACYXV010000587.1-processed-gene-0.5;
JACYXV010000587.1	maker	mRNA	6038	7246	.	-	.	ID=Tcer_01998-RA;Parent=Tcer_01998;Name=Tcer_01998-RA;Alias=augustus-JACYXV010000587.1-processed-gene-0.5-mRNA-1;_AED=1.00;_QI=0|0|0|0|1|1|2|0|385;_eAED=1.00;
JACYXV010000587.1	maker	exon	6258	7246	.	-	.	ID=Tcer_01998-RA:exon:8491;Parent=Tcer_01998-RA;
JACYXV010000587.1	maker	exon	6038	6206	.	-	.	ID=Tcer_01998-RA:exon:8490;Parent=Tcer_01998-RA;
JACYXV010000587.1	maker	CDS	6258	7246	.	-	0	ID=Tcer_01998-RA:cds;Parent=Tcer_01998-RA;
JACYXV010000587.1	maker	CDS	6038	6206	.	-	1	ID=Tcer_01998-RA:cds;Parent=Tcer_01998-RA;
JACYXV010000587.1	maker	gene	3	218	.	-	.	ID=Tcer_01994;Name=Tcer_01994;Alias=augustus-JACYXV010000587.1-processed-gene-0.2;
JACYXV010000587.1	maker	mRNA	3	218	.	-	.	ID=Tcer_01994-RA;Parent=Tcer_01994;Name=Tcer_01994-RA;Alias=augustus-JACYXV010000587.1-processed-gene-0.2-mRNA-1;_AED=1.00;_QI=0|-1|0|0|-1|1|1|0|72;_eAED=1.00;
JACYXV010000587.1	maker	exon	3	218	.	-	.	ID=Tcer_01994-RA:exon:8492;Parent=Tcer_01994-RA;
JACYXV010000587.1	maker	CDS	3	218	.	-	0	ID=Tcer_01994-RA:cds;Parent=Tcer_01994-RA;
###
JACYXV010001755.1	maker	gene	4037	5630	.	+	.	ID=Tcer_05805;Name=Tcer_05805;Alias=augustus-JACYXV010001755.1-processed-gene-0.1;
JACYXV010001755.1	maker	mRNA	4037	5630	.	+	.	ID=Tcer_05805-RA;Parent=Tcer_05805;Name=Tcer_05805-RA;Alias=augustus-JACYXV010001755.1-processed-gene-0.1-mRNA-1;_AED=1.00;_QI=0|0|0|0|1|1|3|0|496;_eAED=1.00;
JACYXV010001755.1	maker	exon	4037	4044	.	+	.	ID=Tcer_05805-RA:exon:15102;Parent=Tcer_05805-RA;
JACYXV010001755.1	maker	exon	4101	4879	.	+	.	ID=Tcer_05805-RA:exon:15103;Parent=Tcer_05805-RA;
JACYXV010001755.1	maker	exon	4930	5630	.	+	.	ID=Tcer_05805-RA:exon:15104;Parent=Tcer_05805-RA;
JACYXV010001755.1	maker	CDS	4037	4044	.	+	0	ID=Tcer_05805-RA:cds;Parent=Tcer_05805-RA;
JACYXV010001755.1	maker	CDS	4101	4879	.	+	1	ID=Tcer_05805-RA:cds;Parent=Tcer_05805-RA;
JACYXV010001755.1	maker	CDS	4930	5630	.	+	2	ID=Tcer_05805-RA:cds;Parent=Tcer_05805-RA;
JACYXV010001755.1	maker	gene	1009	1818	.	+	.	ID=Tcer_05804;Name=Tcer_05804;Alias=augustus-JACYXV010001755.1-processed-gene-0.0;
JACYXV010001755.1	maker	mRNA	1009	1818	.	+	.	ID=Tcer_05804-RA;Parent=Tcer_05804;Name=Tcer_05804-RA;Alias=augustus-JACYXV010001755.1-processed-gene-0.0-mRNA-1;_AED=1.00;_QI=0|-1|0|0|-1|1|1|0|269;_eAED=1.00;
JACYXV010001755.1	maker	exon	1009	1818	.	+	.	ID=Tcer_05804-RA:exon:15105;Parent=Tcer_05804-RA;
JACYXV010001755.1	maker	CDS	1009	1818	.	+	0	ID=Tcer_05804-RA:cds;Parent=Tcer_05804-RA;
###
JACYXV010001081.1	maker	gene	29	1852	.	-	.	ID=Tcer_05361;Name=Tcer_05361;Alias=augustus-JACYXV010001081.1-processed-gene-0.0;
JACYXV010001081.1	maker	mRNA	29	1852	.	-	.	ID=Tcer_05361-RA;Parent=Tcer_05361;Name=Tcer_05361-RA;Alias=augustus-JACYXV010001081.1-processed-gene-0.0-mRNA-1;_AED=1.00;_QI=0|0|0|0|1|1|2|0|585;_eAED=1.00;
JACYXV010001081.1	maker	exon	1436	1852	.	-	.	ID=Tcer_05361-RA:exon:12044;Parent=Tcer_05361-RA;
JACYXV010001081.1	maker	exon	29	1366	.	-	.	ID=Tcer_05361-RA:exon:12043;Parent=Tcer_05361-RA;
JACYXV010001081.1	maker	CDS	1436	1852	.	-	0	ID=Tcer_05361-RA:cds;Parent=Tcer_05361-RA;
JACYXV010001081.1	maker	CDS	29	1366	.	-	0	ID=Tcer_05361-RA:cds;Parent=Tcer_05361-RA;
JACYXV010001081.1	maker	gene	5116	5917	.	-	.	ID=Tcer_05362;Name=Tcer_05362;Alias=augustus-JACYXV010001081.1-processed-gene-0.1;
JACYXV010001081.1	maker	mRNA	5116	5917	.	-	.	ID=Tcer_05362-RA;Parent=Tcer_05362;Name=Tcer_05362-RA;Alias=augustus-JACYXV010001081.1-processed-gene-0.1-mRNA-1;_AED=1.00;_QI=0|0|0|0|1|1|3|0|116;_eAED=1.00;
JACYXV010001081.1	maker	exon	5876	5917	.	-	.	ID=Tcer_05362-RA:exon:12047;Parent=Tcer_05362-RA;
JACYXV010001081.1	maker	exon	5584	5709	.	-	.	ID=Tcer_05362-RA:exon:12046;Parent=Tcer_05362-RA;
JACYXV010001081.1	maker	exon	5116	5298	.	-	.	ID=Tcer_05362-RA:exon:12045;Parent=Tcer_05362-RA;
JACYXV010001081.1	maker	CDS	5876	5917	.	-	0	ID=Tcer_05362-RA:cds;Parent=Tcer_05362-RA;
JACYXV010001081.1	maker	CDS	5584	5709	.	-	0	ID=Tcer_05362-RA:cds;Parent=Tcer_05362-RA;
JACYXV010001081.1	maker	CDS	5116	5298	.	-	0	ID=Tcer_05362-RA:cds;Parent=Tcer_05362-RA;
###
###
###
JACYXV010002439.1	maker	gene	240	3467	.	-	.	ID=Tcer_07607;Name=Tcer_07607;Alias=augustus-JACYXV010002439.1-processed-gene-0.0;
JACYXV010002439.1	maker	mRNA	240	3467	.	-	.	ID=Tcer_07607-RA;Parent=Tcer_07607;Name=Tcer_07607-RA;Alias=augustus-JACYXV010002439.1-processed-gene-0.0-mRNA-1;_AED=1.00;_QI=0|-1|0|0|-1|1|1|0|1075;_eAED=1.00;
JACYXV010002439.1	maker	exon	240	3467	.	-	.	ID=Tcer_07607-RA:exon:17383;Parent=Tcer_07607-RA;
JACYXV010002439.1	maker	CDS	240	3467	.	-	0	ID=Tcer_07607-RA:cds;Parent=Tcer_07607-RA;
###
JACYXV010000522.1	maker	gene	5668	6326	.	+	.	ID=Tcer_03259;Name=Tcer_03259;Alias=augustus-JACYXV010000522.1-processed-gene-0.1;
JACYXV010000522.1	maker	mRNA	5668	6326	.	+	.	ID=Tcer_03259-RA;Parent=Tcer_03259;Name=Tcer_03259-RA;Alias=augustus-JACYXV010000522.1-processed-gene-0.1-mRNA-1;_AED=1.00;_QI=0|0|0|0|1|1|2|0|199;_eAED=1.00;
JACYXV010000522.1	maker	exon	5668	6247	.	+	.	ID=Tcer_03259-RA:exon:7843;Parent=Tcer_03259-RA;
JACYXV010000522.1	maker	exon	6307	6326	.	+	.	ID=Tcer_03259-RA:exon:7844;Parent=Tcer_03259-RA;
JACYXV010000522.1	maker	CDS	5668	6247	.	+	0	ID=Tcer_03259-RA:cds;Parent=Tcer_03259-RA;
JACYXV010000522.1	maker	CDS	6307	6326	.	+	2	ID=Tcer_03259-RA:cds;Parent=Tcer_03259-RA;
JACYXV010000522.1	maker	gene	2	570	.	+	.	ID=Tcer_03257;Name=Tcer_03257;Alias=augustus-JACYXV010000522.1-processed-gene-0.0;
JACYXV010000522.1	maker	mRNA	2	570	.	+	.	ID=Tcer_03257-RA;Parent=Tcer_03257;Name=Tcer_03257-RA;Alias=augustus-JACYXV010000522.1-processed-gene-0.0-mRNA-1;_AED=1.00;_QI=0|0|0|0|1|1|2|0|151;_eAED=1.00;
JACYXV010000522.1	maker	exon	2	226	.	+	.	ID=Tcer_03257-RA:exon:7845;Parent=Tcer_03257-RA;
JACYXV010000522.1	maker	exon	340	570	.	+	.	ID=Tcer_03257-RA:exon:7846;Parent=Tcer_03257-RA;
JACYXV010000522.1	maker	CDS	2	226	.	+	0	ID=Tcer_03257-RA:cds;Parent=Tcer_03257-RA;
JACYXV010000522.1	maker	CDS	340	570	.	+	0	ID=Tcer_03257-RA:cds;Parent=Tcer_03257-RA;
JACYXV010000522.1	maker	gene	13063	13535	.	+	.	ID=Tcer_03260;Name=Tcer_03260;Alias=augustus-JACYXV010000522.1-processed-gene-0.2;
JACYXV010000522.1	maker	mRNA	13063	13535	.	+	.	ID=Tcer_03260-RA;Parent=Tcer_03260;Name=Tcer_03260-RA;Alias=augustus-JACYXV010000522.1-processed-gene-0.2-mRNA-1;_AED=1.00;_QI=0|0|0|0|1|1|2|0|138;_eAED=1.00;
JACYXV010000522.1	maker	exon	13063	13237	.	+	.	ID=Tcer_03260-RA:exon:7847;Parent=Tcer_03260-RA;
JACYXV010000522.1	maker	exon	13297	13535	.	+	.	ID=Tcer_03260-RA:exon:7848;Parent=Tcer_03260-RA;
JACYXV010000522.1	maker	CDS	13063	13237	.	+	0	ID=Tcer_03260-RA:cds;Parent=Tcer_03260-RA;
JACYXV010000522.1	maker	CDS	13297	13535	.	+	2	ID=Tcer_03260-RA:cds;Parent=Tcer_03260-RA;
JACYXV010000522.1	maker	gene	1081	2208	.	-	.	ID=Tcer_03258;Name=Tcer_03258;Alias=augustus-JACYXV010000522.1-processed-gene-0.3;
JACYXV010000522.1	maker	mRNA	1081	2208	.	-	.	ID=Tcer_03258-RA;Parent=Tcer_03258;Name=Tcer_03258-RA;Alias=augustus-JACYXV010000522.1-processed-gene-0.3-mRNA-1;_AED=1.00;_QI=0|0|0|0|1|1|4|0|302;_eAED=1.00;
JACYXV010000522.1	maker	exon	2195	2208	.	-	.	ID=Tcer_03258-RA:exon:7852;Parent=Tcer_03258-RA;
JACYXV010000522.1	maker	exon	1969	2092	.	-	.	ID=Tcer_03258-RA:exon:7851;Parent=Tcer_03258-RA;
JACYXV010000522.1	maker	exon	1823	1913	.	-	.	ID=Tcer_03258-RA:exon:7850;Parent=Tcer_03258-RA;
JACYXV010000522.1	maker	exon	1081	1760	.	-	.	ID=Tcer_03258-RA:exon:7849;Parent=Tcer_03258-RA;
JACYXV010000522.1	maker	CDS	2195	2208	.	-	0	ID=Tcer_03258-RA:cds;Parent=Tcer_03258-RA;
JACYXV010000522.1	maker	CDS	1969	2092	.	-	1	ID=Tcer_03258-RA:cds;Parent=Tcer_03258-RA;
JACYXV010000522.1	maker	CDS	1823	1913	.	-	0	ID=Tcer_03258-RA:cds;Parent=Tcer_03258-RA;
JACYXV010000522.1	maker	CDS	1081	1760	.	-	2	ID=Tcer_03258-RA:cds;Parent=Tcer_03258-RA;
###
###
JACYXV010001329.1	maker	gene	5048	6403	.	+	.	ID=Tcer_05664;Name=Tcer_05664;Alias=augustus-JACYXV010001329.1-processed-gene-0.0;
JACYXV010001329.1	maker	mRNA	5048	6403	.	+	.	ID=Tcer_05664-RA;Parent=Tcer_05664;Name=Tcer_05664-RA;Alias=augustus-JACYXV010001329.1-processed-gene-0.0-mRNA-1;_AED=1.00;_QI=0|0|0|0|1|1|3|0|389;_eAED=1.00;
JACYXV010001329.1	maker	exon	5048	5217	.	+	.	ID=Tcer_05664-RA:exon:13297;Parent=Tcer_05664-RA;
JACYXV010001329.1	maker	exon	5348	5603	.	+	.	ID=Tcer_05664-RA:exon:13298;Parent=Tcer_05664-RA;
JACYXV010001329.1	maker	exon	5660	6403	.	+	.	ID=Tcer_05664-RA:exon:13299;Parent=Tcer_05664-RA;
JACYXV010001329.1	maker	CDS	5048	5217	.	+	0	ID=Tcer_05664-RA:cds;Parent=Tcer_05664-RA;
JACYXV010001329.1	maker	CDS	5348	5603	.	+	1	ID=Tcer_05664-RA:cds;Parent=Tcer_05664-RA;
JACYXV010001329.1	maker	CDS	5660	6403	.	+	0	ID=Tcer_05664-RA:cds;Parent=Tcer_05664-RA;
JACYXV010001329.1	maker	gene	6604	7098	.	-	.	ID=Tcer_05665;Name=Tcer_05665;Alias=augustus-JACYXV010001329.1-processed-gene-0.1;
JACYXV010001329.1	maker	mRNA	6604	7098	.	-	.	ID=Tcer_05665-RA;Parent=Tcer_05665;Name=Tcer_05665-RA;Alias=augustus-JACYXV010001329.1-processed-gene-0.1-mRNA-1;_AED=1.00;_QI=0|-1|0|0|-1|1|1|0|164;_eAED=1.00;
JACYXV010001329.1	maker	exon	6604	7098	.	-	.	ID=Tcer_05665-RA:exon:13300;Parent=Tcer_05665-RA;
JACYXV010001329.1	maker	CDS	6604	7098	.	-	0	ID=Tcer_05665-RA:cds;Parent=Tcer_05665-RA;
###
###
JACYXV010000343.1	maker	gene	10674	15270	.	-	.	ID=Tcer_03367;Name=Tcer_03367;Alias=augustus-JACYXV010000343.1-processed-gene-0.1;
JACYXV010000343.1	maker	mRNA	10674	15270	.	-	.	ID=Tcer_03367-RA;Parent=Tcer_03367;Name=Tcer_03367-RA;Alias=augustus-JACYXV010000343.1-processed-gene-0.1-mRNA-1;_AED=1.00;_QI=0|0|0|0|1|1|8|0|1402;_eAED=1.00;
JACYXV010000343.1	maker	exon	15028	15270	.	-	.	ID=Tcer_03367-RA:exon:6059;Parent=Tcer_03367-RA;
JACYXV010000343.1	maker	exon	14162	14977	.	-	.	ID=Tcer_03367-RA:exon:6058;Parent=Tcer_03367-RA;
JACYXV010000343.1	maker	exon	13615	14111	.	-	.	ID=Tcer_03367-RA:exon:6057;Parent=Tcer_03367-RA;
JACYXV010000343.1	maker	exon	13123	13562	.	-	.	ID=Tcer_03367-RA:exon:6056;Parent=Tcer_03367-RA;
JACYXV010000343.1	maker	exon	12895	13064	.	-	.	ID=Tcer_03367-RA:exon:6055;Parent=Tcer_03367-RA;
JACYXV010000343.1	maker	exon	12698	12843	.	-	.	ID=Tcer_03367-RA:exon:6054;Parent=Tcer_03367-RA;
JACYXV010000343.1	maker	exon	11156	12641	.	-	.	ID=Tcer_03367-RA:exon:6053;Parent=Tcer_03367-RA;
JACYXV010000343.1	maker	exon	10674	11084	.	-	.	ID=Tcer_03367-RA:exon:6052;Parent=Tcer_03367-RA;
JACYXV010000343.1	maker	CDS	15028	15270	.	-	0	ID=Tcer_03367-RA:cds;Parent=Tcer_03367-RA;
JACYXV010000343.1	maker	CDS	14162	14977	.	-	0	ID=Tcer_03367-RA:cds;Parent=Tcer_03367-RA;
JACYXV010000343.1	maker	CDS	13615	14111	.	-	0	ID=Tcer_03367-RA:cds;Parent=Tcer_03367-RA;
JACYXV010000343.1	maker	CDS	13123	13562	.	-	1	ID=Tcer_03367-RA:cds;Parent=Tcer_03367-RA;
JACYXV010000343.1	maker	CDS	12895	13064	.	-	2	ID=Tcer_03367-RA:cds;Parent=Tcer_03367-RA;
JACYXV010000343.1	maker	CDS	12698	12843	.	-	0	ID=Tcer_03367-RA:cds;Parent=Tcer_03367-RA;
JACYXV010000343.1	maker	CDS	11156	12641	.	-	1	ID=Tcer_03367-RA:cds;Parent=Tcer_03367-RA;
JACYXV010000343.1	maker	CDS	10674	11084	.	-	0	ID=Tcer_03367-RA:cds;Parent=Tcer_03367-RA;
JACYXV010000343.1	maker	gene	4508	6013	.	-	.	ID=Tcer_03366;Name=Tcer_03366;Alias=augustus-JACYXV010000343.1-processed-gene-0.0;
JACYXV010000343.1	maker	mRNA	4508	6013	.	-	.	ID=Tcer_03366-RA;Parent=Tcer_03366;Name=Tcer_03366-RA;Alias=augustus-JACYXV010000343.1-processed-gene-0.0-mRNA-1;_AED=1.00;_QI=0|-1|0|0|-1|1|1|0|501;_eAED=1.00;
JACYXV010000343.1	maker	exon	4508	6013	.	-	.	ID=Tcer_03366-RA:exon:6060;Parent=Tcer_03366-RA;
JACYXV010000343.1	maker	CDS	4508	6013	.	-	0	ID=Tcer_03366-RA:cds;Parent=Tcer_03366-RA;
JACYXV010000343.1	maker	gene	16137	16430	.	-	.	ID=Tcer_03368;Name=Tcer_03368;Alias=augustus-JACYXV010000343.1-processed-gene-0.2;
JACYXV010000343.1	maker	mRNA	16137	16430	.	-	.	ID=Tcer_03368-RA;Parent=Tcer_03368;Name=Tcer_03368-RA;Alias=augustus-JACYXV010000343.1-processed-gene-0.2-mRNA-1;_AED=1.00;_QI=0|-1|0|0|-1|1|1|0|97;_eAED=1.00;
JACYXV010000343.1	maker	exon	16137	16430	.	-	.	ID=Tcer_03368-RA:exon:6061;Parent=Tcer_03368-RA;
JACYXV010000343.1	maker	CDS	16137	16430	.	-	0	ID=Tcer_03368-RA:cds;Parent=Tcer_03368-RA;
###
JACYXV010003072.1	maker	gene	1335	2178	.	+	.	ID=Tcer_06159;Name=Tcer_06159;Alias=augustus-JACYXV010003072.1-processed-gene-0.1;
JACYXV010003072.1	maker	mRNA	1335	2178	.	+	.	ID=Tcer_06159-RA;Parent=Tcer_06159;Name=Tcer_06159-RA;Alias=augustus-JACYXV010003072.1-processed-gene-0.1-mRNA-1;_AED=1.00;_QI=0|0|0|0|1|1|2|0|261;_eAED=1.00;
JACYXV010003072.1	maker	exon	1335	1544	.	+	.	ID=Tcer_06159-RA:exon:18625;Parent=Tcer_06159-RA;
JACYXV010003072.1	maker	exon	1606	2178	.	+	.	ID=Tcer_06159-RA:exon:18626;Parent=Tcer_06159-RA;
JACYXV010003072.1	maker	CDS	1335	1544	.	+	0	ID=Tcer_06159-RA:cds;Parent=Tcer_06159-RA;
JACYXV010003072.1	maker	CDS	1606	2178	.	+	0	ID=Tcer_06159-RA:cds;Parent=Tcer_06159-RA;
JACYXV010003072.1	maker	gene	1	207	.	+	.	ID=Tcer_06158;Name=Tcer_06158;Alias=augustus-JACYXV010003072.1-processed-gene-0.0;
JACYXV010003072.1	maker	mRNA	1	207	.	+	.	ID=Tcer_06158-RA;Parent=Tcer_06158;Name=Tcer_06158-RA;Alias=augustus-JACYXV010003072.1-processed-gene-0.0-mRNA-1;_AED=1.00;_QI=0|-1|0|0|-1|1|1|0|68;_eAED=1.00;
JACYXV010003072.1	maker	exon	1	207	.	+	.	ID=Tcer_06158-RA:exon:18627;Parent=Tcer_06158-RA;
JACYXV010003072.1	maker	CDS	1	207	.	+	0	ID=Tcer_06158-RA:cds;Parent=Tcer_06158-RA;
###
###
JACYXV010001546.1	maker	gene	1688	5428	.	+	.	ID=Tcer_06371;Name=Tcer_06371;Alias=augustus-JACYXV010001546.1-processed-gene-0.0;
JACYXV010001546.1	maker	mRNA	1688	5428	.	+	.	ID=Tcer_06371-RA;Parent=Tcer_06371;Name=Tcer_06371-RA;Alias=augustus-JACYXV010001546.1-processed-gene-0.0-mRNA-1;_AED=1.00;_QI=0|-1|0|0|-1|1|1|0|1246;_eAED=1.00;
JACYXV010001546.1	maker	exon	1688	5428	.	+	.	ID=Tcer_06371-RA:exon:14261;Parent=Tcer_06371-RA;
JACYXV010001546.1	maker	CDS	1688	5428	.	+	0	ID=Tcer_06371-RA:cds;Parent=Tcer_06371-RA;
JACYXV010001546.1	maker	gene	21	994	.	-	.	ID=Tcer_06370;Name=Tcer_06370;Alias=augustus-JACYXV010001546.1-processed-gene-0.1;
JACYXV010001546.1	maker	mRNA	21	994	.	-	.	ID=Tcer_06370-RA;Parent=Tcer_06370;Name=Tcer_06370-RA;Alias=augustus-JACYXV010001546.1-processed-gene-0.1-mRNA-1;_AED=1.00;_QI=0|0|0|0|1|1|2|0|308;_eAED=1.00;
JACYXV010001546.1	maker	exon	804	994	.	-	.	ID=Tcer_06370-RA:exon:14263;Parent=Tcer_06370-RA;
JACYXV010001546.1	maker	exon	21	753	.	-	.	ID=Tcer_06370-RA:exon:14262;Parent=Tcer_06370-RA;
JACYXV010001546.1	maker	CDS	804	994	.	-	0	ID=Tcer_06370-RA:cds;Parent=Tcer_06370-RA;
JACYXV010001546.1	maker	CDS	21	753	.	-	1	ID=Tcer_06370-RA:cds;Parent=Tcer_06370-RA;
###
JACYXV010002944.1	maker	gene	824	1975	.	+	.	ID=Tcer_07148;Name=Tcer_07148;Alias=augustus-JACYXV010002944.1-processed-gene-0.0;
JACYXV010002944.1	maker	mRNA	824	1975	.	+	.	ID=Tcer_07148-RA;Parent=Tcer_07148;Name=Tcer_07148-RA;Alias=augustus-JACYXV010002944.1-processed-gene-0.0-mRNA-1;_AED=1.00;_QI=0|0|0|0|1|1|2|0|364;_eAED=1.00;
JACYXV010002944.1	maker	exon	824	1664	.	+	.	ID=Tcer_07148-RA:exon:18393;Parent=Tcer_07148-RA;
JACYXV010002944.1	maker	exon	1722	1975	.	+	.	ID=Tcer_07148-RA:exon:18394;Parent=Tcer_07148-RA;
JACYXV010002944.1	maker	CDS	824	1664	.	+	0	ID=Tcer_07148-RA:cds;Parent=Tcer_07148-RA;
JACYXV010002944.1	maker	CDS	1722	1975	.	+	2	ID=Tcer_07148-RA:cds;Parent=Tcer_07148-RA;
###
###
###
###
JACYXV010001516.1	maker	gene	2675	3311	.	+	.	ID=Tcer_03304;Name=Tcer_03304;Alias=augustus-JACYXV010001516.1-processed-gene-0.1;
JACYXV010001516.1	maker	mRNA	2675	3311	.	+	.	ID=Tcer_03304-RA;Parent=Tcer_03304;Name=Tcer_03304-RA;Alias=augustus-JACYXV010001516.1-processed-gene-0.1-mRNA-1;_AED=1.00;_QI=0|0|0|0|1|1|2|0|192;_eAED=1.00;
JACYXV010001516.1	maker	exon	2675	2728	.	+	.	ID=Tcer_03304-RA:exon:14147;Parent=Tcer_03304-RA;
JACYXV010001516.1	maker	exon	2787	3311	.	+	.	ID=Tcer_03304-RA:exon:14148;Parent=Tcer_03304-RA;
JACYXV010001516.1	maker	CDS	2675	2728	.	+	0	ID=Tcer_03304-RA:cds;Parent=Tcer_03304-RA;
JACYXV010001516.1	maker	CDS	2787	3311	.	+	0	ID=Tcer_03304-RA:cds;Parent=Tcer_03304-RA;
JACYXV010001516.1	maker	gene	1	222	.	+	.	ID=Tcer_03302;Name=Tcer_03302;Alias=augustus-JACYXV010001516.1-processed-gene-0.0;
JACYXV010001516.1	maker	mRNA	1	222	.	+	.	ID=Tcer_03302-RA;Parent=Tcer_03302;Name=Tcer_03302-RA;Alias=augustus-JACYXV010001516.1-processed-gene-0.0-mRNA-1;_AED=1.00;_QI=0|-1|0|0|-1|1|1|0|73;_eAED=1.00;
JACYXV010001516.1	maker	exon	1	222	.	+	.	ID=Tcer_03302-RA:exon:14149;Parent=Tcer_03302-RA;
JACYXV010001516.1	maker	CDS	1	222	.	+	0	ID=Tcer_03302-RA:cds;Parent=Tcer_03302-RA;
JACYXV010001516.1	maker	gene	275	2099	.	-	.	ID=Tcer_03303;Name=Tcer_03303;Alias=augustus-JACYXV010001516.1-processed-gene-0.2;
JACYXV010001516.1	maker	mRNA	275	2099	.	-	.	ID=Tcer_03303-RA;Parent=Tcer_03303;Name=Tcer_03303-RA;Alias=augustus-JACYXV010001516.1-processed-gene-0.2-mRNA-1;_AED=1.00;_QI=0|0|0|0|1|1|2|0|580;_eAED=1.00;
JACYXV010001516.1	maker	exon	572	2099	.	-	.	ID=Tcer_03303-RA:exon:14151;Parent=Tcer_03303-RA;
JACYXV010001516.1	maker	exon	275	489	.	-	.	ID=Tcer_03303-RA:exon:14150;Parent=Tcer_03303-RA;
JACYXV010001516.1	maker	CDS	572	2099	.	-	0	ID=Tcer_03303-RA:cds;Parent=Tcer_03303-RA;
JACYXV010001516.1	maker	CDS	275	489	.	-	2	ID=Tcer_03303-RA:cds;Parent=Tcer_03303-RA;
JACYXV010001516.1	maker	gene	3545	5409	.	-	.	ID=Tcer_03305;Name=Tcer_03305;Alias=augustus-JACYXV010001516.1-processed-gene-0.3;
JACYXV010001516.1	maker	mRNA	3545	5409	.	-	.	ID=Tcer_03305-RA;Parent=Tcer_03305;Name=Tcer_03305-RA;Alias=augustus-JACYXV010001516.1-processed-gene-0.3-mRNA-1;_AED=1.00;_QI=0|0|0|0|1|1|5|0|534;_eAED=1.00;
JACYXV010001516.1	maker	exon	5309	5409	.	-	.	ID=Tcer_03305-RA:exon:14156;Parent=Tcer_03305-RA;
JACYXV010001516.1	maker	exon	5217	5242	.	-	.	ID=Tcer_03305-RA:exon:14155;Parent=Tcer_03305-RA;
JACYXV010001516.1	maker	exon	4844	5155	.	-	.	ID=Tcer_03305-RA:exon:14154;Parent=Tcer_03305-RA;
JACYXV010001516.1	maker	exon	4009	4762	.	-	.	ID=Tcer_03305-RA:exon:14153;Parent=Tcer_03305-RA;
JACYXV010001516.1	maker	exon	3545	3956	.	-	.	ID=Tcer_03305-RA:exon:14152;Parent=Tcer_03305-RA;
JACYXV010001516.1	maker	CDS	5309	5409	.	-	0	ID=Tcer_03305-RA:cds;Parent=Tcer_03305-RA;
JACYXV010001516.1	maker	CDS	5217	5242	.	-	1	ID=Tcer_03305-RA:cds;Parent=Tcer_03305-RA;
JACYXV010001516.1	maker	CDS	4844	5155	.	-	2	ID=Tcer_03305-RA:cds;Parent=Tcer_03305-RA;
JACYXV010001516.1	maker	CDS	4009	4762	.	-	2	ID=Tcer_03305-RA:cds;Parent=Tcer_03305-RA;
JACYXV010001516.1	maker	CDS	3545	3956	.	-	1	ID=Tcer_03305-RA:cds;Parent=Tcer_03305-RA;
###
JACYXV010001373.1	maker	gene	64	5724	.	+	.	ID=Tcer_04694;Name=Tcer_04694;Alias=augustus-JACYXV010001373.1-processed-gene-0.0;
JACYXV010001373.1	maker	mRNA	64	5724	.	+	.	ID=Tcer_04694-RA;Parent=Tcer_04694;Name=Tcer_04694-RA;Alias=augustus-JACYXV010001373.1-processed-gene-0.0-mRNA-1;_AED=1.00;_QI=0|0|0|0|1|1|8|0|1699;_eAED=1.00;
JACYXV010001373.1	maker	exon	64	225	.	+	.	ID=Tcer_04694-RA:exon:13509;Parent=Tcer_04694-RA;
JACYXV010001373.1	maker	exon	281	2517	.	+	.	ID=Tcer_04694-RA:exon:13510;Parent=Tcer_04694-RA;
JACYXV010001373.1	maker	exon	2572	2637	.	+	.	ID=Tcer_04694-RA:exon:13511;Parent=Tcer_04694-RA;
JACYXV010001373.1	maker	exon	2884	3314	.	+	.	ID=Tcer_04694-RA:exon:13512;Parent=Tcer_04694-RA;
JACYXV010001373.1	maker	exon	3365	3549	.	+	.	ID=Tcer_04694-RA:exon:13513;Parent=Tcer_04694-RA;
JACYXV010001373.1	maker	exon	3600	3745	.	+	.	ID=Tcer_04694-RA:exon:13514;Parent=Tcer_04694-RA;
JACYXV010001373.1	maker	exon	3792	5313	.	+	.	ID=Tcer_04694-RA:exon:13515;Parent=Tcer_04694-RA;
JACYXV010001373.1	maker	exon	5374	5724	.	+	.	ID=Tcer_04694-RA:exon:13516;Parent=Tcer_04694-RA;
JACYXV010001373.1	maker	CDS	64	225	.	+	0	ID=Tcer_04694-RA:cds;Parent=Tcer_04694-RA;
JACYXV010001373.1	maker	CDS	281	2517	.	+	0	ID=Tcer_04694-RA:cds;Parent=Tcer_04694-RA;
JACYXV010001373.1	maker	CDS	2572	2637	.	+	1	ID=Tcer_04694-RA:cds;Parent=Tcer_04694-RA;
JACYXV010001373.1	maker	CDS	2884	3314	.	+	1	ID=Tcer_04694-RA:cds;Parent=Tcer_04694-RA;
JACYXV010001373.1	maker	CDS	3365	3549	.	+	2	ID=Tcer_04694-RA:cds;Parent=Tcer_04694-RA;
JACYXV010001373.1	maker	CDS	3600	3745	.	+	0	ID=Tcer_04694-RA:cds;Parent=Tcer_04694-RA;
JACYXV010001373.1	maker	CDS	3792	5313	.	+	1	ID=Tcer_04694-RA:cds;Parent=Tcer_04694-RA;
JACYXV010001373.1	maker	CDS	5374	5724	.	+	0	ID=Tcer_04694-RA:cds;Parent=Tcer_04694-RA;
###
###
###
JACYXV010000901.1	maker	gene	4163	5026	.	+	.	ID=Tcer_02487;Name=Tcer_02487;Alias=augustus-JACYXV010000901.1-processed-gene-0.1;
JACYXV010000901.1	maker	mRNA	4163	5026	.	+	.	ID=Tcer_02487-RA;Parent=Tcer_02487;Name=Tcer_02487-RA;Alias=augustus-JACYXV010000901.1-processed-gene-0.1-mRNA-1;_AED=1.00;_QI=0|0|0|0|1|1|2|0|265;_eAED=1.00;
JACYXV010000901.1	maker	exon	4163	4211	.	+	.	ID=Tcer_02487-RA:exon:10938;Parent=Tcer_02487-RA;
JACYXV010000901.1	maker	exon	4278	5026	.	+	.	ID=Tcer_02487-RA:exon:10939;Parent=Tcer_02487-RA;
JACYXV010000901.1	maker	CDS	4163	4211	.	+	0	ID=Tcer_02487-RA:cds;Parent=Tcer_02487-RA;
JACYXV010000901.1	maker	CDS	4278	5026	.	+	2	ID=Tcer_02487-RA:cds;Parent=Tcer_02487-RA;
JACYXV010000901.1	maker	gene	1	663	.	+	.	ID=Tcer_02485;Name=Tcer_02485;Alias=augustus-JACYXV010000901.1-processed-gene-0.0;
JACYXV010000901.1	maker	mRNA	1	663	.	+	.	ID=Tcer_02485-RA;Parent=Tcer_02485;Name=Tcer_02485-RA;Alias=augustus-JACYXV010000901.1-processed-gene-0.0-mRNA-1;_AED=1.00;_QI=0|-1|0|0|-1|1|1|0|220;_eAED=1.00;
JACYXV010000901.1	maker	exon	1	663	.	+	.	ID=Tcer_02485-RA:exon:10940;Parent=Tcer_02485-RA;
JACYXV010000901.1	maker	CDS	1	663	.	+	0	ID=Tcer_02485-RA:cds;Parent=Tcer_02485-RA;
JACYXV010000901.1	maker	gene	975	3224	.	-	.	ID=Tcer_02486;Name=Tcer_02486;Alias=augustus-JACYXV010000901.1-processed-gene-0.2;
JACYXV010000901.1	maker	mRNA	975	3224	.	-	.	ID=Tcer_02486-RA;Parent=Tcer_02486;Name=Tcer_02486-RA;Alias=augustus-JACYXV010000901.1-processed-gene-0.2-mRNA-1;_AED=1.00;_QI=0|0|0|0|1|1|6|0|641;_eAED=1.00;
JACYXV010000901.1	maker	exon	3123	3224	.	-	.	ID=Tcer_02486-RA:exon:10946;Parent=Tcer_02486-RA;
JACYXV010000901.1	maker	exon	2871	3070	.	-	.	ID=Tcer_02486-RA:exon:10945;Parent=Tcer_02486-RA;
JACYXV010000901.1	maker	exon	1875	2823	.	-	.	ID=Tcer_02486-RA:exon:10944;Parent=Tcer_02486-RA;
JACYXV010000901.1	maker	exon	1399	1821	.	-	.	ID=Tcer_02486-RA:exon:10943;Parent=Tcer_02486-RA;
JACYXV010000901.1	maker	exon	1124	1285	.	-	.	ID=Tcer_02486-RA:exon:10942;Parent=Tcer_02486-RA;
JACYXV010000901.1	maker	exon	975	1064	.	-	.	ID=Tcer_02486-RA:exon:10941;Parent=Tcer_02486-RA;
JACYXV010000901.1	maker	CDS	3123	3224	.	-	0	ID=Tcer_02486-RA:cds;Parent=Tcer_02486-RA;
JACYXV010000901.1	maker	CDS	2871	3070	.	-	0	ID=Tcer_02486-RA:cds;Parent=Tcer_02486-RA;
JACYXV010000901.1	maker	CDS	1875	2823	.	-	1	ID=Tcer_02486-RA:cds;Parent=Tcer_02486-RA;
JACYXV010000901.1	maker	CDS	1399	1821	.	-	0	ID=Tcer_02486-RA:cds;Parent=Tcer_02486-RA;
JACYXV010000901.1	maker	CDS	1124	1285	.	-	0	ID=Tcer_02486-RA:cds;Parent=Tcer_02486-RA;
JACYXV010000901.1	maker	CDS	975	1064	.	-	0	ID=Tcer_02486-RA:cds;Parent=Tcer_02486-RA;
JACYXV010000901.1	maker	gene	5460	7361	.	-	.	ID=Tcer_02488;Name=Tcer_02488;Alias=augustus-JACYXV010000901.1-processed-gene-0.3;
JACYXV010000901.1	maker	mRNA	5460	7361	.	-	.	ID=Tcer_02488-RA;Parent=Tcer_02488;Name=Tcer_02488-RA;Alias=augustus-JACYXV010000901.1-processed-gene-0.3-mRNA-1;_AED=1.00;_QI=0|0|0|0|1|1|4|0|527;_eAED=1.00;
JACYXV010000901.1	maker	exon	7211	7361	.	-	.	ID=Tcer_02488-RA:exon:10950;Parent=Tcer_02488-RA;
JACYXV010000901.1	maker	exon	6972	7007	.	-	.	ID=Tcer_02488-RA:exon:10949;Parent=Tcer_02488-RA;
JACYXV010000901.1	maker	exon	5882	6909	.	-	.	ID=Tcer_02488-RA:exon:10948;Parent=Tcer_02488-RA;
JACYXV010000901.1	maker	exon	5460	5828	.	-	.	ID=Tcer_02488-RA:exon:10947;Parent=Tcer_02488-RA;
JACYXV010000901.1	maker	CDS	7211	7361	.	-	0	ID=Tcer_02488-RA:cds;Parent=Tcer_02488-RA;
JACYXV010000901.1	maker	CDS	6972	7007	.	-	2	ID=Tcer_02488-RA:cds;Parent=Tcer_02488-RA;
JACYXV010000901.1	maker	CDS	5882	6909	.	-	2	ID=Tcer_02488-RA:cds;Parent=Tcer_02488-RA;
JACYXV010000901.1	maker	CDS	5460	5828	.	-	0	ID=Tcer_02488-RA:cds;Parent=Tcer_02488-RA;
###
JACYXV010002191.1	maker	gene	1715	2181	.	+	.	ID=Tcer_04082;Name=Tcer_04082;Alias=augustus-JACYXV010002191.1-processed-gene-0.1;
JACYXV010002191.1	maker	mRNA	1715	2181	.	+	.	ID=Tcer_04082-RA;Parent=Tcer_04082;Name=Tcer_04082-RA;Alias=augustus-JACYXV010002191.1-processed-gene-0.1-mRNA-1;_AED=1.00;_QI=0|0|0|0|1|1|2|0|137;_eAED=1.00;
JACYXV010002191.1	maker	exon	1715	2037	.	+	.	ID=Tcer_04082-RA:exon:16723;Parent=Tcer_04082-RA;
JACYXV010002191.1	maker	exon	2091	2181	.	+	.	ID=Tcer_04082-RA:exon:16724;Parent=Tcer_04082-RA;
JACYXV010002191.1	maker	CDS	1715	2037	.	+	0	ID=Tcer_04082-RA:cds;Parent=Tcer_04082-RA;
JACYXV010002191.1	maker	CDS	2091	2181	.	+	1	ID=Tcer_04082-RA:cds;Parent=Tcer_04082-RA;
JACYXV010002191.1	maker	gene	1	321	.	+	.	ID=Tcer_04081;Name=Tcer_04081;Alias=augustus-JACYXV010002191.1-processed-gene-0.0;
JACYXV010002191.1	maker	mRNA	1	321	.	+	.	ID=Tcer_04081-RA;Parent=Tcer_04081;Name=Tcer_04081-RA;Alias=augustus-JACYXV010002191.1-processed-gene-0.0-mRNA-1;_AED=1.00;_QI=0|-1|0|0|-1|1|1|0|106;_eAED=1.00;
JACYXV010002191.1	maker	exon	1	321	.	+	.	ID=Tcer_04081-RA:exon:16725;Parent=Tcer_04081-RA;
JACYXV010002191.1	maker	CDS	1	321	.	+	0	ID=Tcer_04081-RA:cds;Parent=Tcer_04081-RA;
JACYXV010002191.1	maker	gene	4078	4251	.	+	.	ID=Tcer_04084;Name=Tcer_04084;Alias=augustus-JACYXV010002191.1-processed-gene-0.2;
JACYXV010002191.1	maker	mRNA	4078	4251	.	+	.	ID=Tcer_04084-RA;Parent=Tcer_04084;Name=Tcer_04084-RA;Alias=augustus-JACYXV010002191.1-processed-gene-0.2-mRNA-1;_AED=1.00;_QI=0|-1|0|0|-1|1|1|0|58;_eAED=1.00;
JACYXV010002191.1	maker	exon	4078	4251	.	+	.	ID=Tcer_04084-RA:exon:16726;Parent=Tcer_04084-RA;
JACYXV010002191.1	maker	CDS	4078	4251	.	+	0	ID=Tcer_04084-RA:cds;Parent=Tcer_04084-RA;
JACYXV010002191.1	maker	gene	2265	3600	.	-	.	ID=Tcer_04083;Name=Tcer_04083;Alias=augustus-JACYXV010002191.1-processed-gene-0.3;
JACYXV010002191.1	maker	mRNA	2265	3600	.	-	.	ID=Tcer_04083-RA;Parent=Tcer_04083;Name=Tcer_04083-RA;Alias=augustus-JACYXV010002191.1-processed-gene-0.3-mRNA-1;_AED=1.00;_QI=0|0|0|0|1|1|3|0|324;_eAED=1.00;
JACYXV010002191.1	maker	exon	3579	3600	.	-	.	ID=Tcer_04083-RA:exon:16729;Parent=Tcer_04083-RA;
JACYXV010002191.1	maker	exon	2800	3270	.	-	.	ID=Tcer_04083-RA:exon:16728;Parent=Tcer_04083-RA;
JACYXV010002191.1	maker	exon	2265	2746	.	-	.	ID=Tcer_04083-RA:exon:16727;Parent=Tcer_04083-RA;
JACYXV010002191.1	maker	CDS	3579	3600	.	-	0	ID=Tcer_04083-RA:cds;Parent=Tcer_04083-RA;
JACYXV010002191.1	maker	CDS	2800	3270	.	-	2	ID=Tcer_04083-RA:cds;Parent=Tcer_04083-RA;
JACYXV010002191.1	maker	CDS	2265	2746	.	-	2	ID=Tcer_04083-RA:cds;Parent=Tcer_04083-RA;
###
###
###
JACYXV010005370.1	maker	gene	71	328	.	+	.	ID=Tcer_08001;Name=Tcer_08001;Alias=augustus-JACYXV010005370.1-processed-gene-0.0;
JACYXV010005370.1	maker	mRNA	71	328	.	+	.	ID=Tcer_08001-RA;Parent=Tcer_08001;Name=Tcer_08001-RA;Alias=augustus-JACYXV010005370.1-processed-gene-0.0-mRNA-1;_AED=1.00;_QI=0|-1|0|0|-1|1|1|0|86;_eAED=1.00;
JACYXV010005370.1	maker	exon	71	328	.	+	.	ID=Tcer_08001-RA:exon:20386;Parent=Tcer_08001-RA;
JACYXV010005370.1	maker	CDS	71	328	.	+	0	ID=Tcer_08001-RA:cds;Parent=Tcer_08001-RA;
###
JACYXV010003538.1	maker	gene	3	912	.	+	.	ID=Tcer_06883;Name=Tcer_06883;Alias=augustus-JACYXV010003538.1-processed-gene-0.0;
JACYXV010003538.1	maker	mRNA	3	912	.	+	.	ID=Tcer_06883-RA;Parent=Tcer_06883;Name=Tcer_06883-RA;Alias=augustus-JACYXV010003538.1-processed-gene-0.0-mRNA-1;_AED=1.00;_QI=0|0|0|0|1|1|2|0|280;_eAED=1.00;
JACYXV010003538.1	maker	exon	3	476	.	+	.	ID=Tcer_06883-RA:exon:19255;Parent=Tcer_06883-RA;
JACYXV010003538.1	maker	exon	544	912	.	+	.	ID=Tcer_06883-RA:exon:19256;Parent=Tcer_06883-RA;
JACYXV010003538.1	maker	CDS	3	476	.	+	0	ID=Tcer_06883-RA:cds;Parent=Tcer_06883-RA;
JACYXV010003538.1	maker	CDS	544	912	.	+	0	ID=Tcer_06883-RA:cds;Parent=Tcer_06883-RA;
###
JACYXV010003193.1	maker	gene	1157	1967	.	+	.	ID=Tcer_07338;Name=Tcer_07338;Alias=augustus-JACYXV010003193.1-processed-gene-0.0;
JACYXV010003193.1	maker	mRNA	1157	1967	.	+	.	ID=Tcer_07338-RA;Parent=Tcer_07338;Name=Tcer_07338-RA;Alias=augustus-JACYXV010003193.1-processed-gene-0.0-mRNA-1;_AED=1.00;_QI=0|0|0|0|1|1|2|0|253;_eAED=1.00;
JACYXV010003193.1	maker	exon	1157	1630	.	+	.	ID=Tcer_07338-RA:exon:18822;Parent=Tcer_07338-RA;
JACYXV010003193.1	maker	exon	1680	1967	.	+	.	ID=Tcer_07338-RA:exon:18823;Parent=Tcer_07338-RA;
JACYXV010003193.1	maker	CDS	1157	1630	.	+	0	ID=Tcer_07338-RA:cds;Parent=Tcer_07338-RA;
JACYXV010003193.1	maker	CDS	1680	1967	.	+	0	ID=Tcer_07338-RA:cds;Parent=Tcer_07338-RA;
###
JACYXV010003435.1	maker	gene	47	1114	.	-	.	ID=Tcer_06796;Name=Tcer_06796;Alias=augustus-JACYXV010003435.1-processed-gene-0.0;
JACYXV010003435.1	maker	mRNA	47	1114	.	-	.	ID=Tcer_06796-RA;Parent=Tcer_06796;Name=Tcer_06796-RA;Alias=augustus-JACYXV010003435.1-processed-gene-0.0-mRNA-1;_AED=1.00;_QI=0|0|0|0|1|1|3|0|205;_eAED=1.00;
JACYXV010003435.1	maker	exon	1000	1114	.	-	.	ID=Tcer_06796-RA:exon:19137;Parent=Tcer_06796-RA;
JACYXV010003435.1	maker	exon	641	795	.	-	.	ID=Tcer_06796-RA:exon:19136;Parent=Tcer_06796-RA;
JACYXV010003435.1	maker	exon	47	391	.	-	.	ID=Tcer_06796-RA:exon:19135;Parent=Tcer_06796-RA;
JACYXV010003435.1	maker	CDS	1000	1114	.	-	0	ID=Tcer_06796-RA:cds;Parent=Tcer_06796-RA;
JACYXV010003435.1	maker	CDS	641	795	.	-	2	ID=Tcer_06796-RA:cds;Parent=Tcer_06796-RA;
JACYXV010003435.1	maker	CDS	47	391	.	-	0	ID=Tcer_06796-RA:cds;Parent=Tcer_06796-RA;
###
###
JACYXV010002663.1	maker	gene	40	1175	.	-	.	ID=Tcer_06573;Name=Tcer_06573;Alias=augustus-JACYXV010002663.1-processed-gene-0.0;
JACYXV010002663.1	maker	mRNA	40	1175	.	-	.	ID=Tcer_06573-RA;Parent=Tcer_06573;Name=Tcer_06573-RA;Alias=augustus-JACYXV010002663.1-processed-gene-0.0-mRNA-1;_AED=1.00;_QI=0|0|0|0|1|1|3|0|348;_eAED=1.00;
JACYXV010002663.1	maker	exon	1070	1175	.	-	.	ID=Tcer_06573-RA:exon:17867;Parent=Tcer_06573-RA;
JACYXV010002663.1	maker	exon	953	1023	.	-	.	ID=Tcer_06573-RA:exon:17866;Parent=Tcer_06573-RA;
JACYXV010002663.1	maker	exon	40	906	.	-	.	ID=Tcer_06573-RA:exon:17865;Parent=Tcer_06573-RA;
JACYXV010002663.1	maker	CDS	1070	1175	.	-	0	ID=Tcer_06573-RA:cds;Parent=Tcer_06573-RA;
JACYXV010002663.1	maker	CDS	953	1023	.	-	2	ID=Tcer_06573-RA:cds;Parent=Tcer_06573-RA;
JACYXV010002663.1	maker	CDS	40	906	.	-	0	ID=Tcer_06573-RA:cds;Parent=Tcer_06573-RA;
###
###
JACYXV010003765.1	maker	gene	2	115	.	+	.	ID=Tcer_07876;Name=Tcer_07876;Alias=augustus-JACYXV010003765.1-processed-gene-0.0;
JACYXV010003765.1	maker	mRNA	2	115	.	+	.	ID=Tcer_07876-RA;Parent=Tcer_07876;Name=Tcer_07876-RA;Alias=augustus-JACYXV010003765.1-processed-gene-0.0-mRNA-1;_AED=1.00;_QI=0|-1|0|0|-1|1|1|0|37;_eAED=1.00;
JACYXV010003765.1	maker	exon	2	115	.	+	.	ID=Tcer_07876-RA:exon:19499;Parent=Tcer_07876-RA;
JACYXV010003765.1	maker	CDS	2	115	.	+	0	ID=Tcer_07876-RA:cds;Parent=Tcer_07876-RA;
###
JACYXV010003739.1	maker	gene	3	1315	.	+	.	ID=Tcer_07301;Name=Tcer_07301;Alias=augustus-JACYXV010003739.1-processed-gene-0.0;
JACYXV010003739.1	maker	mRNA	3	1315	.	+	.	ID=Tcer_07301-RA;Parent=Tcer_07301;Name=Tcer_07301-RA;Alias=augustus-JACYXV010003739.1-processed-gene-0.0-mRNA-1;_AED=1.00;_QI=0|0|0|0|1|0|2|0|400;_eAED=1.00;
JACYXV010003739.1	maker	exon	3	987	.	+	.	ID=Tcer_07301-RA:exon:19475;Parent=Tcer_07301-RA;
JACYXV010003739.1	maker	exon	1101	1315	.	+	.	ID=Tcer_07301-RA:exon:19476;Parent=Tcer_07301-RA;
JACYXV010003739.1	maker	CDS	3	987	.	+	0	ID=Tcer_07301-RA:cds;Parent=Tcer_07301-RA;
JACYXV010003739.1	maker	CDS	1101	1315	.	+	2	ID=Tcer_07301-RA:cds;Parent=Tcer_07301-RA;
###
JACYXV010004012.1	maker	gene	2	1012	.	-	.	ID=Tcer_07879;Name=Tcer_07879;Alias=augustus-JACYXV010004012.1-processed-gene-0.0;
JACYXV010004012.1	maker	mRNA	2	1012	.	-	.	ID=Tcer_07879-RA;Parent=Tcer_07879;Name=Tcer_07879-RA;Alias=augustus-JACYXV010004012.1-processed-gene-0.0-mRNA-1;_AED=1.00;_QI=0|-1|0|0|-1|1|1|0|337;_eAED=1.00;
JACYXV010004012.1	maker	exon	2	1012	.	-	.	ID=Tcer_07879-RA:exon:19776;Parent=Tcer_07879-RA;
JACYXV010004012.1	maker	CDS	2	1012	.	-	0	ID=Tcer_07879-RA:cds;Parent=Tcer_07879-RA;
###
###
JACYXV010002694.1	maker	gene	662	2753	.	-	.	ID=Tcer_06857;Name=Tcer_06857;Alias=augustus-JACYXV010002694.1-processed-gene-0.0;
JACYXV010002694.1	maker	mRNA	662	2753	.	-	.	ID=Tcer_06857-RA;Parent=Tcer_06857;Name=Tcer_06857-RA;Alias=augustus-JACYXV010002694.1-processed-gene-0.0-mRNA-1;_AED=1.00;_QI=0|0|0|0|1|1|2|0|675;_eAED=1.00;
JACYXV010002694.1	maker	exon	2151	2753	.	-	.	ID=Tcer_06857-RA:exon:17944;Parent=Tcer_06857-RA;
JACYXV010002694.1	maker	exon	662	2086	.	-	.	ID=Tcer_06857-RA:exon:17943;Parent=Tcer_06857-RA;
JACYXV010002694.1	maker	CDS	2151	2753	.	-	0	ID=Tcer_06857-RA:cds;Parent=Tcer_06857-RA;
JACYXV010002694.1	maker	CDS	662	2086	.	-	0	ID=Tcer_06857-RA:cds;Parent=Tcer_06857-RA;
###
JACYXV010001954.1	maker	gene	2248	3808	.	+	.	ID=Tcer_03643;Name=Tcer_03643;Alias=augustus-JACYXV010001954.1-processed-gene-0.0;
JACYXV010001954.1	maker	mRNA	2248	3808	.	+	.	ID=Tcer_03643-RA;Parent=Tcer_03643;Name=Tcer_03643-RA;Alias=augustus-JACYXV010001954.1-processed-gene-0.0-mRNA-1;_AED=1.00;_QI=0|0|0|0|1|1|3|0|457;_eAED=1.00;
JACYXV010001954.1	maker	exon	2248	2265	.	+	.	ID=Tcer_03643-RA:exon:15915;Parent=Tcer_03643-RA;
JACYXV010001954.1	maker	exon	2398	3327	.	+	.	ID=Tcer_03643-RA:exon:15916;Parent=Tcer_03643-RA;
JACYXV010001954.1	maker	exon	3383	3808	.	+	.	ID=Tcer_03643-RA:exon:15917;Parent=Tcer_03643-RA;
JACYXV010001954.1	maker	CDS	2248	2265	.	+	0	ID=Tcer_03643-RA:cds;Parent=Tcer_03643-RA;
JACYXV010001954.1	maker	CDS	2398	3327	.	+	0	ID=Tcer_03643-RA:cds;Parent=Tcer_03643-RA;
JACYXV010001954.1	maker	CDS	3383	3808	.	+	0	ID=Tcer_03643-RA:cds;Parent=Tcer_03643-RA;
JACYXV010001954.1	maker	gene	4067	4523	.	+	.	ID=Tcer_03644;Name=Tcer_03644;Alias=augustus-JACYXV010001954.1-processed-gene-0.1;
JACYXV010001954.1	maker	mRNA	4067	4523	.	+	.	ID=Tcer_03644-RA;Parent=Tcer_03644;Name=Tcer_03644-RA;Alias=augustus-JACYXV010001954.1-processed-gene-0.1-mRNA-1;_AED=1.00;_QI=0|0|0|0|1|1|2|0|131;_eAED=1.00;
JACYXV010001954.1	maker	exon	4067	4149	.	+	.	ID=Tcer_03644-RA:exon:15918;Parent=Tcer_03644-RA;
JACYXV010001954.1	maker	exon	4211	4523	.	+	.	ID=Tcer_03644-RA:exon:15919;Parent=Tcer_03644-RA;
JACYXV010001954.1	maker	CDS	4067	4149	.	+	0	ID=Tcer_03644-RA:cds;Parent=Tcer_03644-RA;
JACYXV010001954.1	maker	CDS	4211	4523	.	+	1	ID=Tcer_03644-RA:cds;Parent=Tcer_03644-RA;
JACYXV010001954.1	maker	gene	953	1665	.	-	.	ID=Tcer_03642;Name=Tcer_03642;Alias=augustus-JACYXV010001954.1-processed-gene-0.2;
JACYXV010001954.1	maker	mRNA	953	1665	.	-	.	ID=Tcer_03642-RA;Parent=Tcer_03642;Name=Tcer_03642-RA;Alias=augustus-JACYXV010001954.1-processed-gene-0.2-mRNA-1;_AED=1.00;_QI=0|0|0|0|1|1|4|0|77;_eAED=1.00;
JACYXV010001954.1	maker	exon	1636	1665	.	-	.	ID=Tcer_03642-RA:exon:15923;Parent=Tcer_03642-RA;
JACYXV010001954.1	maker	exon	1528	1561	.	-	.	ID=Tcer_03642-RA:exon:15922;Parent=Tcer_03642-RA;
JACYXV010001954.1	maker	exon	1127	1255	.	-	.	ID=Tcer_03642-RA:exon:15921;Parent=Tcer_03642-RA;
JACYXV010001954.1	maker	exon	953	993	.	-	.	ID=Tcer_03642-RA:exon:15920;Parent=Tcer_03642-RA;
JACYXV010001954.1	maker	CDS	1636	1665	.	-	0	ID=Tcer_03642-RA:cds;Parent=Tcer_03642-RA;
JACYXV010001954.1	maker	CDS	1528	1561	.	-	0	ID=Tcer_03642-RA:cds;Parent=Tcer_03642-RA;
JACYXV010001954.1	maker	CDS	1127	1255	.	-	2	ID=Tcer_03642-RA:cds;Parent=Tcer_03642-RA;
JACYXV010001954.1	maker	CDS	953	993	.	-	2	ID=Tcer_03642-RA:cds;Parent=Tcer_03642-RA;
###
###
JACYXV010000951.1	maker	gene	7635	9299	.	+	.	ID=Tcer_04516;Name=Tcer_04516;Alias=augustus-JACYXV010000951.1-processed-gene-0.2;
JACYXV010000951.1	maker	mRNA	7635	9299	.	+	.	ID=Tcer_04516-RA;Parent=Tcer_04516;Name=Tcer_04516-RA;Alias=augustus-JACYXV010000951.1-processed-gene-0.2-mRNA-1;_AED=1.00;_QI=0|-1|0|0|-1|1|1|0|555;_eAED=1.00;
JACYXV010000951.1	maker	exon	7635	9299	.	+	.	ID=Tcer_04516-RA:exon:11246;Parent=Tcer_04516-RA;
JACYXV010000951.1	maker	CDS	7635	9299	.	+	0	ID=Tcer_04516-RA:cds;Parent=Tcer_04516-RA;
JACYXV010000951.1	maker	gene	5600	7129	.	+	.	ID=Tcer_04515;Name=Tcer_04515;Alias=augustus-JACYXV010000951.1-processed-gene-0.1;
JACYXV010000951.1	maker	mRNA	5600	7129	.	+	.	ID=Tcer_04515-RA;Parent=Tcer_04515;Name=Tcer_04515-RA;Alias=augustus-JACYXV010000951.1-processed-gene-0.1-mRNA-1;_AED=1.00;_QI=0|0|0|0|1|1|3|0|455;_eAED=1.00;
JACYXV010000951.1	maker	exon	5600	6204	.	+	.	ID=Tcer_04515-RA:exon:11247;Parent=Tcer_04515-RA;
JACYXV010000951.1	maker	exon	6265	6346	.	+	.	ID=Tcer_04515-RA:exon:11248;Parent=Tcer_04515-RA;
JACYXV010000951.1	maker	exon	6449	7129	.	+	.	ID=Tcer_04515-RA:exon:11249;Parent=Tcer_04515-RA;
JACYXV010000951.1	maker	CDS	5600	6204	.	+	0	ID=Tcer_04515-RA:cds;Parent=Tcer_04515-RA;
JACYXV010000951.1	maker	CDS	6265	6346	.	+	1	ID=Tcer_04515-RA:cds;Parent=Tcer_04515-RA;
JACYXV010000951.1	maker	CDS	6449	7129	.	+	0	ID=Tcer_04515-RA:cds;Parent=Tcer_04515-RA;
JACYXV010000951.1	maker	gene	2856	4702	.	+	.	ID=Tcer_04514;Name=Tcer_04514;Alias=augustus-JACYXV010000951.1-processed-gene-0.0;
JACYXV010000951.1	maker	mRNA	2856	4702	.	+	.	ID=Tcer_04514-RA;Parent=Tcer_04514;Name=Tcer_04514-RA;Alias=augustus-JACYXV010000951.1-processed-gene-0.0-mRNA-1;_AED=1.00;_QI=0|0|0|0|1|1|2|0|396;_eAED=1.00;
JACYXV010000951.1	maker	exon	2856	3220	.	+	.	ID=Tcer_04514-RA:exon:11250;Parent=Tcer_04514-RA;
JACYXV010000951.1	maker	exon	3877	4702	.	+	.	ID=Tcer_04514-RA:exon:11251;Parent=Tcer_04514-RA;
JACYXV010000951.1	maker	CDS	2856	3220	.	+	0	ID=Tcer_04514-RA:cds;Parent=Tcer_04514-RA;
JACYXV010000951.1	maker	CDS	3877	4702	.	+	1	ID=Tcer_04514-RA:cds;Parent=Tcer_04514-RA;
###
###
JACYXV010003639.1	maker	gene	48	1034	.	-	.	ID=Tcer_07836;Name=Tcer_07836;Alias=augustus-JACYXV010003639.1-processed-gene-0.0;
JACYXV010003639.1	maker	mRNA	48	1034	.	-	.	ID=Tcer_07836-RA;Parent=Tcer_07836;Name=Tcer_07836-RA;Alias=augustus-JACYXV010003639.1-processed-gene-0.0-mRNA-1;_AED=1.00;_QI=0|-1|0|0|-1|1|1|0|328;_eAED=1.00;
JACYXV010003639.1	maker	exon	48	1034	.	-	.	ID=Tcer_07836-RA:exon:19378;Parent=Tcer_07836-RA;
JACYXV010003639.1	maker	CDS	48	1034	.	-	0	ID=Tcer_07836-RA:cds;Parent=Tcer_07836-RA;
###
JACYXV010002487.1	maker	gene	2590	3381	.	+	.	ID=Tcer_06580;Name=Tcer_06580;Alias=augustus-JACYXV010002487.1-processed-gene-0.0;
JACYXV010002487.1	maker	mRNA	2590	3381	.	+	.	ID=Tcer_06580-RA;Parent=Tcer_06580;Name=Tcer_06580-RA;Alias=augustus-JACYXV010002487.1-processed-gene-0.0-mRNA-1;_AED=1.00;_QI=0|-1|0|0|-1|1|1|0|263;_eAED=1.00;
JACYXV010002487.1	maker	exon	2590	3381	.	+	.	ID=Tcer_06580-RA:exon:17485;Parent=Tcer_06580-RA;
JACYXV010002487.1	maker	CDS	2590	3381	.	+	0	ID=Tcer_06580-RA:cds;Parent=Tcer_06580-RA;
JACYXV010002487.1	maker	gene	3	1553	.	-	.	ID=Tcer_06579;Name=Tcer_06579;Alias=augustus-JACYXV010002487.1-processed-gene-0.1;
JACYXV010002487.1	maker	mRNA	3	1553	.	-	.	ID=Tcer_06579-RA;Parent=Tcer_06579;Name=Tcer_06579-RA;Alias=augustus-JACYXV010002487.1-processed-gene-0.1-mRNA-1;_AED=1.00;_QI=0|-1|0|0|-1|1|1|0|517;_eAED=1.00;
JACYXV010002487.1	maker	exon	3	1553	.	-	.	ID=Tcer_06579-RA:exon:17486;Parent=Tcer_06579-RA;
JACYXV010002487.1	maker	CDS	3	1553	.	-	0	ID=Tcer_06579-RA:cds;Parent=Tcer_06579-RA;
###
JACYXV010002116.1	maker	gene	2501	3864	.	+	.	ID=Tcer_04798;Name=Tcer_04798;Alias=augustus-JACYXV010002116.1-processed-gene-0.0;
JACYXV010002116.1	maker	mRNA	2501	3864	.	+	.	ID=Tcer_04798-RA;Parent=Tcer_04798;Name=Tcer_04798-RA;Alias=augustus-JACYXV010002116.1-processed-gene-0.0-mRNA-1;_AED=1.00;_QI=0|0|0|0|1|1|3|0|363;_eAED=1.00;
JACYXV010002116.1	maker	exon	2501	2687	.	+	.	ID=Tcer_04798-RA:exon:16504;Parent=Tcer_04798-RA;
JACYXV010002116.1	maker	exon	2783	3325	.	+	.	ID=Tcer_04798-RA:exon:16505;Parent=Tcer_04798-RA;
JACYXV010002116.1	maker	exon	3503	3864	.	+	.	ID=Tcer_04798-RA:exon:16506;Parent=Tcer_04798-RA;
JACYXV010002116.1	maker	CDS	2501	2687	.	+	0	ID=Tcer_04798-RA:cds;Parent=Tcer_04798-RA;
JACYXV010002116.1	maker	CDS	2783	3325	.	+	2	ID=Tcer_04798-RA:cds;Parent=Tcer_04798-RA;
JACYXV010002116.1	maker	CDS	3503	3864	.	+	2	ID=Tcer_04798-RA:cds;Parent=Tcer_04798-RA;
JACYXV010002116.1	maker	gene	62	1957	.	-	.	ID=Tcer_04797;Name=Tcer_04797;Alias=augustus-JACYXV010002116.1-processed-gene-0.1;
JACYXV010002116.1	maker	mRNA	62	1957	.	-	.	ID=Tcer_04797-RA;Parent=Tcer_04797;Name=Tcer_04797-RA;Alias=augustus-JACYXV010002116.1-processed-gene-0.1-mRNA-1;_AED=1.00;_QI=0|0|0|0|1|1|3|0|523;_eAED=1.00;
JACYXV010002116.1	maker	exon	1829	1957	.	-	.	ID=Tcer_04797-RA:exon:16509;Parent=Tcer_04797-RA;
JACYXV010002116.1	maker	exon	977	1759	.	-	.	ID=Tcer_04797-RA:exon:16508;Parent=Tcer_04797-RA;
JACYXV010002116.1	maker	exon	62	721	.	-	.	ID=Tcer_04797-RA:exon:16507;Parent=Tcer_04797-RA;
JACYXV010002116.1	maker	CDS	1829	1957	.	-	0	ID=Tcer_04797-RA:cds;Parent=Tcer_04797-RA;
JACYXV010002116.1	maker	CDS	977	1759	.	-	0	ID=Tcer_04797-RA:cds;Parent=Tcer_04797-RA;
JACYXV010002116.1	maker	CDS	62	721	.	-	0	ID=Tcer_04797-RA:cds;Parent=Tcer_04797-RA;
###
###
JACYXV010001397.1	maker	gene	2	2418	.	+	.	ID=Tcer_04550;Name=Tcer_04550;Alias=augustus-JACYXV010001397.1-processed-gene-0.0;
JACYXV010001397.1	maker	mRNA	2	2418	.	+	.	ID=Tcer_04550-RA;Parent=Tcer_04550;Name=Tcer_04550-RA;Alias=augustus-JACYXV010001397.1-processed-gene-0.0-mRNA-1;_AED=1.00;_QI=0|0|0|0|1|1|6|0|706;_eAED=1.00;
JACYXV010001397.1	maker	exon	2	431	.	+	.	ID=Tcer_04550-RA:exon:13625;Parent=Tcer_04550-RA;
JACYXV010001397.1	maker	exon	501	840	.	+	.	ID=Tcer_04550-RA:exon:13626;Parent=Tcer_04550-RA;
JACYXV010001397.1	maker	exon	905	1123	.	+	.	ID=Tcer_04550-RA:exon:13627;Parent=Tcer_04550-RA;
JACYXV010001397.1	maker	exon	1184	1379	.	+	.	ID=Tcer_04550-RA:exon:13628;Parent=Tcer_04550-RA;
JACYXV010001397.1	maker	exon	1430	1635	.	+	.	ID=Tcer_04550-RA:exon:13629;Parent=Tcer_04550-RA;
JACYXV010001397.1	maker	exon	1689	2418	.	+	.	ID=Tcer_04550-RA:exon:13630;Parent=Tcer_04550-RA;
JACYXV010001397.1	maker	CDS	2	431	.	+	0	ID=Tcer_04550-RA:cds;Parent=Tcer_04550-RA;
JACYXV010001397.1	maker	CDS	501	840	.	+	2	ID=Tcer_04550-RA:cds;Parent=Tcer_04550-RA;
JACYXV010001397.1	maker	CDS	905	1123	.	+	1	ID=Tcer_04550-RA:cds;Parent=Tcer_04550-RA;
JACYXV010001397.1	maker	CDS	1184	1379	.	+	1	ID=Tcer_04550-RA:cds;Parent=Tcer_04550-RA;
JACYXV010001397.1	maker	CDS	1430	1635	.	+	0	ID=Tcer_04550-RA:cds;Parent=Tcer_04550-RA;
JACYXV010001397.1	maker	CDS	1689	2418	.	+	1	ID=Tcer_04550-RA:cds;Parent=Tcer_04550-RA;
JACYXV010001397.1	maker	gene	2586	4337	.	-	.	ID=Tcer_04551;Name=Tcer_04551;Alias=augustus-JACYXV010001397.1-processed-gene-0.1;
JACYXV010001397.1	maker	mRNA	2586	4337	.	-	.	ID=Tcer_04551-RA;Parent=Tcer_04551;Name=Tcer_04551-RA;Alias=augustus-JACYXV010001397.1-processed-gene-0.1-mRNA-1;_AED=1.00;_QI=0|-1|0|0|-1|1|1|0|583;_eAED=1.00;
JACYXV010001397.1	maker	exon	2586	4337	.	-	.	ID=Tcer_04551-RA:exon:13631;Parent=Tcer_04551-RA;
JACYXV010001397.1	maker	CDS	2586	4337	.	-	0	ID=Tcer_04551-RA:cds;Parent=Tcer_04551-RA;
###
###
JACYXV010000275.1	maker	gene	9090	12686	.	+	.	ID=Tcer_06368;Name=Tcer_06368;Alias=augustus-JACYXV010000275.1-processed-gene-0.1;
JACYXV010000275.1	maker	mRNA	9090	12686	.	+	.	ID=Tcer_06368-RA;Parent=Tcer_06368;Name=Tcer_06368-RA;Alias=augustus-JACYXV010000275.1-processed-gene-0.1-mRNA-1;_AED=1.00;_QI=0|-1|0|0|-1|1|1|0|1198;_eAED=1.00;
JACYXV010000275.1	maker	exon	9090	12686	.	+	.	ID=Tcer_06368-RA:exon:5201;Parent=Tcer_06368-RA;
JACYXV010000275.1	maker	CDS	9090	12686	.	+	0	ID=Tcer_06368-RA:cds;Parent=Tcer_06368-RA;
JACYXV010000275.1	maker	gene	420	1477	.	+	.	ID=Tcer_06367;Name=Tcer_06367;Alias=augustus-JACYXV010000275.1-processed-gene-0.0;
JACYXV010000275.1	maker	mRNA	420	1477	.	+	.	ID=Tcer_06367-RA;Parent=Tcer_06367;Name=Tcer_06367-RA;Alias=augustus-JACYXV010000275.1-processed-gene-0.0-mRNA-1;_AED=1.00;_QI=0|0|0|0|1|1|2|0|338;_eAED=1.00;
JACYXV010000275.1	maker	exon	420	994	.	+	.	ID=Tcer_06367-RA:exon:5202;Parent=Tcer_06367-RA;
JACYXV010000275.1	maker	exon	1036	1477	.	+	.	ID=Tcer_06367-RA:exon:5203;Parent=Tcer_06367-RA;
JACYXV010000275.1	maker	CDS	420	994	.	+	0	ID=Tcer_06367-RA:cds;Parent=Tcer_06367-RA;
JACYXV010000275.1	maker	CDS	1036	1477	.	+	1	ID=Tcer_06367-RA:cds;Parent=Tcer_06367-RA;
###
JACYXV010003709.1	maker	gene	35	645	.	-	.	ID=Tcer_07258;Name=Tcer_07258;Alias=augustus-JACYXV010003709.1-processed-gene-0.0;
JACYXV010003709.1	maker	mRNA	35	645	.	-	.	ID=Tcer_07258-RA;Parent=Tcer_07258;Name=Tcer_07258-RA;Alias=augustus-JACYXV010003709.1-processed-gene-0.0-mRNA-1;_AED=1.00;_QI=0|0|0|0|1|1|2|0|154;_eAED=1.00;
JACYXV010003709.1	maker	exon	549	645	.	-	.	ID=Tcer_07258-RA:exon:19453;Parent=Tcer_07258-RA;
JACYXV010003709.1	maker	exon	35	399	.	-	.	ID=Tcer_07258-RA:exon:19452;Parent=Tcer_07258-RA;
JACYXV010003709.1	maker	CDS	549	645	.	-	0	ID=Tcer_07258-RA:cds;Parent=Tcer_07258-RA;
JACYXV010003709.1	maker	CDS	35	399	.	-	2	ID=Tcer_07258-RA:cds;Parent=Tcer_07258-RA;
###
###
JACYXV010003652.1	maker	gene	800	1331	.	+	.	ID=Tcer_07056;Name=Tcer_07056;Alias=augustus-JACYXV010003652.1-processed-gene-0.0;
JACYXV010003652.1	maker	mRNA	800	1331	.	+	.	ID=Tcer_07056-RA;Parent=Tcer_07056;Name=Tcer_07056-RA;Alias=augustus-JACYXV010003652.1-processed-gene-0.0-mRNA-1;_AED=1.00;_QI=0|0|0|0|1|1|2|0|138;_eAED=1.00;
JACYXV010003652.1	maker	exon	800	1186	.	+	.	ID=Tcer_07056-RA:exon:19392;Parent=Tcer_07056-RA;
JACYXV010003652.1	maker	exon	1302	1331	.	+	.	ID=Tcer_07056-RA:exon:19393;Parent=Tcer_07056-RA;
JACYXV010003652.1	maker	CDS	800	1186	.	+	0	ID=Tcer_07056-RA:cds;Parent=Tcer_07056-RA;
JACYXV010003652.1	maker	CDS	1302	1331	.	+	0	ID=Tcer_07056-RA:cds;Parent=Tcer_07056-RA;
###
JACYXV010002088.1	maker	gene	480	4492	.	+	.	ID=Tcer_06546;Name=Tcer_06546;Alias=augustus-JACYXV010002088.1-processed-gene-0.0;
JACYXV010002088.1	maker	mRNA	480	4492	.	+	.	ID=Tcer_06546-RA;Parent=Tcer_06546;Name=Tcer_06546-RA;Alias=augustus-JACYXV010002088.1-processed-gene-0.0-mRNA-1;_AED=1.00;_QI=0|0|0|0|1|1|3|0|1268;_eAED=1.00;
JACYXV010002088.1	maker	exon	480	625	.	+	.	ID=Tcer_06546-RA:exon:16415;Parent=Tcer_06546-RA;
JACYXV010002088.1	maker	exon	779	4389	.	+	.	ID=Tcer_06546-RA:exon:16416;Parent=Tcer_06546-RA;
JACYXV010002088.1	maker	exon	4443	4492	.	+	.	ID=Tcer_06546-RA:exon:16417;Parent=Tcer_06546-RA;
JACYXV010002088.1	maker	CDS	480	625	.	+	0	ID=Tcer_06546-RA:cds;Parent=Tcer_06546-RA;
JACYXV010002088.1	maker	CDS	779	4389	.	+	1	ID=Tcer_06546-RA:cds;Parent=Tcer_06546-RA;
JACYXV010002088.1	maker	CDS	4443	4492	.	+	2	ID=Tcer_06546-RA:cds;Parent=Tcer_06546-RA;
###
###
###
JACYXV010000510.1	maker	gene	12430	13693	.	+	.	ID=Tcer_03477;Name=Tcer_03477;Alias=augustus-JACYXV010000510.1-processed-gene-0.1;
JACYXV010000510.1	maker	mRNA	12430	13693	.	+	.	ID=Tcer_03477-RA;Parent=Tcer_03477;Name=Tcer_03477-RA;Alias=augustus-JACYXV010000510.1-processed-gene-0.1-mRNA-1;_AED=1.00;_QI=0|0|0|0|1|1|2|0|405;_eAED=1.00;
JACYXV010000510.1	maker	exon	12430	13558	.	+	.	ID=Tcer_03477-RA:exon:7716;Parent=Tcer_03477-RA;
JACYXV010000510.1	maker	exon	13608	13693	.	+	.	ID=Tcer_03477-RA:exon:7717;Parent=Tcer_03477-RA;
JACYXV010000510.1	maker	CDS	12430	13558	.	+	0	ID=Tcer_03477-RA:cds;Parent=Tcer_03477-RA;
JACYXV010000510.1	maker	CDS	13608	13693	.	+	2	ID=Tcer_03477-RA:cds;Parent=Tcer_03477-RA;
JACYXV010000510.1	maker	gene	1876	3219	.	+	.	ID=Tcer_03474;Name=Tcer_03474;Alias=augustus-JACYXV010000510.1-processed-gene-0.0;
JACYXV010000510.1	maker	mRNA	1876	3219	.	+	.	ID=Tcer_03474-RA;Parent=Tcer_03474;Name=Tcer_03474-RA;Alias=augustus-JACYXV010000510.1-processed-gene-0.0-mRNA-1;_AED=1.00;_QI=0|0|0|0|1|1|3|0|401;_eAED=1.00;
JACYXV010000510.1	maker	exon	1876	1953	.	+	.	ID=Tcer_03474-RA:exon:7718;Parent=Tcer_03474-RA;
JACYXV010000510.1	maker	exon	2027	2911	.	+	.	ID=Tcer_03474-RA:exon:7719;Parent=Tcer_03474-RA;
JACYXV010000510.1	maker	exon	2977	3219	.	+	.	ID=Tcer_03474-RA:exon:7720;Parent=Tcer_03474-RA;
JACYXV010000510.1	maker	CDS	1876	1953	.	+	0	ID=Tcer_03474-RA:cds;Parent=Tcer_03474-RA;
JACYXV010000510.1	maker	CDS	2027	2911	.	+	0	ID=Tcer_03474-RA:cds;Parent=Tcer_03474-RA;
JACYXV010000510.1	maker	CDS	2977	3219	.	+	0	ID=Tcer_03474-RA:cds;Parent=Tcer_03474-RA;
JACYXV010000510.1	maker	gene	4298	7335	.	-	.	ID=Tcer_03475;Name=Tcer_03475;Alias=augustus-JACYXV010000510.1-processed-gene-0.2;
JACYXV010000510.1	maker	mRNA	4298	7335	.	-	.	ID=Tcer_03475-RA;Parent=Tcer_03475;Name=Tcer_03475-RA;Alias=augustus-JACYXV010000510.1-processed-gene-0.2-mRNA-1;_AED=1.00;_QI=0|0|0|0|1|1|3|0|920;_eAED=1.00;
JACYXV010000510.1	maker	exon	6951	7335	.	-	.	ID=Tcer_03475-RA:exon:7723;Parent=Tcer_03475-RA;
JACYXV010000510.1	maker	exon	6265	6736	.	-	.	ID=Tcer_03475-RA:exon:7722;Parent=Tcer_03475-RA;
JACYXV010000510.1	maker	exon	4298	6203	.	-	.	ID=Tcer_03475-RA:exon:7721;Parent=Tcer_03475-RA;
JACYXV010000510.1	maker	CDS	6951	7335	.	-	0	ID=Tcer_03475-RA:cds;Parent=Tcer_03475-RA;
JACYXV010000510.1	maker	CDS	6265	6736	.	-	2	ID=Tcer_03475-RA:cds;Parent=Tcer_03475-RA;
JACYXV010000510.1	maker	CDS	4298	6203	.	-	1	ID=Tcer_03475-RA:cds;Parent=Tcer_03475-RA;
JACYXV010000510.1	maker	gene	9088	9453	.	-	.	ID=Tcer_03476;Name=Tcer_03476;Alias=augustus-JACYXV010000510.1-processed-gene-0.3;
JACYXV010000510.1	maker	mRNA	9088	9453	.	-	.	ID=Tcer_03476-RA;Parent=Tcer_03476;Name=Tcer_03476-RA;Alias=augustus-JACYXV010000510.1-processed-gene-0.3-mRNA-1;_AED=1.00;_QI=0|-1|0|0|-1|1|1|0|121;_eAED=1.00;
JACYXV010000510.1	maker	exon	9088	9453	.	-	.	ID=Tcer_03476-RA:exon:7724;Parent=Tcer_03476-RA;
JACYXV010000510.1	maker	CDS	9088	9453	.	-	0	ID=Tcer_03476-RA:cds;Parent=Tcer_03476-RA;
###
JACYXV010004344.1	maker	gene	470	865	.	+	.	ID=Tcer_07141;Name=Tcer_07141;Alias=augustus-JACYXV010004344.1-processed-gene-0.0;
JACYXV010004344.1	maker	mRNA	470	865	.	+	.	ID=Tcer_07141-RA;Parent=Tcer_07141;Name=Tcer_07141-RA;Alias=augustus-JACYXV010004344.1-processed-gene-0.0-mRNA-1;_AED=1.00;_QI=0|0|0|0|1|1|2|0|101;_eAED=1.00;
JACYXV010004344.1	maker	exon	470	538	.	+	.	ID=Tcer_07141-RA:exon:20022;Parent=Tcer_07141-RA;
JACYXV010004344.1	maker	exon	632	865	.	+	.	ID=Tcer_07141-RA:exon:20023;Parent=Tcer_07141-RA;
JACYXV010004344.1	maker	CDS	470	538	.	+	0	ID=Tcer_07141-RA:cds;Parent=Tcer_07141-RA;
JACYXV010004344.1	maker	CDS	632	865	.	+	0	ID=Tcer_07141-RA:cds;Parent=Tcer_07141-RA;
###
###
###
JACYXV010000175.1	maker	gene	15366	21104	.	+	.	ID=Tcer_01390;Name=Tcer_01390;Alias=augustus-JACYXV010000175.1-processed-gene-0.3;
JACYXV010000175.1	maker	mRNA	15366	21104	.	+	.	ID=Tcer_01390-RA;Parent=Tcer_01390;Name=Tcer_01390-RA;Alias=augustus-JACYXV010000175.1-processed-gene-0.3-mRNA-1;_AED=1.00;_QI=0|0|0|0|1|1|2|0|1896;_eAED=1.00;
JACYXV010000175.1	maker	exon	15366	15495	.	+	.	ID=Tcer_01390-RA:exon:3720;Parent=Tcer_01390-RA;
JACYXV010000175.1	maker	exon	15547	21104	.	+	.	ID=Tcer_01390-RA:exon:3721;Parent=Tcer_01390-RA;
JACYXV010000175.1	maker	CDS	15366	15495	.	+	0	ID=Tcer_01390-RA:cds;Parent=Tcer_01390-RA;
JACYXV010000175.1	maker	CDS	15547	21104	.	+	2	ID=Tcer_01390-RA:cds;Parent=Tcer_01390-RA;
JACYXV010000175.1	maker	gene	5677	8166	.	+	.	ID=Tcer_01387;Name=Tcer_01387;Alias=augustus-JACYXV010000175.1-processed-gene-0.1;
JACYXV010000175.1	maker	mRNA	5677	8166	.	+	.	ID=Tcer_01387-RA;Parent=Tcer_01387;Name=Tcer_01387-RA;Alias=augustus-JACYXV010000175.1-processed-gene-0.1-mRNA-1;_AED=1.00;_QI=0|0|0|0|1|1|5|0|619;_eAED=1.00;
JACYXV010000175.1	maker	exon	5677	7035	.	+	.	ID=Tcer_01387-RA:exon:3722;Parent=Tcer_01387-RA;
JACYXV010000175.1	maker	exon	7074	7222	.	+	.	ID=Tcer_01387-RA:exon:3723;Parent=Tcer_01387-RA;
JACYXV010000175.1	maker	exon	7726	7847	.	+	.	ID=Tcer_01387-RA:exon:3724;Parent=Tcer_01387-RA;
JACYXV010000175.1	maker	exon	7890	7936	.	+	.	ID=Tcer_01387-RA:exon:3725;Parent=Tcer_01387-RA;
JACYXV010000175.1	maker	exon	7984	8166	.	+	.	ID=Tcer_01387-RA:exon:3726;Parent=Tcer_01387-RA;
JACYXV010000175.1	maker	CDS	5677	7035	.	+	0	ID=Tcer_01387-RA:cds;Parent=Tcer_01387-RA;
JACYXV010000175.1	maker	CDS	7074	7222	.	+	0	ID=Tcer_01387-RA:cds;Parent=Tcer_01387-RA;
JACYXV010000175.1	maker	CDS	7726	7847	.	+	1	ID=Tcer_01387-RA:cds;Parent=Tcer_01387-RA;
JACYXV010000175.1	maker	CDS	7890	7936	.	+	2	ID=Tcer_01387-RA:cds;Parent=Tcer_01387-RA;
JACYXV010000175.1	maker	CDS	7984	8166	.	+	0	ID=Tcer_01387-RA:cds;Parent=Tcer_01387-RA;
JACYXV010000175.1	maker	gene	9639	10516	.	+	.	ID=Tcer_01389;Name=Tcer_01389;Alias=augustus-JACYXV010000175.1-processed-gene-0.2;
JACYXV010000175.1	maker	mRNA	9639	10516	.	+	.	ID=Tcer_01389-RA;Parent=Tcer_01389;Name=Tcer_01389-RA;Alias=augustus-JACYXV010000175.1-processed-gene-0.2-mRNA-1;_AED=1.00;_QI=0|0|0|0|1|1|4|0|224;_eAED=1.00;
JACYXV010000175.1	maker	exon	9639	9819	.	+	.	ID=Tcer_01389-RA:exon:3727;Parent=Tcer_01389-RA;
JACYXV010000175.1	maker	exon	9875	10079	.	+	.	ID=Tcer_01389-RA:exon:3728;Parent=Tcer_01389-RA;
JACYXV010000175.1	maker	exon	10128	10336	.	+	.	ID=Tcer_01389-RA:exon:3729;Parent=Tcer_01389-RA;
JACYXV010000175.1	maker	exon	10437	10516	.	+	.	ID=Tcer_01389-RA:exon:3730;Parent=Tcer_01389-RA;
JACYXV010000175.1	maker	CDS	9639	9819	.	+	0	ID=Tcer_01389-RA:cds;Parent=Tcer_01389-RA;
JACYXV010000175.1	maker	CDS	9875	10079	.	+	2	ID=Tcer_01389-RA:cds;Parent=Tcer_01389-RA;
JACYXV010000175.1	maker	CDS	10128	10336	.	+	1	ID=Tcer_01389-RA:cds;Parent=Tcer_01389-RA;
JACYXV010000175.1	maker	CDS	10437	10516	.	+	2	ID=Tcer_01389-RA:cds;Parent=Tcer_01389-RA;
JACYXV010000175.1	maker	gene	1	363	.	+	.	ID=Tcer_01384;Name=Tcer_01384;Alias=augustus-JACYXV010000175.1-processed-gene-0.0;
JACYXV010000175.1	maker	mRNA	1	363	.	+	.	ID=Tcer_01384-RA;Parent=Tcer_01384;Name=Tcer_01384-RA;Alias=augustus-JACYXV010000175.1-processed-gene-0.0-mRNA-1;_AED=1.00;_QI=0|-1|0|0|-1|1|1|0|120;_eAED=1.00;
JACYXV010000175.1	maker	exon	1	363	.	+	.	ID=Tcer_01384-RA:exon:3731;Parent=Tcer_01384-RA;
JACYXV010000175.1	maker	CDS	1	363	.	+	0	ID=Tcer_01384-RA:cds;Parent=Tcer_01384-RA;
JACYXV010000175.1	maker	gene	3148	4552	.	-	.	ID=Tcer_01386;Name=Tcer_01386;Alias=augustus-JACYXV010000175.1-processed-gene-0.5;
JACYXV010000175.1	maker	mRNA	3148	4552	.	-	.	ID=Tcer_01386-RA;Parent=Tcer_01386;Name=Tcer_01386-RA;Alias=augustus-JACYXV010000175.1-processed-gene-0.5-mRNA-1;_AED=1.00;_QI=0|0|0|0|1|1|3|0|431;_eAED=1.00;
JACYXV010000175.1	maker	exon	4168	4552	.	-	.	ID=Tcer_01386-RA:exon:3734;Parent=Tcer_01386-RA;
JACYXV010000175.1	maker	exon	3630	4114	.	-	.	ID=Tcer_01386-RA:exon:3733;Parent=Tcer_01386-RA;
JACYXV010000175.1	maker	exon	3148	3573	.	-	.	ID=Tcer_01386-RA:exon:3732;Parent=Tcer_01386-RA;
JACYXV010000175.1	maker	CDS	4168	4552	.	-	0	ID=Tcer_01386-RA:cds;Parent=Tcer_01386-RA;
JACYXV010000175.1	maker	CDS	3630	4114	.	-	2	ID=Tcer_01386-RA:cds;Parent=Tcer_01386-RA;
JACYXV010000175.1	maker	CDS	3148	3573	.	-	0	ID=Tcer_01386-RA:cds;Parent=Tcer_01386-RA;
JACYXV010000175.1	maker	gene	839	1579	.	-	.	ID=Tcer_01385;Name=Tcer_01385;Alias=augustus-JACYXV010000175.1-processed-gene-0.4;
JACYXV010000175.1	maker	mRNA	839	1579	.	-	.	ID=Tcer_01385-RA;Parent=Tcer_01385;Name=Tcer_01385-RA;Alias=augustus-JACYXV010000175.1-processed-gene-0.4-mRNA-1;_AED=1.00;_QI=0|-1|0|0|-1|1|1|0|246;_eAED=1.00;
JACYXV010000175.1	maker	exon	839	1579	.	-	.	ID=Tcer_01385-RA:exon:3735;Parent=Tcer_01385-RA;
JACYXV010000175.1	maker	CDS	839	1579	.	-	0	ID=Tcer_01385-RA:cds;Parent=Tcer_01385-RA;
JACYXV010000175.1	maker	gene	8226	8674	.	-	.	ID=Tcer_01388;Name=Tcer_01388;Alias=augustus-JACYXV010000175.1-processed-gene-0.6;
JACYXV010000175.1	maker	mRNA	8226	8674	.	-	.	ID=Tcer_01388-RA;Parent=Tcer_01388;Name=Tcer_01388-RA;Alias=augustus-JACYXV010000175.1-processed-gene-0.6-mRNA-1;_AED=1.00;_QI=0|0|0|0|1|1|2|0|130;_eAED=1.00;
JACYXV010000175.1	maker	exon	8580	8674	.	-	.	ID=Tcer_01388-RA:exon:3737;Parent=Tcer_01388-RA;
JACYXV010000175.1	maker	exon	8226	8523	.	-	.	ID=Tcer_01388-RA:exon:3736;Parent=Tcer_01388-RA;
JACYXV010000175.1	maker	CDS	8580	8674	.	-	0	ID=Tcer_01388-RA:cds;Parent=Tcer_01388-RA;
JACYXV010000175.1	maker	CDS	8226	8523	.	-	1	ID=Tcer_01388-RA:cds;Parent=Tcer_01388-RA;
###
###
###
JACYXV010002629.1	maker	gene	118	951	.	+	.	ID=Tcer_05510;Name=Tcer_05510;Alias=augustus-JACYXV010002629.1-processed-gene-0.0;
JACYXV010002629.1	maker	mRNA	118	951	.	+	.	ID=Tcer_05510-RA;Parent=Tcer_05510;Name=Tcer_05510-RA;Alias=augustus-JACYXV010002629.1-processed-gene-0.0-mRNA-1;_AED=1.00;_QI=0|0|0|0|1|1|2|0|185;_eAED=1.00;
JACYXV010002629.1	maker	exon	118	415	.	+	.	ID=Tcer_05510-RA:exon:17777;Parent=Tcer_05510-RA;
JACYXV010002629.1	maker	exon	692	951	.	+	.	ID=Tcer_05510-RA:exon:17778;Parent=Tcer_05510-RA;
JACYXV010002629.1	maker	CDS	118	415	.	+	0	ID=Tcer_05510-RA:cds;Parent=Tcer_05510-RA;
JACYXV010002629.1	maker	CDS	692	951	.	+	2	ID=Tcer_05510-RA:cds;Parent=Tcer_05510-RA;
JACYXV010002629.1	maker	gene	1228	2916	.	-	.	ID=Tcer_05511;Name=Tcer_05511;Alias=augustus-JACYXV010002629.1-processed-gene-0.1;
JACYXV010002629.1	maker	mRNA	1228	2916	.	-	.	ID=Tcer_05511-RA;Parent=Tcer_05511;Name=Tcer_05511-RA;Alias=augustus-JACYXV010002629.1-processed-gene-0.1-mRNA-1;_AED=1.00;_QI=0|0|0|0|1|1|2|0|546;_eAED=1.00;
JACYXV010002629.1	maker	exon	2303	2916	.	-	.	ID=Tcer_05511-RA:exon:17780;Parent=Tcer_05511-RA;
JACYXV010002629.1	maker	exon	1228	2254	.	-	.	ID=Tcer_05511-RA:exon:17779;Parent=Tcer_05511-RA;
JACYXV010002629.1	maker	CDS	2303	2916	.	-	0	ID=Tcer_05511-RA:cds;Parent=Tcer_05511-RA;
JACYXV010002629.1	maker	CDS	1228	2254	.	-	1	ID=Tcer_05511-RA:cds;Parent=Tcer_05511-RA;
###
JACYXV010003034.1	maker	gene	1609	2277	.	+	.	ID=Tcer_07329;Name=Tcer_07329;Alias=augustus-JACYXV010003034.1-processed-gene-0.0;
JACYXV010003034.1	maker	mRNA	1609	2277	.	+	.	ID=Tcer_07329-RA;Parent=Tcer_07329;Name=Tcer_07329-RA;Alias=augustus-JACYXV010003034.1-processed-gene-0.0-mRNA-1;_AED=1.00;_QI=0|0|0|0|1|1|2|0|195;_eAED=1.00;
JACYXV010003034.1	maker	exon	1609	1709	.	+	.	ID=Tcer_07329-RA:exon:18546;Parent=Tcer_07329-RA;
JACYXV010003034.1	maker	exon	1794	2277	.	+	.	ID=Tcer_07329-RA:exon:18547;Parent=Tcer_07329-RA;
JACYXV010003034.1	maker	CDS	1609	1709	.	+	0	ID=Tcer_07329-RA:cds;Parent=Tcer_07329-RA;
JACYXV010003034.1	maker	CDS	1794	2277	.	+	1	ID=Tcer_07329-RA:cds;Parent=Tcer_07329-RA;
###
###
###
JACYXV010002968.1	maker	gene	2	1564	.	+	.	ID=Tcer_08014;Name=Tcer_08014;Alias=augustus-JACYXV010002968.1-processed-gene-0.0;
JACYXV010002968.1	maker	mRNA	2	1564	.	+	.	ID=Tcer_08014-RA;Parent=Tcer_08014;Name=Tcer_08014-RA;Alias=augustus-JACYXV010002968.1-processed-gene-0.0-mRNA-1;_AED=1.00;_QI=0|-1|0|0|-1|1|1|0|520;_eAED=1.00;
JACYXV010002968.1	maker	exon	2	1564	.	+	.	ID=Tcer_08014-RA:exon:18435;Parent=Tcer_08014-RA;
JACYXV010002968.1	maker	CDS	2	1564	.	+	0	ID=Tcer_08014-RA:cds;Parent=Tcer_08014-RA;
###
###
###
JACYXV010000618.1	maker	gene	7104	7992	.	+	.	ID=Tcer_02113;Name=Tcer_02113;Alias=augustus-JACYXV010000618.1-processed-gene-0.0;
JACYXV010000618.1	maker	mRNA	7104	7992	.	+	.	ID=Tcer_02113-RA;Parent=Tcer_02113;Name=Tcer_02113-RA;Alias=augustus-JACYXV010000618.1-processed-gene-0.0-mRNA-1;_AED=1.00;_QI=0|0|0|0|1|1|2|0|270;_eAED=1.00;
JACYXV010000618.1	maker	exon	7104	7560	.	+	.	ID=Tcer_02113-RA:exon:8772;Parent=Tcer_02113-RA;
JACYXV010000618.1	maker	exon	7637	7992	.	+	.	ID=Tcer_02113-RA:exon:8773;Parent=Tcer_02113-RA;
JACYXV010000618.1	maker	CDS	7104	7560	.	+	0	ID=Tcer_02113-RA:cds;Parent=Tcer_02113-RA;
JACYXV010000618.1	maker	CDS	7637	7992	.	+	2	ID=Tcer_02113-RA:cds;Parent=Tcer_02113-RA;
JACYXV010000618.1	maker	gene	8367	11500	.	-	.	ID=Tcer_02114;Name=Tcer_02114;Alias=augustus-JACYXV010000618.1-processed-gene-0.3;
JACYXV010000618.1	maker	mRNA	8367	11500	.	-	.	ID=Tcer_02114-RA;Parent=Tcer_02114;Name=Tcer_02114-RA;Alias=augustus-JACYXV010000618.1-processed-gene-0.3-mRNA-1;_AED=1.00;_QI=0|0|0|0|1|1|9|0|907;_eAED=1.00;
JACYXV010000618.1	maker	exon	10820	11500	.	-	.	ID=Tcer_02114-RA:exon:8782;Parent=Tcer_02114-RA;
JACYXV010000618.1	maker	exon	10451	10772	.	-	.	ID=Tcer_02114-RA:exon:8781;Parent=Tcer_02114-RA;
JACYXV010000618.1	maker	exon	10091	10401	.	-	.	ID=Tcer_02114-RA:exon:8780;Parent=Tcer_02114-RA;
JACYXV010000618.1	maker	exon	9942	10029	.	-	.	ID=Tcer_02114-RA:exon:8779;Parent=Tcer_02114-RA;
JACYXV010000618.1	maker	exon	9624	9892	.	-	.	ID=Tcer_02114-RA:exon:8778;Parent=Tcer_02114-RA;
JACYXV010000618.1	maker	exon	9492	9575	.	-	.	ID=Tcer_02114-RA:exon:8777;Parent=Tcer_02114-RA;
JACYXV010000618.1	maker	exon	9171	9442	.	-	.	ID=Tcer_02114-RA:exon:8776;Parent=Tcer_02114-RA;
JACYXV010000618.1	maker	exon	8996	9118	.	-	.	ID=Tcer_02114-RA:exon:8775;Parent=Tcer_02114-RA;
JACYXV010000618.1	maker	exon	8367	8940	.	-	.	ID=Tcer_02114-RA:exon:8774;Parent=Tcer_02114-RA;
JACYXV010000618.1	maker	CDS	10820	11500	.	-	0	ID=Tcer_02114-RA:cds;Parent=Tcer_02114-RA;
JACYXV010000618.1	maker	CDS	10451	10772	.	-	0	ID=Tcer_02114-RA:cds;Parent=Tcer_02114-RA;
JACYXV010000618.1	maker	CDS	10091	10401	.	-	2	ID=Tcer_02114-RA:cds;Parent=Tcer_02114-RA;
JACYXV010000618.1	maker	CDS	9942	10029	.	-	0	ID=Tcer_02114-RA:cds;Parent=Tcer_02114-RA;
JACYXV010000618.1	maker	CDS	9624	9892	.	-	2	ID=Tcer_02114-RA:cds;Parent=Tcer_02114-RA;
JACYXV010000618.1	maker	CDS	9492	9575	.	-	0	ID=Tcer_02114-RA:cds;Parent=Tcer_02114-RA;
JACYXV010000618.1	maker	CDS	9171	9442	.	-	0	ID=Tcer_02114-RA:cds;Parent=Tcer_02114-RA;
JACYXV010000618.1	maker	CDS	8996	9118	.	-	1	ID=Tcer_02114-RA:cds;Parent=Tcer_02114-RA;
JACYXV010000618.1	maker	CDS	8367	8940	.	-	1	ID=Tcer_02114-RA:cds;Parent=Tcer_02114-RA;
JACYXV010000618.1	maker	gene	3347	5052	.	-	.	ID=Tcer_02112;Name=Tcer_02112;Alias=augustus-JACYXV010000618.1-processed-gene-0.2;
JACYXV010000618.1	maker	mRNA	3347	5052	.	-	.	ID=Tcer_02112-RA;Parent=Tcer_02112;Name=Tcer_02112-RA;Alias=augustus-JACYXV010000618.1-processed-gene-0.2-mRNA-1;_AED=1.00;_QI=0|0|0|0|1|1|3|0|517;_eAED=1.00;
JACYXV010000618.1	maker	exon	4828	5052	.	-	.	ID=Tcer_02112-RA:exon:8785;Parent=Tcer_02112-RA;
JACYXV010000618.1	maker	exon	3656	4731	.	-	.	ID=Tcer_02112-RA:exon:8784;Parent=Tcer_02112-RA;
JACYXV010000618.1	maker	exon	3347	3599	.	-	.	ID=Tcer_02112-RA:exon:8783;Parent=Tcer_02112-RA;
JACYXV010000618.1	maker	CDS	4828	5052	.	-	0	ID=Tcer_02112-RA:cds;Parent=Tcer_02112-RA;
JACYXV010000618.1	maker	CDS	3656	4731	.	-	0	ID=Tcer_02112-RA:cds;Parent=Tcer_02112-RA;
JACYXV010000618.1	maker	CDS	3347	3599	.	-	1	ID=Tcer_02112-RA:cds;Parent=Tcer_02112-RA;
JACYXV010000618.1	maker	gene	2	94	.	-	.	ID=Tcer_02111;Name=Tcer_02111;Alias=augustus-JACYXV010000618.1-processed-gene-0.1;
JACYXV010000618.1	maker	mRNA	2	94	.	-	.	ID=Tcer_02111-RA;Parent=Tcer_02111;Name=Tcer_02111-RA;Alias=augustus-JACYXV010000618.1-processed-gene-0.1-mRNA-1;_AED=1.00;_QI=0|-1|0|0|-1|1|1|0|31;_eAED=1.00;
JACYXV010000618.1	maker	exon	2	94	.	-	.	ID=Tcer_02111-RA:exon:8786;Parent=Tcer_02111-RA;
JACYXV010000618.1	maker	CDS	2	94	.	-	0	ID=Tcer_02111-RA:cds;Parent=Tcer_02111-RA;
###
JACYXV010002023.1	maker	gene	2126	3846	.	+	.	ID=Tcer_03681;Name=Tcer_03681;Alias=augustus-JACYXV010002023.1-processed-gene-0.1;
JACYXV010002023.1	maker	mRNA	2126	3846	.	+	.	ID=Tcer_03681-RA;Parent=Tcer_03681;Name=Tcer_03681-RA;Alias=augustus-JACYXV010002023.1-processed-gene-0.1-mRNA-1;_AED=1.00;_QI=0|0|0|0|1|1|6|0|492;_eAED=1.00;
JACYXV010002023.1	maker	exon	2126	2823	.	+	.	ID=Tcer_03681-RA:exon:16189;Parent=Tcer_03681-RA;
JACYXV010002023.1	maker	exon	2870	3096	.	+	.	ID=Tcer_03681-RA:exon:16190;Parent=Tcer_03681-RA;
JACYXV010002023.1	maker	exon	3153	3280	.	+	.	ID=Tcer_03681-RA:exon:16191;Parent=Tcer_03681-RA;
JACYXV010002023.1	maker	exon	3327	3419	.	+	.	ID=Tcer_03681-RA:exon:16192;Parent=Tcer_03681-RA;
JACYXV010002023.1	maker	exon	3466	3619	.	+	.	ID=Tcer_03681-RA:exon:16193;Parent=Tcer_03681-RA;
JACYXV010002023.1	maker	exon	3668	3846	.	+	.	ID=Tcer_03681-RA:exon:16194;Parent=Tcer_03681-RA;
JACYXV010002023.1	maker	CDS	2126	2823	.	+	0	ID=Tcer_03681-RA:cds;Parent=Tcer_03681-RA;
JACYXV010002023.1	maker	CDS	2870	3096	.	+	1	ID=Tcer_03681-RA:cds;Parent=Tcer_03681-RA;
JACYXV010002023.1	maker	CDS	3153	3280	.	+	2	ID=Tcer_03681-RA:cds;Parent=Tcer_03681-RA;
JACYXV010002023.1	maker	CDS	3327	3419	.	+	0	ID=Tcer_03681-RA:cds;Parent=Tcer_03681-RA;
JACYXV010002023.1	maker	CDS	3466	3619	.	+	0	ID=Tcer_03681-RA:cds;Parent=Tcer_03681-RA;
JACYXV010002023.1	maker	CDS	3668	3846	.	+	2	ID=Tcer_03681-RA:cds;Parent=Tcer_03681-RA;
JACYXV010002023.1	maker	gene	3861	4405	.	+	.	ID=Tcer_03682;Name=Tcer_03682;Alias=augustus-JACYXV010002023.1-processed-gene-0.2;
JACYXV010002023.1	maker	mRNA	3861	4405	.	+	.	ID=Tcer_03682-RA;Parent=Tcer_03682;Name=Tcer_03682-RA;Alias=augustus-JACYXV010002023.1-processed-gene-0.2-mRNA-1;_AED=1.00;_QI=0|0|0|0|1|1|2|0|157;_eAED=1.00;
JACYXV010002023.1	maker	exon	3861	4182	.	+	.	ID=Tcer_03682-RA:exon:16195;Parent=Tcer_03682-RA;
JACYXV010002023.1	maker	exon	4254	4405	.	+	.	ID=Tcer_03682-RA:exon:16196;Parent=Tcer_03682-RA;
JACYXV010002023.1	maker	CDS	3861	4182	.	+	0	ID=Tcer_03682-RA:cds;Parent=Tcer_03682-RA;
JACYXV010002023.1	maker	CDS	4254	4405	.	+	2	ID=Tcer_03682-RA:cds;Parent=Tcer_03682-RA;
JACYXV010002023.1	maker	gene	125	514	.	+	.	ID=Tcer_03680;Name=Tcer_03680;Alias=augustus-JACYXV010002023.1-processed-gene-0.0;
JACYXV010002023.1	maker	mRNA	125	514	.	+	.	ID=Tcer_03680-RA;Parent=Tcer_03680;Name=Tcer_03680-RA;Alias=augustus-JACYXV010002023.1-processed-gene-0.0-mRNA-1;_AED=1.00;_QI=0|-1|0|0|-1|1|1|0|129;_eAED=1.00;
JACYXV010002023.1	maker	exon	125	514	.	+	.	ID=Tcer_03680-RA:exon:16197;Parent=Tcer_03680-RA;
JACYXV010002023.1	maker	CDS	125	514	.	+	0	ID=Tcer_03680-RA:cds;Parent=Tcer_03680-RA;
###
JACYXV010003919.1	maker	gene	2	652	.	+	.	ID=Tcer_07339;Name=Tcer_07339;Alias=augustus-JACYXV010003919.1-processed-gene-0.0;
JACYXV010003919.1	maker	mRNA	2	652	.	+	.	ID=Tcer_07339-RA;Parent=Tcer_07339;Name=Tcer_07339-RA;Alias=augustus-JACYXV010003919.1-processed-gene-0.0-mRNA-1;_AED=1.00;_QI=0|0|0|0|1|1|2|0|132;_eAED=1.00;
JACYXV010003919.1	maker	exon	2	383	.	+	.	ID=Tcer_07339-RA:exon:19680;Parent=Tcer_07339-RA;
JACYXV010003919.1	maker	exon	636	652	.	+	.	ID=Tcer_07339-RA:exon:19681;Parent=Tcer_07339-RA;
JACYXV010003919.1	maker	CDS	2	383	.	+	0	ID=Tcer_07339-RA:cds;Parent=Tcer_07339-RA;
JACYXV010003919.1	maker	CDS	636	652	.	+	2	ID=Tcer_07339-RA:cds;Parent=Tcer_07339-RA;
###
JACYXV010000792.1	maker	gene	109	1028	.	+	.	ID=Tcer_01814;Name=Tcer_01814;Alias=augustus-JACYXV010000792.1-processed-gene-0.0;
JACYXV010000792.1	maker	mRNA	109	1028	.	+	.	ID=Tcer_01814-RA;Parent=Tcer_01814;Name=Tcer_01814-RA;Alias=augustus-JACYXV010000792.1-processed-gene-0.0-mRNA-1;_AED=1.00;_QI=0|0|0|0|1|1|2|0|284;_eAED=1.00;
JACYXV010000792.1	maker	exon	109	774	.	+	.	ID=Tcer_01814-RA:exon:10178;Parent=Tcer_01814-RA;
JACYXV010000792.1	maker	exon	840	1028	.	+	.	ID=Tcer_01814-RA:exon:10179;Parent=Tcer_01814-RA;
JACYXV010000792.1	maker	CDS	109	774	.	+	0	ID=Tcer_01814-RA:cds;Parent=Tcer_01814-RA;
JACYXV010000792.1	maker	CDS	840	1028	.	+	0	ID=Tcer_01814-RA:cds;Parent=Tcer_01814-RA;
JACYXV010000792.1	maker	gene	6675	7714	.	+	.	ID=Tcer_01816;Name=Tcer_01816;Alias=augustus-JACYXV010000792.1-processed-gene-0.1;
JACYXV010000792.1	maker	mRNA	6675	7714	.	+	.	ID=Tcer_01816-RA;Parent=Tcer_01816;Name=Tcer_01816-RA;Alias=augustus-JACYXV010000792.1-processed-gene-0.1-mRNA-1;_AED=1.00;_QI=0|0|0|0|1|1|5|0|268;_eAED=1.00;
JACYXV010000792.1	maker	exon	6675	6741	.	+	.	ID=Tcer_01816-RA:exon:10180;Parent=Tcer_01816-RA;
JACYXV010000792.1	maker	exon	6804	7110	.	+	.	ID=Tcer_01816-RA:exon:10181;Parent=Tcer_01816-RA;
JACYXV010000792.1	maker	exon	7170	7411	.	+	.	ID=Tcer_01816-RA:exon:10182;Parent=Tcer_01816-RA;
JACYXV010000792.1	maker	exon	7465	7535	.	+	.	ID=Tcer_01816-RA:exon:10183;Parent=Tcer_01816-RA;
JACYXV010000792.1	maker	exon	7595	7714	.	+	.	ID=Tcer_01816-RA:exon:10184;Parent=Tcer_01816-RA;
JACYXV010000792.1	maker	CDS	6675	6741	.	+	0	ID=Tcer_01816-RA:cds;Parent=Tcer_01816-RA;
JACYXV010000792.1	maker	CDS	6804	7110	.	+	2	ID=Tcer_01816-RA:cds;Parent=Tcer_01816-RA;
JACYXV010000792.1	maker	CDS	7170	7411	.	+	1	ID=Tcer_01816-RA:cds;Parent=Tcer_01816-RA;
JACYXV010000792.1	maker	CDS	7465	7535	.	+	2	ID=Tcer_01816-RA:cds;Parent=Tcer_01816-RA;
JACYXV010000792.1	maker	CDS	7595	7714	.	+	0	ID=Tcer_01816-RA:cds;Parent=Tcer_01816-RA;
JACYXV010000792.1	maker	gene	10079	10599	.	+	.	ID=Tcer_01819;Name=Tcer_01819;Alias=augustus-JACYXV010000792.1-processed-gene-0.2;
JACYXV010000792.1	maker	mRNA	10079	10599	.	+	.	ID=Tcer_01819-RA;Parent=Tcer_01819;Name=Tcer_01819-RA;Alias=augustus-JACYXV010000792.1-processed-gene-0.2-mRNA-1;_AED=1.00;_QI=0|0|0|0|1|1|2|0|156;_eAED=1.00;
JACYXV010000792.1	maker	exon	10079	10128	.	+	.	ID=Tcer_01819-RA:exon:10185;Parent=Tcer_01819-RA;
JACYXV010000792.1	maker	exon	10182	10599	.	+	.	ID=Tcer_01819-RA:exon:10186;Parent=Tcer_01819-RA;
JACYXV010000792.1	maker	CDS	10079	10128	.	+	0	ID=Tcer_01819-RA:cds;Parent=Tcer_01819-RA;
JACYXV010000792.1	maker	CDS	10182	10599	.	+	1	ID=Tcer_01819-RA:cds;Parent=Tcer_01819-RA;
JACYXV010000792.1	maker	gene	8214	8729	.	-	.	ID=Tcer_01817;Name=Tcer_01817;Alias=augustus-JACYXV010000792.1-processed-gene-0.4;
JACYXV010000792.1	maker	mRNA	8214	8729	.	-	.	ID=Tcer_01817-RA;Parent=Tcer_01817;Name=Tcer_01817-RA;Alias=augustus-JACYXV010000792.1-processed-gene-0.4-mRNA-1;_AED=1.00;_QI=0|-1|0|0|-1|1|1|0|171;_eAED=1.00;
JACYXV010000792.1	maker	exon	8214	8729	.	-	.	ID=Tcer_01817-RA:exon:10187;Parent=Tcer_01817-RA;
JACYXV010000792.1	maker	CDS	8214	8729	.	-	0	ID=Tcer_01817-RA:cds;Parent=Tcer_01817-RA;
JACYXV010000792.1	maker	gene	9244	9866	.	-	.	ID=Tcer_01818;Name=Tcer_01818;Alias=augustus-JACYXV010000792.1-processed-gene-0.5;
JACYXV010000792.1	maker	mRNA	9244	9866	.	-	.	ID=Tcer_01818-RA;Parent=Tcer_01818;Name=Tcer_01818-RA;Alias=augustus-JACYXV010000792.1-processed-gene-0.5-mRNA-1;_AED=1.00;_QI=0|0|0|0|1|1|3|0|167;_eAED=1.00;
JACYXV010000792.1	maker	exon	9460	9866	.	-	.	ID=Tcer_01818-RA:exon:10190;Parent=Tcer_01818-RA;
JACYXV010000792.1	maker	exon	9335	9395	.	-	.	ID=Tcer_01818-RA:exon:10189;Parent=Tcer_01818-RA;
JACYXV010000792.1	maker	exon	9244	9279	.	-	.	ID=Tcer_01818-RA:exon:10188;Parent=Tcer_01818-RA;
JACYXV010000792.1	maker	CDS	9460	9866	.	-	0	ID=Tcer_01818-RA:cds;Parent=Tcer_01818-RA;
JACYXV010000792.1	maker	CDS	9335	9395	.	-	1	ID=Tcer_01818-RA:cds;Parent=Tcer_01818-RA;
JACYXV010000792.1	maker	CDS	9244	9279	.	-	0	ID=Tcer_01818-RA:cds;Parent=Tcer_01818-RA;
JACYXV010000792.1	maker	gene	1913	2415	.	-	.	ID=Tcer_01815;Name=Tcer_01815;Alias=augustus-JACYXV010000792.1-processed-gene-0.3;
JACYXV010000792.1	maker	mRNA	1913	2415	.	-	.	ID=Tcer_01815-RA;Parent=Tcer_01815;Name=Tcer_01815-RA;Alias=augustus-JACYXV010000792.1-processed-gene-0.3-mRNA-1;_AED=1.00;_QI=0|0|0|0|1|1|2|0|85;_eAED=1.00;
JACYXV010000792.1	maker	exon	2294	2415	.	-	.	ID=Tcer_01815-RA:exon:10192;Parent=Tcer_01815-RA;
JACYXV010000792.1	maker	exon	1913	2048	.	-	.	ID=Tcer_01815-RA:exon:10191;Parent=Tcer_01815-RA;
JACYXV010000792.1	maker	CDS	2294	2415	.	-	0	ID=Tcer_01815-RA:cds;Parent=Tcer_01815-RA;
JACYXV010000792.1	maker	CDS	1913	2048	.	-	1	ID=Tcer_01815-RA:cds;Parent=Tcer_01815-RA;
###
JACYXV010000551.1	maker	gene	8278	10791	.	+	.	ID=Tcer_05581;Name=Tcer_05581;Alias=augustus-JACYXV010000551.1-processed-gene-0.1;
JACYXV010000551.1	maker	mRNA	8278	10791	.	+	.	ID=Tcer_05581-RA;Parent=Tcer_05581;Name=Tcer_05581-RA;Alias=augustus-JACYXV010000551.1-processed-gene-0.1-mRNA-1;_AED=1.00;_QI=0|-1|0|0|-1|1|1|0|837;_eAED=1.00;
JACYXV010000551.1	maker	exon	8278	10791	.	+	.	ID=Tcer_05581-RA:exon:8122;Parent=Tcer_05581-RA;
JACYXV010000551.1	maker	CDS	8278	10791	.	+	0	ID=Tcer_05581-RA:cds;Parent=Tcer_05581-RA;
JACYXV010000551.1	maker	gene	2	709	.	+	.	ID=Tcer_05580;Name=Tcer_05580;Alias=augustus-JACYXV010000551.1-processed-gene-0.0;
JACYXV010000551.1	maker	mRNA	2	709	.	+	.	ID=Tcer_05580-RA;Parent=Tcer_05580;Name=Tcer_05580-RA;Alias=augustus-JACYXV010000551.1-processed-gene-0.0-mRNA-1;_AED=1.00;_QI=0|0|0|0|1|1|3|0|194;_eAED=1.00;
JACYXV010000551.1	maker	exon	2	135	.	+	.	ID=Tcer_05580-RA:exon:8123;Parent=Tcer_05580-RA;
JACYXV010000551.1	maker	exon	195	248	.	+	.	ID=Tcer_05580-RA:exon:8124;Parent=Tcer_05580-RA;
JACYXV010000551.1	maker	exon	313	709	.	+	.	ID=Tcer_05580-RA:exon:8125;Parent=Tcer_05580-RA;
JACYXV010000551.1	maker	CDS	2	135	.	+	0	ID=Tcer_05580-RA:cds;Parent=Tcer_05580-RA;
JACYXV010000551.1	maker	CDS	195	248	.	+	1	ID=Tcer_05580-RA:cds;Parent=Tcer_05580-RA;
JACYXV010000551.1	maker	CDS	313	709	.	+	1	ID=Tcer_05580-RA:cds;Parent=Tcer_05580-RA;
###
JACYXV010001937.1	maker	gene	2195	3598	.	+	.	ID=Tcer_05980;Name=Tcer_05980;Alias=augustus-JACYXV010001937.1-processed-gene-0.0;
JACYXV010001937.1	maker	mRNA	2195	3598	.	+	.	ID=Tcer_05980-RA;Parent=Tcer_05980;Name=Tcer_05980-RA;Alias=augustus-JACYXV010001937.1-processed-gene-0.0-mRNA-1;_AED=1.00;_QI=0|0|0|0|1|1|2|0|448;_eAED=1.00;
JACYXV010001937.1	maker	exon	2195	2750	.	+	.	ID=Tcer_05980-RA:exon:15825;Parent=Tcer_05980-RA;
JACYXV010001937.1	maker	exon	2808	3598	.	+	.	ID=Tcer_05980-RA:exon:15826;Parent=Tcer_05980-RA;
JACYXV010001937.1	maker	CDS	2195	2750	.	+	0	ID=Tcer_05980-RA:cds;Parent=Tcer_05980-RA;
JACYXV010001937.1	maker	CDS	2808	3598	.	+	2	ID=Tcer_05980-RA:cds;Parent=Tcer_05980-RA;
JACYXV010001937.1	maker	gene	4471	5046	.	+	.	ID=Tcer_05981;Name=Tcer_05981;Alias=augustus-JACYXV010001937.1-processed-gene-0.1;
JACYXV010001937.1	maker	mRNA	4471	5046	.	+	.	ID=Tcer_05981-RA;Parent=Tcer_05981;Name=Tcer_05981-RA;Alias=augustus-JACYXV010001937.1-processed-gene-0.1-mRNA-1;_AED=1.00;_QI=0|-1|0|0|-1|1|1|0|192;_eAED=1.00;
JACYXV010001937.1	maker	exon	4471	5046	.	+	.	ID=Tcer_05981-RA:exon:15827;Parent=Tcer_05981-RA;
JACYXV010001937.1	maker	CDS	4471	5046	.	+	0	ID=Tcer_05981-RA:cds;Parent=Tcer_05981-RA;
###
JACYXV010003757.1	maker	gene	932	1300	.	-	.	ID=Tcer_08093;Name=Tcer_08093;Alias=augustus-JACYXV010003757.1-processed-gene-0.0;
JACYXV010003757.1	maker	mRNA	932	1300	.	-	.	ID=Tcer_08093-RA;Parent=Tcer_08093;Name=Tcer_08093-RA;Alias=augustus-JACYXV010003757.1-processed-gene-0.0-mRNA-1;_AED=1.00;_QI=0|-1|0|0|-1|1|1|0|122;_eAED=1.00;
JACYXV010003757.1	maker	exon	932	1300	.	-	.	ID=Tcer_08093-RA:exon:19495;Parent=Tcer_08093-RA;
JACYXV010003757.1	maker	CDS	932	1300	.	-	0	ID=Tcer_08093-RA:cds;Parent=Tcer_08093-RA;
###
JACYXV010003548.1	maker	gene	276	1544	.	-	.	ID=Tcer_08140;Name=Tcer_08140;Alias=augustus-JACYXV010003548.1-processed-gene-0.0;
JACYXV010003548.1	maker	mRNA	276	1544	.	-	.	ID=Tcer_08140-RA;Parent=Tcer_08140;Name=Tcer_08140-RA;Alias=augustus-JACYXV010003548.1-processed-gene-0.0-mRNA-1;_AED=1.00;_QI=0|-1|0|0|-1|1|1|0|422;_eAED=1.00;
JACYXV010003548.1	maker	exon	276	1544	.	-	.	ID=Tcer_08140-RA:exon:19272;Parent=Tcer_08140-RA;
JACYXV010003548.1	maker	CDS	276	1544	.	-	0	ID=Tcer_08140-RA:cds;Parent=Tcer_08140-RA;
###
JACYXV010002460.1	maker	gene	246	2694	.	+	.	ID=Tcer_06815;Name=Tcer_06815;Alias=augustus-JACYXV010002460.1-processed-gene-0.0;
JACYXV010002460.1	maker	mRNA	246	2694	.	+	.	ID=Tcer_06815-RA;Parent=Tcer_06815;Name=Tcer_06815-RA;Alias=augustus-JACYXV010002460.1-processed-gene-0.0-mRNA-1;_AED=1.00;_QI=0|0|0|0|1|1|3|0|779;_eAED=1.00;
JACYXV010002460.1	maker	exon	246	734	.	+	.	ID=Tcer_06815-RA:exon:17421;Parent=Tcer_06815-RA;
JACYXV010002460.1	maker	exon	800	2033	.	+	.	ID=Tcer_06815-RA:exon:17422;Parent=Tcer_06815-RA;
JACYXV010002460.1	maker	exon	2078	2694	.	+	.	ID=Tcer_06815-RA:exon:17423;Parent=Tcer_06815-RA;
JACYXV010002460.1	maker	CDS	246	734	.	+	0	ID=Tcer_06815-RA:cds;Parent=Tcer_06815-RA;
JACYXV010002460.1	maker	CDS	800	2033	.	+	0	ID=Tcer_06815-RA:cds;Parent=Tcer_06815-RA;
JACYXV010002460.1	maker	CDS	2078	2694	.	+	2	ID=Tcer_06815-RA:cds;Parent=Tcer_06815-RA;
###
JACYXV010002807.1	maker	gene	183	284	.	-	.	ID=Tcer_07568;Name=Tcer_07568;Alias=augustus-JACYXV010002807.1-processed-gene-0.0;
JACYXV010002807.1	maker	mRNA	183	284	.	-	.	ID=Tcer_07568-RA;Parent=Tcer_07568;Name=Tcer_07568-RA;Alias=augustus-JACYXV010002807.1-processed-gene-0.0-mRNA-1;_AED=1.00;_QI=0|-1|0|0|-1|1|1|0|34;_eAED=1.00;
JACYXV010002807.1	maker	exon	183	284	.	-	.	ID=Tcer_07568-RA:exon:18136;Parent=Tcer_07568-RA;
JACYXV010002807.1	maker	CDS	183	284	.	-	0	ID=Tcer_07568-RA:cds;Parent=Tcer_07568-RA;
###
JACYXV010001331.1	maker	gene	4866	5651	.	+	.	ID=Tcer_05754;Name=Tcer_05754;Alias=augustus-JACYXV010001331.1-processed-gene-0.0;
JACYXV010001331.1	maker	mRNA	4866	5651	.	+	.	ID=Tcer_05754-RA;Parent=Tcer_05754;Name=Tcer_05754-RA;Alias=augustus-JACYXV010001331.1-processed-gene-0.0-mRNA-1;_AED=1.00;_QI=0|0|0|0|1|1|3|0|206;_eAED=1.00;
JACYXV010001331.1	maker	exon	4866	5064	.	+	.	ID=Tcer_05754-RA:exon:13304;Parent=Tcer_05754-RA;
JACYXV010001331.1	maker	exon	5116	5427	.	+	.	ID=Tcer_05754-RA:exon:13305;Parent=Tcer_05754-RA;
JACYXV010001331.1	maker	exon	5542	5651	.	+	.	ID=Tcer_05754-RA:exon:13306;Parent=Tcer_05754-RA;
JACYXV010001331.1	maker	CDS	4866	5064	.	+	0	ID=Tcer_05754-RA:cds;Parent=Tcer_05754-RA;
JACYXV010001331.1	maker	CDS	5116	5427	.	+	2	ID=Tcer_05754-RA:cds;Parent=Tcer_05754-RA;
JACYXV010001331.1	maker	CDS	5542	5651	.	+	2	ID=Tcer_05754-RA:cds;Parent=Tcer_05754-RA;
JACYXV010001331.1	maker	gene	6697	7062	.	-	.	ID=Tcer_05755;Name=Tcer_05755;Alias=augustus-JACYXV010001331.1-processed-gene-0.1;
JACYXV010001331.1	maker	mRNA	6697	7062	.	-	.	ID=Tcer_05755-RA;Parent=Tcer_05755;Name=Tcer_05755-RA;Alias=augustus-JACYXV010001331.1-processed-gene-0.1-mRNA-1;_AED=1.00;_QI=0|-1|0|0|-1|1|1|0|121;_eAED=1.00;
JACYXV010001331.1	maker	exon	6697	7062	.	-	.	ID=Tcer_05755-RA:exon:13307;Parent=Tcer_05755-RA;
JACYXV010001331.1	maker	CDS	6697	7062	.	-	0	ID=Tcer_05755-RA:cds;Parent=Tcer_05755-RA;
###
###
JACYXV010001462.1	maker	gene	5055	6654	.	+	.	ID=Tcer_04709;Name=Tcer_04709;Alias=augustus-JACYXV010001462.1-processed-gene-0.0;
JACYXV010001462.1	maker	mRNA	5055	6654	.	+	.	ID=Tcer_04709-RA;Parent=Tcer_04709;Name=Tcer_04709-RA;Alias=augustus-JACYXV010001462.1-processed-gene-0.0-mRNA-1;_AED=1.00;_QI=0|0|0|0|1|1|4|0|471;_eAED=1.00;
JACYXV010001462.1	maker	exon	5055	5286	.	+	.	ID=Tcer_04709-RA:exon:13923;Parent=Tcer_04709-RA;
JACYXV010001462.1	maker	exon	5369	5502	.	+	.	ID=Tcer_04709-RA:exon:13924;Parent=Tcer_04709-RA;
JACYXV010001462.1	maker	exon	5558	5812	.	+	.	ID=Tcer_04709-RA:exon:13925;Parent=Tcer_04709-RA;
JACYXV010001462.1	maker	exon	5863	6654	.	+	.	ID=Tcer_04709-RA:exon:13926;Parent=Tcer_04709-RA;
JACYXV010001462.1	maker	CDS	5055	5286	.	+	0	ID=Tcer_04709-RA:cds;Parent=Tcer_04709-RA;
JACYXV010001462.1	maker	CDS	5369	5502	.	+	2	ID=Tcer_04709-RA:cds;Parent=Tcer_04709-RA;
JACYXV010001462.1	maker	CDS	5558	5812	.	+	0	ID=Tcer_04709-RA:cds;Parent=Tcer_04709-RA;
JACYXV010001462.1	maker	CDS	5863	6654	.	+	0	ID=Tcer_04709-RA:cds;Parent=Tcer_04709-RA;
JACYXV010001462.1	maker	gene	1068	2675	.	-	.	ID=Tcer_04708;Name=Tcer_04708;Alias=augustus-JACYXV010001462.1-processed-gene-0.1;
JACYXV010001462.1	maker	mRNA	1068	2675	.	-	.	ID=Tcer_04708-RA;Parent=Tcer_04708;Name=Tcer_04708-RA;Alias=augustus-JACYXV010001462.1-processed-gene-0.1-mRNA-1;_AED=1.00;_QI=0|0|0|0|1|1|3|0|494;_eAED=1.00;
JACYXV010001462.1	maker	exon	2429	2675	.	-	.	ID=Tcer_04708-RA:exon:13929;Parent=Tcer_04708-RA;
JACYXV010001462.1	maker	exon	1168	2355	.	-	.	ID=Tcer_04708-RA:exon:13928;Parent=Tcer_04708-RA;
JACYXV010001462.1	maker	exon	1068	1117	.	-	.	ID=Tcer_04708-RA:exon:13927;Parent=Tcer_04708-RA;
JACYXV010001462.1	maker	CDS	2429	2675	.	-	0	ID=Tcer_04708-RA:cds;Parent=Tcer_04708-RA;
JACYXV010001462.1	maker	CDS	1168	2355	.	-	2	ID=Tcer_04708-RA:cds;Parent=Tcer_04708-RA;
JACYXV010001462.1	maker	CDS	1068	1117	.	-	2	ID=Tcer_04708-RA:cds;Parent=Tcer_04708-RA;
###
JACYXV010003436.1	maker	gene	2	1450	.	+	.	ID=Tcer_06630;Name=Tcer_06630;Alias=augustus-JACYXV010003436.1-processed-gene-0.0;
JACYXV010003436.1	maker	mRNA	2	1450	.	+	.	ID=Tcer_06630-RA;Parent=Tcer_06630;Name=Tcer_06630-RA;Alias=augustus-JACYXV010003436.1-processed-gene-0.0-mRNA-1;_AED=1.00;_QI=0|0|0|0|1|1|3|0|445;_eAED=1.00;
JACYXV010003436.1	maker	exon	2	838	.	+	.	ID=Tcer_06630-RA:exon:19138;Parent=Tcer_06630-RA;
JACYXV010003436.1	maker	exon	899	1160	.	+	.	ID=Tcer_06630-RA:exon:19139;Parent=Tcer_06630-RA;
JACYXV010003436.1	maker	exon	1212	1450	.	+	.	ID=Tcer_06630-RA:exon:19140;Parent=Tcer_06630-RA;
JACYXV010003436.1	maker	CDS	2	838	.	+	0	ID=Tcer_06630-RA:cds;Parent=Tcer_06630-RA;
JACYXV010003436.1	maker	CDS	899	1160	.	+	0	ID=Tcer_06630-RA:cds;Parent=Tcer_06630-RA;
JACYXV010003436.1	maker	CDS	1212	1450	.	+	2	ID=Tcer_06630-RA:cds;Parent=Tcer_06630-RA;
###
JACYXV010003700.1	maker	gene	724	1286	.	-	.	ID=Tcer_06934;Name=Tcer_06934;Alias=augustus-JACYXV010003700.1-processed-gene-0.0;
JACYXV010003700.1	maker	mRNA	724	1286	.	-	.	ID=Tcer_06934-RA;Parent=Tcer_06934;Name=Tcer_06934-RA;Alias=augustus-JACYXV010003700.1-processed-gene-0.0-mRNA-1;_AED=1.00;_QI=0|0|0|0|1|1|2|0|166;_eAED=1.00;
JACYXV010003700.1	maker	exon	1209	1286	.	-	.	ID=Tcer_06934-RA:exon:19443;Parent=Tcer_06934-RA;
JACYXV010003700.1	maker	exon	724	1146	.	-	.	ID=Tcer_06934-RA:exon:19442;Parent=Tcer_06934-RA;
JACYXV010003700.1	maker	CDS	1209	1286	.	-	0	ID=Tcer_06934-RA:cds;Parent=Tcer_06934-RA;
JACYXV010003700.1	maker	CDS	724	1146	.	-	0	ID=Tcer_06934-RA:cds;Parent=Tcer_06934-RA;
###
JACYXV010002255.1	maker	gene	1162	3093	.	+	.	ID=Tcer_07892;Name=Tcer_07892;Alias=augustus-JACYXV010002255.1-processed-gene-0.0;
JACYXV010002255.1	maker	mRNA	1162	3093	.	+	.	ID=Tcer_07892-RA;Parent=Tcer_07892;Name=Tcer_07892-RA;Alias=augustus-JACYXV010002255.1-processed-gene-0.0-mRNA-1;_AED=1.00;_QI=0|-1|0|0|-1|1|1|0|643;_eAED=1.00;
JACYXV010002255.1	maker	exon	1162	3093	.	+	.	ID=Tcer_07892-RA:exon:16903;Parent=Tcer_07892-RA;
JACYXV010002255.1	maker	CDS	1162	3093	.	+	0	ID=Tcer_07892-RA:cds;Parent=Tcer_07892-RA;
###
JACYXV010003473.1	maker	gene	2	553	.	-	.	ID=Tcer_08085;Name=Tcer_08085;Alias=augustus-JACYXV010003473.1-processed-gene-0.0;
JACYXV010003473.1	maker	mRNA	2	553	.	-	.	ID=Tcer_08085-RA;Parent=Tcer_08085;Name=Tcer_08085-RA;Alias=augustus-JACYXV010003473.1-processed-gene-0.0-mRNA-1;_AED=1.00;_QI=0|-1|0|0|-1|1|1|0|184;_eAED=1.00;
JACYXV010003473.1	maker	exon	2	553	.	-	.	ID=Tcer_08085-RA:exon:19180;Parent=Tcer_08085-RA;
JACYXV010003473.1	maker	CDS	2	553	.	-	0	ID=Tcer_08085-RA:cds;Parent=Tcer_08085-RA;
###
JACYXV010000088.1	maker	gene	4549	5988	.	+	.	ID=Tcer_00023;Name=Tcer_00023;Alias=augustus-JACYXV010000088.1-processed-gene-0.2;
JACYXV010000088.1	maker	mRNA	4549	5988	.	+	.	ID=Tcer_00023-RA;Parent=Tcer_00023;Name=Tcer_00023-RA;Alias=augustus-JACYXV010000088.1-processed-gene-0.2-mRNA-1;_AED=1.00;_QI=0|0|0|0|1|1|3|0|419;_eAED=1.00;
JACYXV010000088.1	maker	exon	4549	4851	.	+	.	ID=Tcer_00023-RA:exon:2046;Parent=Tcer_00023-RA;
JACYXV010000088.1	maker	exon	4899	5382	.	+	.	ID=Tcer_00023-RA:exon:2047;Parent=Tcer_00023-RA;
JACYXV010000088.1	maker	exon	5516	5988	.	+	.	ID=Tcer_00023-RA:exon:2048;Parent=Tcer_00023-RA;
JACYXV010000088.1	maker	CDS	4549	4851	.	+	0	ID=Tcer_00023-RA:cds;Parent=Tcer_00023-RA;
JACYXV010000088.1	maker	CDS	4899	5382	.	+	0	ID=Tcer_00023-RA:cds;Parent=Tcer_00023-RA;
JACYXV010000088.1	maker	CDS	5516	5988	.	+	2	ID=Tcer_00023-RA:cds;Parent=Tcer_00023-RA;
JACYXV010000088.1	maker	gene	17806	19754	.	+	.	ID=Tcer_00033;Name=Tcer_00033;Alias=augustus-JACYXV010000088.1-processed-gene-0.7;
JACYXV010000088.1	maker	mRNA	17806	19754	.	+	.	ID=Tcer_00033-RA;Parent=Tcer_00033;Name=Tcer_00033-RA;Alias=augustus-JACYXV010000088.1-processed-gene-0.7-mRNA-1;_AED=1.00;_QI=0|0|0|0|1|1|5|0|375;_eAED=1.00;
JACYXV010000088.1	maker	exon	17806	17974	.	+	.	ID=Tcer_00033-RA:exon:2049;Parent=Tcer_00033-RA;
JACYXV010000088.1	maker	exon	18058	18457	.	+	.	ID=Tcer_00033-RA:exon:2050;Parent=Tcer_00033-RA;
JACYXV010000088.1	maker	exon	19057	19337	.	+	.	ID=Tcer_00033-RA:exon:2051;Parent=Tcer_00033-RA;
JACYXV010000088.1	maker	exon	19387	19410	.	+	.	ID=Tcer_00033-RA:exon:2052;Parent=Tcer_00033-RA;
JACYXV010000088.1	maker	exon	19501	19754	.	+	.	ID=Tcer_00033-RA:exon:2053;Parent=Tcer_00033-RA;
JACYXV010000088.1	maker	CDS	17806	17974	.	+	0	ID=Tcer_00033-RA:cds;Parent=Tcer_00033-RA;
JACYXV010000088.1	maker	CDS	18058	18457	.	+	2	ID=Tcer_00033-RA:cds;Parent=Tcer_00033-RA;
JACYXV010000088.1	maker	CDS	19057	19337	.	+	1	ID=Tcer_00033-RA:cds;Parent=Tcer_00033-RA;
JACYXV010000088.1	maker	CDS	19387	19410	.	+	2	ID=Tcer_00033-RA:cds;Parent=Tcer_00033-RA;
JACYXV010000088.1	maker	CDS	19501	19754	.	+	2	ID=Tcer_00033-RA:cds;Parent=Tcer_00033-RA;
JACYXV010000088.1	maker	gene	23809	24816	.	+	.	ID=Tcer_00037;Name=Tcer_00037;Alias=augustus-JACYXV010000088.1-processed-gene-0.9;
JACYXV010000088.1	maker	mRNA	23809	24816	.	+	.	ID=Tcer_00037-RA;Parent=Tcer_00037;Name=Tcer_00037-RA;Alias=augustus-JACYXV010000088.1-processed-gene-0.9-mRNA-1;_AED=1.00;_QI=0|-1|0|0|-1|1|1|0|335;_eAED=1.00;
JACYXV010000088.1	maker	exon	23809	24816	.	+	.	ID=Tcer_00037-RA:exon:2054;Parent=Tcer_00037-RA;
JACYXV010000088.1	maker	CDS	23809	24816	.	+	0	ID=Tcer_00037-RA:cds;Parent=Tcer_00037-RA;
JACYXV010000088.1	maker	gene	11424	12376	.	+	.	ID=Tcer_00027;Name=Tcer_00027;Alias=augustus-JACYXV010000088.1-processed-gene-0.4;
JACYXV010000088.1	maker	mRNA	11424	12376	.	+	.	ID=Tcer_00027-RA;Parent=Tcer_00027;Name=Tcer_00027-RA;Alias=augustus-JACYXV010000088.1-processed-gene-0.4-mRNA-1;_AED=1.00;_QI=0|0|0|0|1|1|3|0|281;_eAED=1.00;
JACYXV010000088.1	maker	exon	11424	11483	.	+	.	ID=Tcer_00027-RA:exon:2055;Parent=Tcer_00027-RA;
JACYXV010000088.1	maker	exon	11537	11780	.	+	.	ID=Tcer_00027-RA:exon:2056;Parent=Tcer_00027-RA;
JACYXV010000088.1	maker	exon	11835	12376	.	+	.	ID=Tcer_00027-RA:exon:2057;Parent=Tcer_00027-RA;
JACYXV010000088.1	maker	CDS	11424	11483	.	+	0	ID=Tcer_00027-RA:cds;Parent=Tcer_00027-RA;
JACYXV010000088.1	maker	CDS	11537	11780	.	+	0	ID=Tcer_00027-RA:cds;Parent=Tcer_00027-RA;
JACYXV010000088.1	maker	CDS	11835	12376	.	+	2	ID=Tcer_00027-RA:cds;Parent=Tcer_00027-RA;
JACYXV010000088.1	maker	gene	20596	21258	.	+	.	ID=Tcer_00034;Name=Tcer_00034;Alias=augustus-JACYXV010000088.1-processed-gene-0.8;
JACYXV010000088.1	maker	mRNA	20596	21258	.	+	.	ID=Tcer_00034-RA;Parent=Tcer_00034;Name=Tcer_00034-RA;Alias=augustus-JACYXV010000088.1-processed-gene-0.8-mRNA-1;_AED=1.00;_QI=0|-1|0|0|-1|1|1|0|220;_eAED=1.00;
JACYXV010000088.1	maker	exon	20596	21258	.	+	.	ID=Tcer_00034-RA:exon:2058;Parent=Tcer_00034-RA;
JACYXV010000088.1	maker	CDS	20596	21258	.	+	0	ID=Tcer_00034-RA:cds;Parent=Tcer_00034-RA;
JACYXV010000088.1	maker	gene	1138	1653	.	+	.	ID=Tcer_00020;Name=Tcer_00020;Alias=augustus-JACYXV010000088.1-processed-gene-0.0;
JACYXV010000088.1	maker	mRNA	1138	1653	.	+	.	ID=Tcer_00020-RA;Parent=Tcer_00020;Name=Tcer_00020-RA;Alias=augustus-JACYXV010000088.1-processed-gene-0.0-mRNA-1;_AED=1.00;_QI=0|-1|0|0|-1|1|1|0|171;_eAED=1.00;
JACYXV010000088.1	maker	exon	1138	1653	.	+	.	ID=Tcer_00020-RA:exon:2059;Parent=Tcer_00020-RA;
JACYXV010000088.1	maker	CDS	1138	1653	.	+	0	ID=Tcer_00020-RA:cds;Parent=Tcer_00020-RA;
JACYXV010000088.1	maker	gene	8593	9239	.	+	.	ID=Tcer_00025;Name=Tcer_00025;Alias=augustus-JACYXV010000088.1-processed-gene-0.3;
JACYXV010000088.1	maker	mRNA	8593	9239	.	+	.	ID=Tcer_00025-RA;Parent=Tcer_00025;Name=Tcer_00025-RA;Alias=augustus-JACYXV010000088.1-processed-gene-0.3-mRNA-1;_AED=1.00;_QI=0|0|0|0|1|1|3|0|151;_eAED=1.00;
JACYXV010000088.1	maker	exon	8593	8748	.	+	.	ID=Tcer_00025-RA:exon:2060;Parent=Tcer_00025-RA;
JACYXV010000088.1	maker	exon	8884	9048	.	+	.	ID=Tcer_00025-RA:exon:2061;Parent=Tcer_00025-RA;
JACYXV010000088.1	maker	exon	9105	9239	.	+	.	ID=Tcer_00025-RA:exon:2062;Parent=Tcer_00025-RA;
JACYXV010000088.1	maker	CDS	8593	8748	.	+	0	ID=Tcer_00025-RA:cds;Parent=Tcer_00025-RA;
JACYXV010000088.1	maker	CDS	8884	9048	.	+	0	ID=Tcer_00025-RA:cds;Parent=Tcer_00025-RA;
JACYXV010000088.1	maker	CDS	9105	9239	.	+	0	ID=Tcer_00025-RA:cds;Parent=Tcer_00025-RA;
JACYXV010000088.1	maker	gene	12761	13319	.	+	.	ID=Tcer_00028;Name=Tcer_00028;Alias=augustus-JACYXV010000088.1-processed-gene-0.5;
JACYXV010000088.1	maker	mRNA	12761	13319	.	+	.	ID=Tcer_00028-RA;Parent=Tcer_00028;Name=Tcer_00028-RA;Alias=augustus-JACYXV010000088.1-processed-gene-0.5-mRNA-1;_AED=1.00;_QI=0|0|0|0|1|1|3|0|150;_eAED=1.00;
JACYXV010000088.1	maker	exon	12761	12848	.	+	.	ID=Tcer_00028-RA:exon:2063;Parent=Tcer_00028-RA;
JACYXV010000088.1	maker	exon	12906	12998	.	+	.	ID=Tcer_00028-RA:exon:2064;Parent=Tcer_00028-RA;
JACYXV010000088.1	maker	exon	13048	13319	.	+	.	ID=Tcer_00028-RA:exon:2065;Parent=Tcer_00028-RA;
JACYXV010000088.1	maker	CDS	12761	12848	.	+	0	ID=Tcer_00028-RA:cds;Parent=Tcer_00028-RA;
JACYXV010000088.1	maker	CDS	12906	12998	.	+	2	ID=Tcer_00028-RA:cds;Parent=Tcer_00028-RA;
JACYXV010000088.1	maker	CDS	13048	13319	.	+	2	ID=Tcer_00028-RA:cds;Parent=Tcer_00028-RA;
JACYXV010000088.1	maker	gene	13339	13785	.	+	.	ID=Tcer_00029;Name=Tcer_00029;Alias=augustus-JACYXV010000088.1-processed-gene-0.6;
JACYXV010000088.1	maker	mRNA	13339	13785	.	+	.	ID=Tcer_00029-RA;Parent=Tcer_00029;Name=Tcer_00029-RA;Alias=augustus-JACYXV010000088.1-processed-gene-0.6-mRNA-1;_AED=1.00;_QI=0|-1|0|0|-1|1|1|0|148;_eAED=1.00;
JACYXV010000088.1	maker	exon	13339	13785	.	+	.	ID=Tcer_00029-RA:exon:2066;Parent=Tcer_00029-RA;
JACYXV010000088.1	maker	CDS	13339	13785	.	+	0	ID=Tcer_00029-RA:cds;Parent=Tcer_00029-RA;
JACYXV010000088.1	maker	gene	26188	26613	.	+	.	ID=Tcer_00039;Name=Tcer_00039;Alias=augustus-JACYXV010000088.1-processed-gene-0.10;
JACYXV010000088.1	maker	mRNA	26188	26613	.	+	.	ID=Tcer_00039-RA;Parent=Tcer_00039;Name=Tcer_00039-RA;Alias=augustus-JACYXV010000088.1-processed-gene-0.10-mRNA-1;_AED=1.00;_QI=0|-1|0|0|-1|1|1|0|142;_eAED=1.00;
JACYXV010000088.1	maker	exon	26188	26613	.	+	.	ID=Tcer_00039-RA:exon:2067;Parent=Tcer_00039-RA;
JACYXV010000088.1	maker	CDS	26188	26613	.	+	0	ID=Tcer_00039-RA:cds;Parent=Tcer_00039-RA;
JACYXV010000088.1	maker	gene	2501	3021	.	+	.	ID=Tcer_00022;Name=Tcer_00022;Alias=augustus-JACYXV010000088.1-processed-gene-0.1;
JACYXV010000088.1	maker	mRNA	2501	3021	.	+	.	ID=Tcer_00022-RA;Parent=Tcer_00022;Name=Tcer_00022-RA;Alias=augustus-JACYXV010000088.1-processed-gene-0.1-mRNA-1;_AED=1.00;_QI=0|0|0|0|1|1|4|0|115;_eAED=1.00;
JACYXV010000088.1	maker	exon	2501	2531	.	+	.	ID=Tcer_00022-RA:exon:2068;Parent=Tcer_00022-RA;
JACYXV010000088.1	maker	exon	2581	2671	.	+	.	ID=Tcer_00022-RA:exon:2069;Parent=Tcer_00022-RA;
JACYXV010000088.1	maker	exon	2732	2924	.	+	.	ID=Tcer_00022-RA:exon:2070;Parent=Tcer_00022-RA;
JACYXV010000088.1	maker	exon	2989	3021	.	+	.	ID=Tcer_00022-RA:exon:2071;Parent=Tcer_00022-RA;
JACYXV010000088.1	maker	CDS	2501	2531	.	+	0	ID=Tcer_00022-RA:cds;Parent=Tcer_00022-RA;
JACYXV010000088.1	maker	CDS	2581	2671	.	+	2	ID=Tcer_00022-RA:cds;Parent=Tcer_00022-RA;
JACYXV010000088.1	maker	CDS	2732	2924	.	+	1	ID=Tcer_00022-RA:cds;Parent=Tcer_00022-RA;
JACYXV010000088.1	maker	CDS	2989	3021	.	+	0	ID=Tcer_00022-RA:cds;Parent=Tcer_00022-RA;
JACYXV010000088.1	maker	gene	16274	17569	.	-	.	ID=Tcer_00032;Name=Tcer_00032;Alias=augustus-JACYXV010000088.1-processed-gene-0.17;
JACYXV010000088.1	maker	mRNA	16274	17569	.	-	.	ID=Tcer_00032-RA;Parent=Tcer_00032;Name=Tcer_00032-RA;Alias=augustus-JACYXV010000088.1-processed-gene-0.17-mRNA-1;_AED=1.00;_QI=0|0|0|0|1|1|2|0|410;_eAED=1.00;
JACYXV010000088.1	maker	exon	17090	17569	.	-	.	ID=Tcer_00032-RA:exon:2073;Parent=Tcer_00032-RA;
JACYXV010000088.1	maker	exon	16274	17026	.	-	.	ID=Tcer_00032-RA:exon:2072;Parent=Tcer_00032-RA;
JACYXV010000088.1	maker	CDS	17090	17569	.	-	0	ID=Tcer_00032-RA:cds;Parent=Tcer_00032-RA;
JACYXV010000088.1	maker	CDS	16274	17026	.	-	0	ID=Tcer_00032-RA:cds;Parent=Tcer_00032-RA;
JACYXV010000088.1	maker	gene	9661	10833	.	-	.	ID=Tcer_00026;Name=Tcer_00026;Alias=augustus-JACYXV010000088.1-processed-gene-0.14;
JACYXV010000088.1	maker	mRNA	9661	10833	.	-	.	ID=Tcer_00026-RA;Parent=Tcer_00026;Name=Tcer_00026-RA;Alias=augustus-JACYXV010000088.1-processed-gene-0.14-mRNA-1;_AED=1.00;_QI=0|-1|0|0|-1|1|1|0|390;_eAED=1.00;
JACYXV010000088.1	maker	exon	9661	10833	.	-	.	ID=Tcer_00026-RA:exon:2074;Parent=Tcer_00026-RA;
JACYXV010000088.1	maker	CDS	9661	10833	.	-	0	ID=Tcer_00026-RA:cds;Parent=Tcer_00026-RA;
JACYXV010000088.1	maker	gene	21462	22521	.	-	.	ID=Tcer_00035;Name=Tcer_00035;Alias=augustus-JACYXV010000088.1-processed-gene-0.18;
JACYXV010000088.1	maker	mRNA	21462	22521	.	-	.	ID=Tcer_00035-RA;Parent=Tcer_00035;Name=Tcer_00035-RA;Alias=augustus-JACYXV010000088.1-processed-gene-0.18-mRNA-1;_AED=1.00;_QI=0|0|0|0|1|1|3|0|298;_eAED=1.00;
JACYXV010000088.1	maker	exon	22427	22521	.	-	.	ID=Tcer_00035-RA:exon:2077;Parent=Tcer_00035-RA;
JACYXV010000088.1	maker	exon	21737	22314	.	-	.	ID=Tcer_00035-RA:exon:2076;Parent=Tcer_00035-RA;
JACYXV010000088.1	maker	exon	21462	21685	.	-	.	ID=Tcer_00035-RA:exon:2075;Parent=Tcer_00035-RA;
JACYXV010000088.1	maker	CDS	22427	22521	.	-	0	ID=Tcer_00035-RA:cds;Parent=Tcer_00035-RA;
JACYXV010000088.1	maker	CDS	21737	22314	.	-	1	ID=Tcer_00035-RA:cds;Parent=Tcer_00035-RA;
JACYXV010000088.1	maker	CDS	21462	21685	.	-	2	ID=Tcer_00035-RA:cds;Parent=Tcer_00035-RA;
JACYXV010000088.1	maker	gene	13917	14834	.	-	.	ID=Tcer_00030;Name=Tcer_00030;Alias=augustus-JACYXV010000088.1-processed-gene-0.15;
JACYXV010000088.1	maker	mRNA	13917	14834	.	-	.	ID=Tcer_00030-RA;Parent=Tcer_00030;Name=Tcer_00030-RA;Alias=augustus-JACYXV010000088.1-processed-gene-0.15-mRNA-1;_AED=1.00;_QI=0|0|0|0|1|1|3|0|271;_eAED=1.00;
JACYXV010000088.1	maker	exon	14802	14834	.	-	.	ID=Tcer_00030-RA:exon:2080;Parent=Tcer_00030-RA;
JACYXV010000088.1	maker	exon	14427	14754	.	-	.	ID=Tcer_00030-RA:exon:2079;Parent=Tcer_00030-RA;
JACYXV010000088.1	maker	exon	13917	14371	.	-	.	ID=Tcer_00030-RA:exon:2078;Parent=Tcer_00030-RA;
JACYXV010000088.1	maker	CDS	14802	14834	.	-	0	ID=Tcer_00030-RA:cds;Parent=Tcer_00030-RA;
JACYXV010000088.1	maker	CDS	14427	14754	.	-	0	ID=Tcer_00030-RA:cds;Parent=Tcer_00030-RA;
JACYXV010000088.1	maker	CDS	13917	14371	.	-	2	ID=Tcer_00030-RA:cds;Parent=Tcer_00030-RA;
JACYXV010000088.1	maker	gene	22779	23552	.	-	.	ID=Tcer_00036;Name=Tcer_00036;Alias=augustus-JACYXV010000088.1-processed-gene-0.19;
JACYXV010000088.1	maker	mRNA	22779	23552	.	-	.	ID=Tcer_00036-RA;Parent=Tcer_00036;Name=Tcer_00036-RA;Alias=augustus-JACYXV010000088.1-processed-gene-0.19-mRNA-1;_AED=1.00;_QI=0|-1|0|0|-1|1|1|0|257;_eAED=1.00;
JACYXV010000088.1	maker	exon	22779	23552	.	-	.	ID=Tcer_00036-RA:exon:2081;Parent=Tcer_00036-RA;
JACYXV010000088.1	maker	CDS	22779	23552	.	-	0	ID=Tcer_00036-RA:cds;Parent=Tcer_00036-RA;
JACYXV010000088.1	maker	gene	15115	16025	.	-	.	ID=Tcer_00031;Name=Tcer_00031;Alias=augustus-JACYXV010000088.1-processed-gene-0.16;
JACYXV010000088.1	maker	mRNA	15115	16025	.	-	.	ID=Tcer_00031-RA;Parent=Tcer_00031;Name=Tcer_00031-RA;Alias=augustus-JACYXV010000088.1-processed-gene-0.16-mRNA-1;_AED=1.00;_QI=0|0|0|0|1|1|2|0|238;_eAED=1.00;
JACYXV010000088.1	maker	exon	15549	16025	.	-	.	ID=Tcer_00031-RA:exon:2083;Parent=Tcer_00031-RA;
JACYXV010000088.1	maker	exon	15115	15354	.	-	.	ID=Tcer_00031-RA:exon:2082;Parent=Tcer_00031-RA;
JACYXV010000088.1	maker	CDS	15549	16025	.	-	0	ID=Tcer_00031-RA:cds;Parent=Tcer_00031-RA;
JACYXV010000088.1	maker	CDS	15115	15354	.	-	0	ID=Tcer_00031-RA:cds;Parent=Tcer_00031-RA;
JACYXV010000088.1	maker	gene	2	691	.	-	.	ID=Tcer_00019;Name=Tcer_00019;Alias=augustus-JACYXV010000088.1-processed-gene-0.11;
JACYXV010000088.1	maker	mRNA	2	691	.	-	.	ID=Tcer_00019-RA;Parent=Tcer_00019;Name=Tcer_00019-RA;Alias=augustus-JACYXV010000088.1-processed-gene-0.11-mRNA-1;_AED=1.00;_QI=0|0|0|0|1|1|2|0|211;_eAED=1.00;
JACYXV010000088.1	maker	exon	689	691	.	-	.	ID=Tcer_00019-RA:exon:2085;Parent=Tcer_00019-RA;
JACYXV010000088.1	maker	exon	2	631	.	-	.	ID=Tcer_00019-RA:exon:2084;Parent=Tcer_00019-RA;
JACYXV010000088.1	maker	CDS	689	691	.	-	0	ID=Tcer_00019-RA:cds;Parent=Tcer_00019-RA;
JACYXV010000088.1	maker	CDS	2	631	.	-	0	ID=Tcer_00019-RA:cds;Parent=Tcer_00019-RA;
JACYXV010000088.1	maker	gene	25115	25777	.	-	.	ID=Tcer_00038;Name=Tcer_00038;Alias=augustus-JACYXV010000088.1-processed-gene-0.20;
JACYXV010000088.1	maker	mRNA	25115	25777	.	-	.	ID=Tcer_00038-RA;Parent=Tcer_00038;Name=Tcer_00038-RA;Alias=augustus-JACYXV010000088.1-processed-gene-0.20-mRNA-1;_AED=1.00;_QI=0|0|0|0|1|1|3|0|181;_eAED=1.00;
JACYXV010000088.1	maker	exon	25679	25777	.	-	.	ID=Tcer_00038-RA:exon:2088;Parent=Tcer_00038-RA;
JACYXV010000088.1	maker	exon	25530	25625	.	-	.	ID=Tcer_00038-RA:exon:2087;Parent=Tcer_00038-RA;
JACYXV010000088.1	maker	exon	25115	25465	.	-	.	ID=Tcer_00038-RA:exon:2086;Parent=Tcer_00038-RA;
JACYXV010000088.1	maker	CDS	25679	25777	.	-	0	ID=Tcer_00038-RA:cds;Parent=Tcer_00038-RA;
JACYXV010000088.1	maker	CDS	25530	25625	.	-	0	ID=Tcer_00038-RA:cds;Parent=Tcer_00038-RA;
JACYXV010000088.1	maker	CDS	25115	25465	.	-	0	ID=Tcer_00038-RA:cds;Parent=Tcer_00038-RA;
JACYXV010000088.1	maker	gene	6196	6749	.	-	.	ID=Tcer_00024;Name=Tcer_00024;Alias=augustus-JACYXV010000088.1-processed-gene-0.13;
JACYXV010000088.1	maker	mRNA	6196	6749	.	-	.	ID=Tcer_00024-RA;Parent=Tcer_00024;Name=Tcer_00024-RA;Alias=augustus-JACYXV010000088.1-processed-gene-0.13-mRNA-1;_AED=1.00;_QI=0|0|0|0|1|1|2|0|167;_eAED=1.00;
JACYXV010000088.1	maker	exon	6499	6749	.	-	.	ID=Tcer_00024-RA:exon:2090;Parent=Tcer_00024-RA;
JACYXV010000088.1	maker	exon	6196	6448	.	-	.	ID=Tcer_00024-RA:exon:2089;Parent=Tcer_00024-RA;
JACYXV010000088.1	maker	CDS	6499	6749	.	-	0	ID=Tcer_00024-RA:cds;Parent=Tcer_00024-RA;
JACYXV010000088.1	maker	CDS	6196	6448	.	-	1	ID=Tcer_00024-RA:cds;Parent=Tcer_00024-RA;
JACYXV010000088.1	maker	gene	1906	2193	.	-	.	ID=Tcer_00021;Name=Tcer_00021;Alias=augustus-JACYXV010000088.1-processed-gene-0.12;
JACYXV010000088.1	maker	mRNA	1906	2193	.	-	.	ID=Tcer_00021-RA;Parent=Tcer_00021;Name=Tcer_00021-RA;Alias=augustus-JACYXV010000088.1-processed-gene-0.12-mRNA-1;_AED=1.00;_QI=0|0|0|0|1|1|2|0|78;_eAED=1.00;
JACYXV010000088.1	maker	exon	2160	2193	.	-	.	ID=Tcer_00021-RA:exon:2092;Parent=Tcer_00021-RA;
JACYXV010000088.1	maker	exon	1906	2108	.	-	.	ID=Tcer_00021-RA:exon:2091;Parent=Tcer_00021-RA;
JACYXV010000088.1	maker	CDS	2160	2193	.	-	0	ID=Tcer_00021-RA:cds;Parent=Tcer_00021-RA;
JACYXV010000088.1	maker	CDS	1906	2108	.	-	2	ID=Tcer_00021-RA:cds;Parent=Tcer_00021-RA;
###
JACYXV010002364.1	maker	gene	9	2838	.	-	.	ID=Tcer_06917;Name=Tcer_06917;Alias=augustus-JACYXV010002364.1-processed-gene-0.0;
JACYXV010002364.1	maker	mRNA	9	2838	.	-	.	ID=Tcer_06917-RA;Parent=Tcer_06917;Name=Tcer_06917-RA;Alias=augustus-JACYXV010002364.1-processed-gene-0.0-mRNA-1;_AED=1.00;_QI=0|0|0|0|1|1|2|0|912;_eAED=1.00;
JACYXV010002364.1	maker	exon	2258	2838	.	-	.	ID=Tcer_06917-RA:exon:17156;Parent=Tcer_06917-RA;
JACYXV010002364.1	maker	exon	9	2163	.	-	.	ID=Tcer_06917-RA:exon:17155;Parent=Tcer_06917-RA;
JACYXV010002364.1	maker	CDS	2258	2838	.	-	0	ID=Tcer_06917-RA:cds;Parent=Tcer_06917-RA;
JACYXV010002364.1	maker	CDS	9	2163	.	-	1	ID=Tcer_06917-RA:cds;Parent=Tcer_06917-RA;
###
###
###
JACYXV010004059.1	maker	gene	142	1019	.	+	.	ID=Tcer_06617;Name=Tcer_06617;Alias=augustus-JACYXV010004059.1-processed-gene-0.0;
JACYXV010004059.1	maker	mRNA	142	1019	.	+	.	ID=Tcer_06617-RA;Parent=Tcer_06617;Name=Tcer_06617-RA;Alias=augustus-JACYXV010004059.1-processed-gene-0.0-mRNA-1;_AED=1.00;_QI=0|0|0|0|1|1|3|0|255;_eAED=1.00;
JACYXV010004059.1	maker	exon	142	309	.	+	.	ID=Tcer_06617-RA:exon:19807;Parent=Tcer_06617-RA;
JACYXV010004059.1	maker	exon	368	475	.	+	.	ID=Tcer_06617-RA:exon:19808;Parent=Tcer_06617-RA;
JACYXV010004059.1	maker	exon	531	1019	.	+	.	ID=Tcer_06617-RA:exon:19809;Parent=Tcer_06617-RA;
JACYXV010004059.1	maker	CDS	142	309	.	+	0	ID=Tcer_06617-RA:cds;Parent=Tcer_06617-RA;
JACYXV010004059.1	maker	CDS	368	475	.	+	0	ID=Tcer_06617-RA:cds;Parent=Tcer_06617-RA;
JACYXV010004059.1	maker	CDS	531	1019	.	+	0	ID=Tcer_06617-RA:cds;Parent=Tcer_06617-RA;
###
JACYXV010004565.1	maker	gene	238	642	.	-	.	ID=Tcer_06998;Name=Tcer_06998;Alias=augustus-JACYXV010004565.1-processed-gene-0.0;
JACYXV010004565.1	maker	mRNA	238	642	.	-	.	ID=Tcer_06998-RA;Parent=Tcer_06998;Name=Tcer_06998-RA;Alias=augustus-JACYXV010004565.1-processed-gene-0.0-mRNA-1;_AED=1.00;_QI=0|0|0|0|1|1|2|0|112;_eAED=1.00;
JACYXV010004565.1	maker	exon	481	642	.	-	.	ID=Tcer_06998-RA:exon:20161;Parent=Tcer_06998-RA;
JACYXV010004565.1	maker	exon	238	411	.	-	.	ID=Tcer_06998-RA:exon:20160;Parent=Tcer_06998-RA;
JACYXV010004565.1	maker	CDS	481	642	.	-	0	ID=Tcer_06998-RA:cds;Parent=Tcer_06998-RA;
JACYXV010004565.1	maker	CDS	238	411	.	-	0	ID=Tcer_06998-RA:cds;Parent=Tcer_06998-RA;
###
JACYXV010004464.1	maker	gene	2	160	.	-	.	ID=Tcer_08039;Name=Tcer_08039;Alias=augustus-JACYXV010004464.1-processed-gene-0.0;
JACYXV010004464.1	maker	mRNA	2	160	.	-	.	ID=Tcer_08039-RA;Parent=Tcer_08039;Name=Tcer_08039-RA;Alias=augustus-JACYXV010004464.1-processed-gene-0.0-mRNA-1;_AED=1.00;_QI=0|-1|0|0|-1|1|1|0|53;_eAED=1.00;
JACYXV010004464.1	maker	exon	2	160	.	-	.	ID=Tcer_08039-RA:exon:20107;Parent=Tcer_08039-RA;
JACYXV010004464.1	maker	CDS	2	160	.	-	0	ID=Tcer_08039-RA:cds;Parent=Tcer_08039-RA;
###
JACYXV010002210.1	maker	gene	3628	4173	.	+	.	ID=Tcer_04125;Name=Tcer_04125;Alias=augustus-JACYXV010002210.1-processed-gene-0.0;
JACYXV010002210.1	maker	mRNA	3628	4173	.	+	.	ID=Tcer_04125-RA;Parent=Tcer_04125;Name=Tcer_04125-RA;Alias=augustus-JACYXV010002210.1-processed-gene-0.0-mRNA-1;_AED=1.00;_QI=0|0|0|0|1|1|2|0|163;_eAED=1.00;
JACYXV010002210.1	maker	exon	3628	3668	.	+	.	ID=Tcer_04125-RA:exon:16785;Parent=Tcer_04125-RA;
JACYXV010002210.1	maker	exon	3726	4173	.	+	.	ID=Tcer_04125-RA:exon:16786;Parent=Tcer_04125-RA;
JACYXV010002210.1	maker	CDS	3628	3668	.	+	0	ID=Tcer_04125-RA:cds;Parent=Tcer_04125-RA;
JACYXV010002210.1	maker	CDS	3726	4173	.	+	1	ID=Tcer_04125-RA:cds;Parent=Tcer_04125-RA;
JACYXV010002210.1	maker	gene	901	1730	.	-	.	ID=Tcer_04123;Name=Tcer_04123;Alias=augustus-JACYXV010002210.1-processed-gene-0.2;
JACYXV010002210.1	maker	mRNA	901	1730	.	-	.	ID=Tcer_04123-RA;Parent=Tcer_04123;Name=Tcer_04123-RA;Alias=augustus-JACYXV010002210.1-processed-gene-0.2-mRNA-1;_AED=1.00;_QI=0|0|0|0|1|1|2|0|263;_eAED=1.00;
JACYXV010002210.1	maker	exon	1509	1730	.	-	.	ID=Tcer_04123-RA:exon:16788;Parent=Tcer_04123-RA;
JACYXV010002210.1	maker	exon	901	1470	.	-	.	ID=Tcer_04123-RA:exon:16787;Parent=Tcer_04123-RA;
JACYXV010002210.1	maker	CDS	1509	1730	.	-	0	ID=Tcer_04123-RA:cds;Parent=Tcer_04123-RA;
JACYXV010002210.1	maker	CDS	901	1470	.	-	0	ID=Tcer_04123-RA:cds;Parent=Tcer_04123-RA;
JACYXV010002210.1	maker	gene	1751	2286	.	-	.	ID=Tcer_04124;Name=Tcer_04124;Alias=augustus-JACYXV010002210.1-processed-gene-0.3;
JACYXV010002210.1	maker	mRNA	1751	2286	.	-	.	ID=Tcer_04124-RA;Parent=Tcer_04124;Name=Tcer_04124-RA;Alias=augustus-JACYXV010002210.1-processed-gene-0.3-mRNA-1;_AED=1.00;_QI=0|0|0|0|1|1|2|0|159;_eAED=1.00;
JACYXV010002210.1	maker	exon	2116	2286	.	-	.	ID=Tcer_04124-RA:exon:16790;Parent=Tcer_04124-RA;
JACYXV010002210.1	maker	exon	1751	2059	.	-	.	ID=Tcer_04124-RA:exon:16789;Parent=Tcer_04124-RA;
JACYXV010002210.1	maker	CDS	2116	2286	.	-	0	ID=Tcer_04124-RA:cds;Parent=Tcer_04124-RA;
JACYXV010002210.1	maker	CDS	1751	2059	.	-	0	ID=Tcer_04124-RA:cds;Parent=Tcer_04124-RA;
JACYXV010002210.1	maker	gene	533	868	.	-	.	ID=Tcer_04122;Name=Tcer_04122;Alias=augustus-JACYXV010002210.1-processed-gene-0.1;
JACYXV010002210.1	maker	mRNA	533	868	.	-	.	ID=Tcer_04122-RA;Parent=Tcer_04122;Name=Tcer_04122-RA;Alias=augustus-JACYXV010002210.1-processed-gene-0.1-mRNA-1;_AED=1.00;_QI=0|-1|0|0|-1|1|1|0|111;_eAED=1.00;
JACYXV010002210.1	maker	exon	533	868	.	-	.	ID=Tcer_04122-RA:exon:16791;Parent=Tcer_04122-RA;
JACYXV010002210.1	maker	CDS	533	868	.	-	0	ID=Tcer_04122-RA:cds;Parent=Tcer_04122-RA;
###
###
JACYXV010000650.1	maker	gene	4105	6684	.	+	.	ID=Tcer_04100;Name=Tcer_04100;Alias=augustus-JACYXV010000650.1-processed-gene-0.0;
JACYXV010000650.1	maker	mRNA	4105	6684	.	+	.	ID=Tcer_04100-RA;Parent=Tcer_04100;Name=Tcer_04100-RA;Alias=augustus-JACYXV010000650.1-processed-gene-0.0-mRNA-1;_AED=1.00;_QI=0|0|0|0|1|1|2|0|788;_eAED=1.00;
JACYXV010000650.1	maker	exon	4105	4222	.	+	.	ID=Tcer_04100-RA:exon:9048;Parent=Tcer_04100-RA;
JACYXV010000650.1	maker	exon	4436	6684	.	+	.	ID=Tcer_04100-RA:exon:9049;Parent=Tcer_04100-RA;
JACYXV010000650.1	maker	CDS	4105	4222	.	+	0	ID=Tcer_04100-RA:cds;Parent=Tcer_04100-RA;
JACYXV010000650.1	maker	CDS	4436	6684	.	+	2	ID=Tcer_04100-RA:cds;Parent=Tcer_04100-RA;
JACYXV010000650.1	maker	gene	7208	10898	.	-	.	ID=Tcer_04101;Name=Tcer_04101;Alias=augustus-JACYXV010000650.1-processed-gene-0.1;
JACYXV010000650.1	maker	mRNA	7208	10898	.	-	.	ID=Tcer_04101-RA;Parent=Tcer_04101;Name=Tcer_04101-RA;Alias=augustus-JACYXV010000650.1-processed-gene-0.1-mRNA-1;_AED=1.00;_QI=0|0|0|0|1|1|7|0|923;_eAED=1.00;
JACYXV010000650.1	maker	exon	10641	10898	.	-	.	ID=Tcer_04101-RA:exon:9056;Parent=Tcer_04101-RA;
JACYXV010000650.1	maker	exon	10310	10585	.	-	.	ID=Tcer_04101-RA:exon:9055;Parent=Tcer_04101-RA;
JACYXV010000650.1	maker	exon	9668	9873	.	-	.	ID=Tcer_04101-RA:exon:9054;Parent=Tcer_04101-RA;
JACYXV010000650.1	maker	exon	9191	9407	.	-	.	ID=Tcer_04101-RA:exon:9053;Parent=Tcer_04101-RA;
JACYXV010000650.1	maker	exon	8832	9134	.	-	.	ID=Tcer_04101-RA:exon:9052;Parent=Tcer_04101-RA;
JACYXV010000650.1	maker	exon	8291	8776	.	-	.	ID=Tcer_04101-RA:exon:9051;Parent=Tcer_04101-RA;
JACYXV010000650.1	maker	exon	7208	8233	.	-	.	ID=Tcer_04101-RA:exon:9050;Parent=Tcer_04101-RA;
JACYXV010000650.1	maker	CDS	10641	10898	.	-	0	ID=Tcer_04101-RA:cds;Parent=Tcer_04101-RA;
JACYXV010000650.1	maker	CDS	10310	10585	.	-	0	ID=Tcer_04101-RA:cds;Parent=Tcer_04101-RA;
JACYXV010000650.1	maker	CDS	9668	9873	.	-	0	ID=Tcer_04101-RA:cds;Parent=Tcer_04101-RA;
JACYXV010000650.1	maker	CDS	9191	9407	.	-	1	ID=Tcer_04101-RA:cds;Parent=Tcer_04101-RA;
JACYXV010000650.1	maker	CDS	8832	9134	.	-	0	ID=Tcer_04101-RA:cds;Parent=Tcer_04101-RA;
JACYXV010000650.1	maker	CDS	8291	8776	.	-	0	ID=Tcer_04101-RA:cds;Parent=Tcer_04101-RA;
JACYXV010000650.1	maker	CDS	7208	8233	.	-	0	ID=Tcer_04101-RA:cds;Parent=Tcer_04101-RA;
###
JACYXV010001349.1	maker	gene	4408	6015	.	+	.	ID=Tcer_05266;Name=Tcer_05266;Alias=augustus-JACYXV010001349.1-processed-gene-0.0;
JACYXV010001349.1	maker	mRNA	4408	6015	.	+	.	ID=Tcer_05266-RA;Parent=Tcer_05266;Name=Tcer_05266-RA;Alias=augustus-JACYXV010001349.1-processed-gene-0.0-mRNA-1;_AED=1.00;_QI=0|0|0|0|1|1|6|0|440;_eAED=1.00;
JACYXV010001349.1	maker	exon	4408	4436	.	+	.	ID=Tcer_05266-RA:exon:13394;Parent=Tcer_05266-RA;
JACYXV010001349.1	maker	exon	4482	4500	.	+	.	ID=Tcer_05266-RA:exon:13395;Parent=Tcer_05266-RA;
JACYXV010001349.1	maker	exon	4567	4642	.	+	.	ID=Tcer_05266-RA:exon:13396;Parent=Tcer_05266-RA;
JACYXV010001349.1	maker	exon	4714	5262	.	+	.	ID=Tcer_05266-RA:exon:13397;Parent=Tcer_05266-RA;
JACYXV010001349.1	maker	exon	5316	5739	.	+	.	ID=Tcer_05266-RA:exon:13398;Parent=Tcer_05266-RA;
JACYXV010001349.1	maker	exon	5790	6015	.	+	.	ID=Tcer_05266-RA:exon:13399;Parent=Tcer_05266-RA;
JACYXV010001349.1	maker	CDS	4408	4436	.	+	0	ID=Tcer_05266-RA:cds;Parent=Tcer_05266-RA;
JACYXV010001349.1	maker	CDS	4482	4500	.	+	1	ID=Tcer_05266-RA:cds;Parent=Tcer_05266-RA;
JACYXV010001349.1	maker	CDS	4567	4642	.	+	0	ID=Tcer_05266-RA:cds;Parent=Tcer_05266-RA;
JACYXV010001349.1	maker	CDS	4714	5262	.	+	2	ID=Tcer_05266-RA:cds;Parent=Tcer_05266-RA;
JACYXV010001349.1	maker	CDS	5316	5739	.	+	2	ID=Tcer_05266-RA:cds;Parent=Tcer_05266-RA;
JACYXV010001349.1	maker	CDS	5790	6015	.	+	1	ID=Tcer_05266-RA:cds;Parent=Tcer_05266-RA;
###
###
###
JACYXV010000673.1	maker	gene	7309	11108	.	+	.	ID=Tcer_03748;Name=Tcer_03748;Alias=augustus-JACYXV010000673.1-processed-gene-0.1;
JACYXV010000673.1	maker	mRNA	7309	11108	.	+	.	ID=Tcer_03748-RA;Parent=Tcer_03748;Name=Tcer_03748-RA;Alias=augustus-JACYXV010000673.1-processed-gene-0.1-mRNA-1;_AED=1.00;_QI=0|0|0|0|1|1|3|0|1235;_eAED=1.00;
JACYXV010000673.1	maker	exon	7309	7475	.	+	.	ID=Tcer_03748-RA:exon:9250;Parent=Tcer_03748-RA;
JACYXV010000673.1	maker	exon	7523	7967	.	+	.	ID=Tcer_03748-RA:exon:9251;Parent=Tcer_03748-RA;
JACYXV010000673.1	maker	exon	8013	11108	.	+	.	ID=Tcer_03748-RA:exon:9252;Parent=Tcer_03748-RA;
JACYXV010000673.1	maker	CDS	7309	7475	.	+	0	ID=Tcer_03748-RA:cds;Parent=Tcer_03748-RA;
JACYXV010000673.1	maker	CDS	7523	7967	.	+	1	ID=Tcer_03748-RA:cds;Parent=Tcer_03748-RA;
JACYXV010000673.1	maker	CDS	8013	11108	.	+	0	ID=Tcer_03748-RA:cds;Parent=Tcer_03748-RA;
JACYXV010000673.1	maker	gene	3162	4087	.	+	.	ID=Tcer_03746;Name=Tcer_03746;Alias=augustus-JACYXV010000673.1-processed-gene-0.0;
JACYXV010000673.1	maker	mRNA	3162	4087	.	+	.	ID=Tcer_03746-RA;Parent=Tcer_03746;Name=Tcer_03746-RA;Alias=augustus-JACYXV010000673.1-processed-gene-0.0-mRNA-1;_AED=1.00;_QI=0|0|0|0|1|1|3|0|265;_eAED=1.00;
JACYXV010000673.1	maker	exon	3162	3366	.	+	.	ID=Tcer_03746-RA:exon:9253;Parent=Tcer_03746-RA;
JACYXV010000673.1	maker	exon	3418	3973	.	+	.	ID=Tcer_03746-RA:exon:9254;Parent=Tcer_03746-RA;
JACYXV010000673.1	maker	exon	4051	4087	.	+	.	ID=Tcer_03746-RA:exon:9255;Parent=Tcer_03746-RA;
JACYXV010000673.1	maker	CDS	3162	3366	.	+	0	ID=Tcer_03746-RA:cds;Parent=Tcer_03746-RA;
JACYXV010000673.1	maker	CDS	3418	3973	.	+	2	ID=Tcer_03746-RA:cds;Parent=Tcer_03746-RA;
JACYXV010000673.1	maker	CDS	4051	4087	.	+	1	ID=Tcer_03746-RA:cds;Parent=Tcer_03746-RA;
JACYXV010000673.1	maker	gene	4280	6534	.	-	.	ID=Tcer_03747;Name=Tcer_03747;Alias=augustus-JACYXV010000673.1-processed-gene-0.2;
JACYXV010000673.1	maker	mRNA	4280	6534	.	-	.	ID=Tcer_03747-RA;Parent=Tcer_03747;Name=Tcer_03747-RA;Alias=augustus-JACYXV010000673.1-processed-gene-0.2-mRNA-1;_AED=1.00;_QI=0|0|0|0|1|1|3|0|719;_eAED=1.00;
JACYXV010000673.1	maker	exon	6417	6534	.	-	.	ID=Tcer_03747-RA:exon:9258;Parent=Tcer_03747-RA;
JACYXV010000673.1	maker	exon	6202	6369	.	-	.	ID=Tcer_03747-RA:exon:9257;Parent=Tcer_03747-RA;
JACYXV010000673.1	maker	exon	4280	6153	.	-	.	ID=Tcer_03747-RA:exon:9256;Parent=Tcer_03747-RA;
JACYXV010000673.1	maker	CDS	6417	6534	.	-	0	ID=Tcer_03747-RA:cds;Parent=Tcer_03747-RA;
JACYXV010000673.1	maker	CDS	6202	6369	.	-	2	ID=Tcer_03747-RA:cds;Parent=Tcer_03747-RA;
JACYXV010000673.1	maker	CDS	4280	6153	.	-	2	ID=Tcer_03747-RA:cds;Parent=Tcer_03747-RA;
###
###
JACYXV010002987.1	maker	gene	24	428	.	-	.	ID=Tcer_07943;Name=Tcer_07943;Alias=augustus-JACYXV010002987.1-processed-gene-0.0;
JACYXV010002987.1	maker	mRNA	24	428	.	-	.	ID=Tcer_07943-RA;Parent=Tcer_07943;Name=Tcer_07943-RA;Alias=augustus-JACYXV010002987.1-processed-gene-0.0-mRNA-1;_AED=1.00;_QI=0|-1|0|0|-1|1|1|0|135;_eAED=1.00;
JACYXV010002987.1	maker	exon	24	428	.	-	.	ID=Tcer_07943-RA:exon:18465;Parent=Tcer_07943-RA;
JACYXV010002987.1	maker	CDS	24	428	.	-	0	ID=Tcer_07943-RA:cds;Parent=Tcer_07943-RA;
###
JACYXV010004010.1	maker	gene	1	1030	.	+	.	ID=Tcer_06379;Name=Tcer_06379;Alias=augustus-JACYXV010004010.1-processed-gene-0.0;
JACYXV010004010.1	maker	mRNA	1	1030	.	+	.	ID=Tcer_06379-RA;Parent=Tcer_06379;Name=Tcer_06379-RA;Alias=augustus-JACYXV010004010.1-processed-gene-0.0-mRNA-1;_AED=1.00;_QI=23|0|0|0|1|0.66|3|0|283;_eAED=1.00;
JACYXV010004010.1	maker	exon	1	223	.	+	.	ID=Tcer_06379-RA:exon:19773;Parent=Tcer_06379-RA;
JACYXV010004010.1	maker	exon	281	673	.	+	.	ID=Tcer_06379-RA:exon:19774;Parent=Tcer_06379-RA;
JACYXV010004010.1	maker	exon	775	1030	.	+	.	ID=Tcer_06379-RA:exon:19775;Parent=Tcer_06379-RA;
JACYXV010004010.1	maker	five_prime_UTR	1	23	.	+	.	ID=Tcer_06379-RA:five_prime_utr;Parent=Tcer_06379-RA;
JACYXV010004010.1	maker	CDS	24	223	.	+	0	ID=Tcer_06379-RA:cds;Parent=Tcer_06379-RA;
JACYXV010004010.1	maker	CDS	281	673	.	+	1	ID=Tcer_06379-RA:cds;Parent=Tcer_06379-RA;
JACYXV010004010.1	maker	CDS	775	1030	.	+	1	ID=Tcer_06379-RA:cds;Parent=Tcer_06379-RA;
###
###
JACYXV010001702.1	maker	gene	2421	4271	.	+	.	ID=Tcer_05888;Name=Tcer_05888;Alias=augustus-JACYXV010001702.1-processed-gene-0.0;
JACYXV010001702.1	maker	mRNA	2421	4271	.	+	.	ID=Tcer_05888-RA;Parent=Tcer_05888;Name=Tcer_05888-RA;Alias=augustus-JACYXV010001702.1-processed-gene-0.0-mRNA-1;_AED=1.00;_QI=0|-1|0|0|-1|1|1|0|616;_eAED=1.00;
JACYXV010001702.1	maker	exon	2421	4271	.	+	.	ID=Tcer_05888-RA:exon:14879;Parent=Tcer_05888-RA;
JACYXV010001702.1	maker	CDS	2421	4271	.	+	0	ID=Tcer_05888-RA:cds;Parent=Tcer_05888-RA;
JACYXV010001702.1	maker	gene	5226	5756	.	+	.	ID=Tcer_05890;Name=Tcer_05890;Alias=augustus-JACYXV010001702.1-processed-gene-0.2;
JACYXV010001702.1	maker	mRNA	5226	5756	.	+	.	ID=Tcer_05890-RA;Parent=Tcer_05890;Name=Tcer_05890-RA;Alias=augustus-JACYXV010001702.1-processed-gene-0.2-mRNA-1;_AED=1.00;_QI=0|-1|0|0|-1|1|1|0|177;_eAED=1.00;
JACYXV010001702.1	maker	exon	5226	5756	.	+	.	ID=Tcer_05890-RA:exon:14880;Parent=Tcer_05890-RA;
JACYXV010001702.1	maker	CDS	5226	5756	.	+	0	ID=Tcer_05890-RA:cds;Parent=Tcer_05890-RA;
JACYXV010001702.1	maker	gene	4462	4932	.	+	.	ID=Tcer_05889;Name=Tcer_05889;Alias=augustus-JACYXV010001702.1-processed-gene-0.1;
JACYXV010001702.1	maker	mRNA	4462	4932	.	+	.	ID=Tcer_05889-RA;Parent=Tcer_05889;Name=Tcer_05889-RA;Alias=augustus-JACYXV010001702.1-processed-gene-0.1-mRNA-1;_AED=1.00;_QI=0|-1|0|0|-1|1|1|0|156;_eAED=1.00;
JACYXV010001702.1	maker	exon	4462	4932	.	+	.	ID=Tcer_05889-RA:exon:14881;Parent=Tcer_05889-RA;
JACYXV010001702.1	maker	CDS	4462	4932	.	+	0	ID=Tcer_05889-RA:cds;Parent=Tcer_05889-RA;
###
###
JACYXV010002915.1	maker	gene	46	717	.	+	.	ID=Tcer_05161;Name=Tcer_05161;Alias=augustus-JACYXV010002915.1-processed-gene-0.0;
JACYXV010002915.1	maker	mRNA	46	717	.	+	.	ID=Tcer_05161-RA;Parent=Tcer_05161;Name=Tcer_05161-RA;Alias=augustus-JACYXV010002915.1-processed-gene-0.0-mRNA-1;_AED=1.00;_QI=0|-1|0|0|-1|1|1|0|223;_eAED=1.00;
JACYXV010002915.1	maker	exon	46	717	.	+	.	ID=Tcer_05161-RA:exon:18337;Parent=Tcer_05161-RA;
JACYXV010002915.1	maker	CDS	46	717	.	+	0	ID=Tcer_05161-RA:cds;Parent=Tcer_05161-RA;
JACYXV010002915.1	maker	gene	1040	2474	.	-	.	ID=Tcer_05162;Name=Tcer_05162;Alias=augustus-JACYXV010002915.1-processed-gene-0.1;
JACYXV010002915.1	maker	mRNA	1040	2474	.	-	.	ID=Tcer_05162-RA;Parent=Tcer_05162;Name=Tcer_05162-RA;Alias=augustus-JACYXV010002915.1-processed-gene-0.1-mRNA-1;_AED=1.00;_QI=0|0|0|0|1|1|4|0|402;_eAED=1.00;
JACYXV010002915.1	maker	exon	1944	2474	.	-	.	ID=Tcer_05162-RA:exon:18341;Parent=Tcer_05162-RA;
JACYXV010002915.1	maker	exon	1519	1842	.	-	.	ID=Tcer_05162-RA:exon:18340;Parent=Tcer_05162-RA;
JACYXV010002915.1	maker	exon	1102	1438	.	-	.	ID=Tcer_05162-RA:exon:18339;Parent=Tcer_05162-RA;
JACYXV010002915.1	maker	exon	1040	1056	.	-	.	ID=Tcer_05162-RA:exon:18338;Parent=Tcer_05162-RA;
JACYXV010002915.1	maker	CDS	1944	2474	.	-	0	ID=Tcer_05162-RA:cds;Parent=Tcer_05162-RA;
JACYXV010002915.1	maker	CDS	1519	1842	.	-	0	ID=Tcer_05162-RA:cds;Parent=Tcer_05162-RA;
JACYXV010002915.1	maker	CDS	1102	1438	.	-	0	ID=Tcer_05162-RA:cds;Parent=Tcer_05162-RA;
JACYXV010002915.1	maker	CDS	1040	1056	.	-	2	ID=Tcer_05162-RA:cds;Parent=Tcer_05162-RA;
###
###
JACYXV010000816.1	maker	gene	4988	7916	.	+	.	ID=Tcer_01718;Name=Tcer_01718;Alias=augustus-JACYXV010000816.1-processed-gene-0.1;
JACYXV010000816.1	maker	mRNA	4988	7916	.	+	.	ID=Tcer_01718-RA;Parent=Tcer_01718;Name=Tcer_01718-RA;Alias=augustus-JACYXV010000816.1-processed-gene-0.1-mRNA-1;_AED=1.00;_QI=0|0|0|0|1|1|5|0|757;_eAED=1.00;
JACYXV010000816.1	maker	exon	4988	5111	.	+	.	ID=Tcer_01718-RA:exon:10325;Parent=Tcer_01718-RA;
JACYXV010000816.1	maker	exon	5162	6258	.	+	.	ID=Tcer_01718-RA:exon:10326;Parent=Tcer_01718-RA;
JACYXV010000816.1	maker	exon	6333	6719	.	+	.	ID=Tcer_01718-RA:exon:10327;Parent=Tcer_01718-RA;
JACYXV010000816.1	maker	exon	7201	7718	.	+	.	ID=Tcer_01718-RA:exon:10328;Parent=Tcer_01718-RA;
JACYXV010000816.1	maker	exon	7769	7916	.	+	.	ID=Tcer_01718-RA:exon:10329;Parent=Tcer_01718-RA;
JACYXV010000816.1	maker	CDS	4988	5111	.	+	0	ID=Tcer_01718-RA:cds;Parent=Tcer_01718-RA;
JACYXV010000816.1	maker	CDS	5162	6258	.	+	2	ID=Tcer_01718-RA:cds;Parent=Tcer_01718-RA;
JACYXV010000816.1	maker	CDS	6333	6719	.	+	0	ID=Tcer_01718-RA:cds;Parent=Tcer_01718-RA;
JACYXV010000816.1	maker	CDS	7201	7718	.	+	0	ID=Tcer_01718-RA:cds;Parent=Tcer_01718-RA;
JACYXV010000816.1	maker	CDS	7769	7916	.	+	1	ID=Tcer_01718-RA:cds;Parent=Tcer_01718-RA;
JACYXV010000816.1	maker	gene	207	2326	.	+	.	ID=Tcer_01716;Name=Tcer_01716;Alias=augustus-JACYXV010000816.1-processed-gene-0.0;
JACYXV010000816.1	maker	mRNA	207	2326	.	+	.	ID=Tcer_01716-RA;Parent=Tcer_01716;Name=Tcer_01716-RA;Alias=augustus-JACYXV010000816.1-processed-gene-0.0-mRNA-1;_AED=1.00;_QI=0|0|0|0|1|1|5|0|519;_eAED=1.00;
JACYXV010000816.1	maker	exon	207	250	.	+	.	ID=Tcer_01716-RA:exon:10330;Parent=Tcer_01716-RA;
JACYXV010000816.1	maker	exon	503	1290	.	+	.	ID=Tcer_01716-RA:exon:10331;Parent=Tcer_01716-RA;
JACYXV010000816.1	maker	exon	1408	1450	.	+	.	ID=Tcer_01716-RA:exon:10332;Parent=Tcer_01716-RA;
JACYXV010000816.1	maker	exon	1574	1817	.	+	.	ID=Tcer_01716-RA:exon:10333;Parent=Tcer_01716-RA;
JACYXV010000816.1	maker	exon	1886	2326	.	+	.	ID=Tcer_01716-RA:exon:10334;Parent=Tcer_01716-RA;
JACYXV010000816.1	maker	CDS	207	250	.	+	0	ID=Tcer_01716-RA:cds;Parent=Tcer_01716-RA;
JACYXV010000816.1	maker	CDS	503	1290	.	+	1	ID=Tcer_01716-RA:cds;Parent=Tcer_01716-RA;
JACYXV010000816.1	maker	CDS	1408	1450	.	+	2	ID=Tcer_01716-RA:cds;Parent=Tcer_01716-RA;
JACYXV010000816.1	maker	CDS	1574	1817	.	+	1	ID=Tcer_01716-RA:cds;Parent=Tcer_01716-RA;
JACYXV010000816.1	maker	CDS	1886	2326	.	+	0	ID=Tcer_01716-RA:cds;Parent=Tcer_01716-RA;
JACYXV010000816.1	maker	gene	8025	8762	.	+	.	ID=Tcer_01719;Name=Tcer_01719;Alias=augustus-JACYXV010000816.1-processed-gene-0.2;
JACYXV010000816.1	maker	mRNA	8025	8762	.	+	.	ID=Tcer_01719-RA;Parent=Tcer_01719;Name=Tcer_01719-RA;Alias=augustus-JACYXV010000816.1-processed-gene-0.2-mRNA-1;_AED=1.00;_QI=0|-1|0|0|-1|1|1|0|245;_eAED=1.00;
JACYXV010000816.1	maker	exon	8025	8762	.	+	.	ID=Tcer_01719-RA:exon:10335;Parent=Tcer_01719-RA;
JACYXV010000816.1	maker	CDS	8025	8762	.	+	0	ID=Tcer_01719-RA:cds;Parent=Tcer_01719-RA;
JACYXV010000816.1	maker	gene	9387	10169	.	+	.	ID=Tcer_01720;Name=Tcer_01720;Alias=augustus-JACYXV010000816.1-processed-gene-0.3;
JACYXV010000816.1	maker	mRNA	9387	10169	.	+	.	ID=Tcer_01720-RA;Parent=Tcer_01720;Name=Tcer_01720-RA;Alias=augustus-JACYXV010000816.1-processed-gene-0.3-mRNA-1;_AED=1.00;_QI=0|0|0|0|1|1|2|0|245;_eAED=1.00;
JACYXV010000816.1	maker	exon	9387	9669	.	+	.	ID=Tcer_01720-RA:exon:10336;Parent=Tcer_01720-RA;
JACYXV010000816.1	maker	exon	9715	10169	.	+	.	ID=Tcer_01720-RA:exon:10337;Parent=Tcer_01720-RA;
JACYXV010000816.1	maker	CDS	9387	9669	.	+	0	ID=Tcer_01720-RA:cds;Parent=Tcer_01720-RA;
JACYXV010000816.1	maker	CDS	9715	10169	.	+	2	ID=Tcer_01720-RA:cds;Parent=Tcer_01720-RA;
JACYXV010000816.1	maker	gene	2819	4188	.	-	.	ID=Tcer_01717;Name=Tcer_01717;Alias=augustus-JACYXV010000816.1-processed-gene-0.4;
JACYXV010000816.1	maker	mRNA	2819	4188	.	-	.	ID=Tcer_01717-RA;Parent=Tcer_01717;Name=Tcer_01717-RA;Alias=augustus-JACYXV010000816.1-processed-gene-0.4-mRNA-1;_AED=1.00;_QI=0|0|0|0|1|1|4|0|385;_eAED=1.00;
JACYXV010000816.1	maker	exon	3858	4188	.	-	.	ID=Tcer_01717-RA:exon:10341;Parent=Tcer_01717-RA;
JACYXV010000816.1	maker	exon	3696	3805	.	-	.	ID=Tcer_01717-RA:exon:10340;Parent=Tcer_01717-RA;
JACYXV010000816.1	maker	exon	3163	3641	.	-	.	ID=Tcer_01717-RA:exon:10339;Parent=Tcer_01717-RA;
JACYXV010000816.1	maker	exon	2819	3056	.	-	.	ID=Tcer_01717-RA:exon:10338;Parent=Tcer_01717-RA;
JACYXV010000816.1	maker	CDS	3858	4188	.	-	0	ID=Tcer_01717-RA:cds;Parent=Tcer_01717-RA;
JACYXV010000816.1	maker	CDS	3696	3805	.	-	2	ID=Tcer_01717-RA:cds;Parent=Tcer_01717-RA;
JACYXV010000816.1	maker	CDS	3163	3641	.	-	0	ID=Tcer_01717-RA:cds;Parent=Tcer_01717-RA;
JACYXV010000816.1	maker	CDS	2819	3056	.	-	1	ID=Tcer_01717-RA:cds;Parent=Tcer_01717-RA;
###
JACYXV010003554.1	maker	gene	2	814	.	+	.	ID=Tcer_07307;Name=Tcer_07307;Alias=augustus-JACYXV010003554.1-processed-gene-0.0;
JACYXV010003554.1	maker	mRNA	2	814	.	+	.	ID=Tcer_07307-RA;Parent=Tcer_07307;Name=Tcer_07307-RA;Alias=augustus-JACYXV010003554.1-processed-gene-0.0-mRNA-1;_AED=1.00;_QI=0|0|0|0|1|1|2|0|252;_eAED=1.00;
JACYXV010003554.1	maker	exon	2	410	.	+	.	ID=Tcer_07307-RA:exon:19278;Parent=Tcer_07307-RA;
JACYXV010003554.1	maker	exon	465	814	.	+	.	ID=Tcer_07307-RA:exon:19279;Parent=Tcer_07307-RA;
JACYXV010003554.1	maker	CDS	2	410	.	+	0	ID=Tcer_07307-RA:cds;Parent=Tcer_07307-RA;
JACYXV010003554.1	maker	CDS	465	814	.	+	2	ID=Tcer_07307-RA:cds;Parent=Tcer_07307-RA;
###
###
JACYXV010001386.1	maker	gene	641	1473	.	+	.	ID=Tcer_06056;Name=Tcer_06056;Alias=augustus-JACYXV010001386.1-processed-gene-0.0;
JACYXV010001386.1	maker	mRNA	641	1473	.	+	.	ID=Tcer_06056-RA;Parent=Tcer_06056;Name=Tcer_06056-RA;Alias=augustus-JACYXV010001386.1-processed-gene-0.0-mRNA-1;_AED=1.00;_QI=0|0|0|0|1|1|4|0|150;_eAED=1.00;
JACYXV010001386.1	maker	exon	641	693	.	+	.	ID=Tcer_06056-RA:exon:13581;Parent=Tcer_06056-RA;
JACYXV010001386.1	maker	exon	851	939	.	+	.	ID=Tcer_06056-RA:exon:13582;Parent=Tcer_06056-RA;
JACYXV010001386.1	maker	exon	1086	1217	.	+	.	ID=Tcer_06056-RA:exon:13583;Parent=Tcer_06056-RA;
JACYXV010001386.1	maker	exon	1295	1473	.	+	.	ID=Tcer_06056-RA:exon:13584;Parent=Tcer_06056-RA;
JACYXV010001386.1	maker	CDS	641	693	.	+	0	ID=Tcer_06056-RA:cds;Parent=Tcer_06056-RA;
JACYXV010001386.1	maker	CDS	851	939	.	+	1	ID=Tcer_06056-RA:cds;Parent=Tcer_06056-RA;
JACYXV010001386.1	maker	CDS	1086	1217	.	+	2	ID=Tcer_06056-RA:cds;Parent=Tcer_06056-RA;
JACYXV010001386.1	maker	CDS	1295	1473	.	+	2	ID=Tcer_06056-RA:cds;Parent=Tcer_06056-RA;
###
###
JACYXV010003020.1	maker	gene	1	1618	.	-	.	ID=Tcer_05865;Name=Tcer_05865;Alias=augustus-JACYXV010003020.1-processed-gene-0.0;
JACYXV010003020.1	maker	mRNA	1	1618	.	-	.	ID=Tcer_05865-RA;Parent=Tcer_05865;Name=Tcer_05865-RA;Alias=augustus-JACYXV010003020.1-processed-gene-0.0-mRNA-1;_AED=1.00;_QI=0|0|0|0|1|1|5|0|469;_eAED=1.00;
JACYXV010003020.1	maker	exon	1258	1618	.	-	.	ID=Tcer_05865-RA:exon:18524;Parent=Tcer_05865-RA;
JACYXV010003020.1	maker	exon	1101	1200	.	-	.	ID=Tcer_05865-RA:exon:18523;Parent=Tcer_05865-RA;
JACYXV010003020.1	maker	exon	893	1056	.	-	.	ID=Tcer_05865-RA:exon:18522;Parent=Tcer_05865-RA;
JACYXV010003020.1	maker	exon	439	839	.	-	.	ID=Tcer_05865-RA:exon:18521;Parent=Tcer_05865-RA;
JACYXV010003020.1	maker	exon	1	381	.	-	.	ID=Tcer_05865-RA:exon:18520;Parent=Tcer_05865-RA;
JACYXV010003020.1	maker	CDS	1258	1618	.	-	0	ID=Tcer_05865-RA:cds;Parent=Tcer_05865-RA;
JACYXV010003020.1	maker	CDS	1101	1200	.	-	2	ID=Tcer_05865-RA:cds;Parent=Tcer_05865-RA;
JACYXV010003020.1	maker	CDS	893	1056	.	-	1	ID=Tcer_05865-RA:cds;Parent=Tcer_05865-RA;
JACYXV010003020.1	maker	CDS	439	839	.	-	2	ID=Tcer_05865-RA:cds;Parent=Tcer_05865-RA;
JACYXV010003020.1	maker	CDS	1	381	.	-	0	ID=Tcer_05865-RA:cds;Parent=Tcer_05865-RA;
###
JACYXV010004153.1	maker	gene	21	919	.	-	.	ID=Tcer_07305;Name=Tcer_07305;Alias=augustus-JACYXV010004153.1-processed-gene-0.0;
JACYXV010004153.1	maker	mRNA	21	919	.	-	.	ID=Tcer_07305-RA;Parent=Tcer_07305;Name=Tcer_07305-RA;Alias=augustus-JACYXV010004153.1-processed-gene-0.0-mRNA-1;_AED=1.00;_QI=0|0|0|0|1|1|2|0|282;_eAED=1.00;
JACYXV010004153.1	maker	exon	719	919	.	-	.	ID=Tcer_07305-RA:exon:19885;Parent=Tcer_07305-RA;
JACYXV010004153.1	maker	exon	21	665	.	-	.	ID=Tcer_07305-RA:exon:19884;Parent=Tcer_07305-RA;
JACYXV010004153.1	maker	CDS	719	919	.	-	0	ID=Tcer_07305-RA:cds;Parent=Tcer_07305-RA;
JACYXV010004153.1	maker	CDS	21	665	.	-	0	ID=Tcer_07305-RA:cds;Parent=Tcer_07305-RA;
###
JACYXV010003901.1	maker	gene	938	1147	.	+	.	ID=Tcer_07486;Name=Tcer_07486;Alias=augustus-JACYXV010003901.1-processed-gene-0.0;
JACYXV010003901.1	maker	mRNA	938	1147	.	+	.	ID=Tcer_07486-RA;Parent=Tcer_07486;Name=Tcer_07486-RA;Alias=augustus-JACYXV010003901.1-processed-gene-0.0-mRNA-1;_AED=1.00;_QI=0|-1|0|0|-1|1|1|0|70;_eAED=1.00;
JACYXV010003901.1	maker	exon	938	1147	.	+	.	ID=Tcer_07486-RA:exon:19658;Parent=Tcer_07486-RA;
JACYXV010003901.1	maker	CDS	938	1147	.	+	0	ID=Tcer_07486-RA:cds;Parent=Tcer_07486-RA;
###
###
###
###
JACYXV010000771.1	maker	gene	4622	7372	.	+	.	ID=Tcer_02412;Name=Tcer_02412;Alias=augustus-JACYXV010000771.1-processed-gene-0.2;
JACYXV010000771.1	maker	mRNA	4622	7372	.	+	.	ID=Tcer_02412-RA;Parent=Tcer_02412;Name=Tcer_02412-RA;Alias=augustus-JACYXV010000771.1-processed-gene-0.2-mRNA-1;_AED=1.00;_QI=0|-1|0|0|-1|1|1|0|916;_eAED=1.00;
JACYXV010000771.1	maker	exon	4622	7372	.	+	.	ID=Tcer_02412-RA:exon:10024;Parent=Tcer_02412-RA;
JACYXV010000771.1	maker	CDS	4622	7372	.	+	0	ID=Tcer_02412-RA:cds;Parent=Tcer_02412-RA;
JACYXV010000771.1	maker	gene	7781	10417	.	+	.	ID=Tcer_02413;Name=Tcer_02413;Alias=augustus-JACYXV010000771.1-processed-gene-0.3;
JACYXV010000771.1	maker	mRNA	7781	10417	.	+	.	ID=Tcer_02413-RA;Parent=Tcer_02413;Name=Tcer_02413-RA;Alias=augustus-JACYXV010000771.1-processed-gene-0.3-mRNA-1;_AED=1.00;_QI=0|0|0|0|1|1|7|0|749;_eAED=1.00;
JACYXV010000771.1	maker	exon	7781	7817	.	+	.	ID=Tcer_02413-RA:exon:10025;Parent=Tcer_02413-RA;
JACYXV010000771.1	maker	exon	7871	7930	.	+	.	ID=Tcer_02413-RA:exon:10026;Parent=Tcer_02413-RA;
JACYXV010000771.1	maker	exon	8027	8109	.	+	.	ID=Tcer_02413-RA:exon:10027;Parent=Tcer_02413-RA;
JACYXV010000771.1	maker	exon	8162	8310	.	+	.	ID=Tcer_02413-RA:exon:10028;Parent=Tcer_02413-RA;
JACYXV010000771.1	maker	exon	8357	8951	.	+	.	ID=Tcer_02413-RA:exon:10029;Parent=Tcer_02413-RA;
JACYXV010000771.1	maker	exon	9000	9326	.	+	.	ID=Tcer_02413-RA:exon:10030;Parent=Tcer_02413-RA;
JACYXV010000771.1	maker	exon	9419	10417	.	+	.	ID=Tcer_02413-RA:exon:10031;Parent=Tcer_02413-RA;
JACYXV010000771.1	maker	CDS	7781	7817	.	+	0	ID=Tcer_02413-RA:cds;Parent=Tcer_02413-RA;
JACYXV010000771.1	maker	CDS	7871	7930	.	+	2	ID=Tcer_02413-RA:cds;Parent=Tcer_02413-RA;
JACYXV010000771.1	maker	CDS	8027	8109	.	+	2	ID=Tcer_02413-RA:cds;Parent=Tcer_02413-RA;
JACYXV010000771.1	maker	CDS	8162	8310	.	+	0	ID=Tcer_02413-RA:cds;Parent=Tcer_02413-RA;
JACYXV010000771.1	maker	CDS	8357	8951	.	+	1	ID=Tcer_02413-RA:cds;Parent=Tcer_02413-RA;
JACYXV010000771.1	maker	CDS	9000	9326	.	+	0	ID=Tcer_02413-RA:cds;Parent=Tcer_02413-RA;
JACYXV010000771.1	maker	CDS	9419	10417	.	+	0	ID=Tcer_02413-RA:cds;Parent=Tcer_02413-RA;
JACYXV010000771.1	maker	gene	2424	4214	.	+	.	ID=Tcer_02411;Name=Tcer_02411;Alias=augustus-JACYXV010000771.1-processed-gene-0.1;
JACYXV010000771.1	maker	mRNA	2424	4214	.	+	.	ID=Tcer_02411-RA;Parent=Tcer_02411;Name=Tcer_02411-RA;Alias=augustus-JACYXV010000771.1-processed-gene-0.1-mRNA-1;_AED=1.00;_QI=0|0|0|0|1|1|3|0|562;_eAED=1.00;
JACYXV010000771.1	maker	exon	2424	3127	.	+	.	ID=Tcer_02411-RA:exon:10032;Parent=Tcer_02411-RA;
JACYXV010000771.1	maker	exon	3177	3759	.	+	.	ID=Tcer_02411-RA:exon:10033;Parent=Tcer_02411-RA;
JACYXV010000771.1	maker	exon	3813	4214	.	+	.	ID=Tcer_02411-RA:exon:10034;Parent=Tcer_02411-RA;
JACYXV010000771.1	maker	CDS	2424	3127	.	+	0	ID=Tcer_02411-RA:cds;Parent=Tcer_02411-RA;
JACYXV010000771.1	maker	CDS	3177	3759	.	+	1	ID=Tcer_02411-RA:cds;Parent=Tcer_02411-RA;
JACYXV010000771.1	maker	CDS	3813	4214	.	+	0	ID=Tcer_02411-RA:cds;Parent=Tcer_02411-RA;
JACYXV010000771.1	maker	gene	121	1959	.	+	.	ID=Tcer_02410;Name=Tcer_02410;Alias=augustus-JACYXV010000771.1-processed-gene-0.0;
JACYXV010000771.1	maker	mRNA	121	1959	.	+	.	ID=Tcer_02410-RA;Parent=Tcer_02410;Name=Tcer_02410-RA;Alias=augustus-JACYXV010000771.1-processed-gene-0.0-mRNA-1;_AED=1.00;_QI=0|0|0|0|1|1|3|0|384;_eAED=1.00;
JACYXV010000771.1	maker	exon	121	539	.	+	.	ID=Tcer_02410-RA:exon:10035;Parent=Tcer_02410-RA;
JACYXV010000771.1	maker	exon	1176	1819	.	+	.	ID=Tcer_02410-RA:exon:10036;Parent=Tcer_02410-RA;
JACYXV010000771.1	maker	exon	1868	1959	.	+	.	ID=Tcer_02410-RA:exon:10037;Parent=Tcer_02410-RA;
JACYXV010000771.1	maker	CDS	121	539	.	+	0	ID=Tcer_02410-RA:cds;Parent=Tcer_02410-RA;
JACYXV010000771.1	maker	CDS	1176	1819	.	+	1	ID=Tcer_02410-RA:cds;Parent=Tcer_02410-RA;
JACYXV010000771.1	maker	CDS	1868	1959	.	+	2	ID=Tcer_02410-RA:cds;Parent=Tcer_02410-RA;
###
JACYXV010001071.1	maker	gene	5774	8211	.	-	.	ID=Tcer_06216;Name=Tcer_06216;Alias=augustus-JACYXV010001071.1-processed-gene-0.0;
JACYXV010001071.1	maker	mRNA	5774	8211	.	-	.	ID=Tcer_06216-RA;Parent=Tcer_06216;Name=Tcer_06216-RA;Alias=augustus-JACYXV010001071.1-processed-gene-0.0-mRNA-1;_AED=1.00;_QI=0|0|0|0|1|1|4|0|746;_eAED=1.00;
JACYXV010001071.1	maker	exon	8056	8211	.	-	.	ID=Tcer_06216-RA:exon:11987;Parent=Tcer_06216-RA;
JACYXV010001071.1	maker	exon	7971	7987	.	-	.	ID=Tcer_06216-RA:exon:11986;Parent=Tcer_06216-RA;
JACYXV010001071.1	maker	exon	6605	7895	.	-	.	ID=Tcer_06216-RA:exon:11985;Parent=Tcer_06216-RA;
JACYXV010001071.1	maker	exon	5774	6550	.	-	.	ID=Tcer_06216-RA:exon:11984;Parent=Tcer_06216-RA;
JACYXV010001071.1	maker	CDS	8056	8211	.	-	0	ID=Tcer_06216-RA:cds;Parent=Tcer_06216-RA;
JACYXV010001071.1	maker	CDS	7971	7987	.	-	0	ID=Tcer_06216-RA:cds;Parent=Tcer_06216-RA;
JACYXV010001071.1	maker	CDS	6605	7895	.	-	1	ID=Tcer_06216-RA:cds;Parent=Tcer_06216-RA;
JACYXV010001071.1	maker	CDS	5774	6550	.	-	0	ID=Tcer_06216-RA:cds;Parent=Tcer_06216-RA;
###
JACYXV010004420.1	maker	gene	1	441	.	-	.	ID=Tcer_08046;Name=Tcer_08046;Alias=augustus-JACYXV010004420.1-processed-gene-0.0;
JACYXV010004420.1	maker	mRNA	1	441	.	-	.	ID=Tcer_08046-RA;Parent=Tcer_08046;Name=Tcer_08046-RA;Alias=augustus-JACYXV010004420.1-processed-gene-0.0-mRNA-1;_AED=1.00;_QI=0|-1|0|0|-1|1|1|0|147;_eAED=1.00;
JACYXV010004420.1	maker	exon	1	441	.	-	.	ID=Tcer_08046-RA:exon:20076;Parent=Tcer_08046-RA;
JACYXV010004420.1	maker	CDS	1	441	.	-	0	ID=Tcer_08046-RA:cds;Parent=Tcer_08046-RA;
###
JACYXV010002421.1	maker	gene	1985	2908	.	+	.	ID=Tcer_06595;Name=Tcer_06595;Alias=augustus-JACYXV010002421.1-processed-gene-0.0;
JACYXV010002421.1	maker	mRNA	1985	2908	.	+	.	ID=Tcer_06595-RA;Parent=Tcer_06595;Name=Tcer_06595-RA;Alias=augustus-JACYXV010002421.1-processed-gene-0.0-mRNA-1;_AED=1.00;_QI=0|-1|0|0|-1|1|1|0|307;_eAED=1.00;
JACYXV010002421.1	maker	exon	1985	2908	.	+	.	ID=Tcer_06595-RA:exon:17329;Parent=Tcer_06595-RA;
JACYXV010002421.1	maker	CDS	1985	2908	.	+	0	ID=Tcer_06595-RA:cds;Parent=Tcer_06595-RA;
JACYXV010002421.1	maker	gene	49	177	.	-	.	ID=Tcer_06594;Name=Tcer_06594;Alias=augustus-JACYXV010002421.1-processed-gene-0.1;
JACYXV010002421.1	maker	mRNA	49	177	.	-	.	ID=Tcer_06594-RA;Parent=Tcer_06594;Name=Tcer_06594-RA;Alias=augustus-JACYXV010002421.1-processed-gene-0.1-mRNA-1;_AED=1.00;_QI=0|-1|0|0|-1|1|1|0|43;_eAED=1.00;
JACYXV010002421.1	maker	exon	49	177	.	-	.	ID=Tcer_06594-RA:exon:17330;Parent=Tcer_06594-RA;
JACYXV010002421.1	maker	CDS	49	177	.	-	0	ID=Tcer_06594-RA:cds;Parent=Tcer_06594-RA;
###
JACYXV010001149.1	maker	gene	3858	6208	.	+	.	ID=Tcer_04699;Name=Tcer_04699;Alias=augustus-JACYXV010001149.1-processed-gene-0.0;
JACYXV010001149.1	maker	mRNA	3858	6208	.	+	.	ID=Tcer_04699-RA;Parent=Tcer_04699;Name=Tcer_04699-RA;Alias=augustus-JACYXV010001149.1-processed-gene-0.0-mRNA-1;_AED=1.00;_QI=0|0|0|0|1|1|3|0|714;_eAED=1.00;
JACYXV010001149.1	maker	exon	3858	3955	.	+	.	ID=Tcer_04699-RA:exon:12403;Parent=Tcer_04699-RA;
JACYXV010001149.1	maker	exon	4111	4677	.	+	.	ID=Tcer_04699-RA:exon:12404;Parent=Tcer_04699-RA;
JACYXV010001149.1	maker	exon	4729	6208	.	+	.	ID=Tcer_04699-RA:exon:12405;Parent=Tcer_04699-RA;
JACYXV010001149.1	maker	CDS	3858	3955	.	+	0	ID=Tcer_04699-RA:cds;Parent=Tcer_04699-RA;
JACYXV010001149.1	maker	CDS	4111	4677	.	+	1	ID=Tcer_04699-RA:cds;Parent=Tcer_04699-RA;
JACYXV010001149.1	maker	CDS	4729	6208	.	+	1	ID=Tcer_04699-RA:cds;Parent=Tcer_04699-RA;
JACYXV010001149.1	maker	gene	6242	7618	.	+	.	ID=Tcer_04700;Name=Tcer_04700;Alias=augustus-JACYXV010001149.1-processed-gene-0.1;
JACYXV010001149.1	maker	mRNA	6242	7618	.	+	.	ID=Tcer_04700-RA;Parent=Tcer_04700;Name=Tcer_04700-RA;Alias=augustus-JACYXV010001149.1-processed-gene-0.1-mRNA-1;_AED=1.00;_QI=0|-1|0|0|-1|1|1|0|458;_eAED=1.00;
JACYXV010001149.1	maker	exon	6242	7618	.	+	.	ID=Tcer_04700-RA:exon:12406;Parent=Tcer_04700-RA;
JACYXV010001149.1	maker	CDS	6242	7618	.	+	0	ID=Tcer_04700-RA:cds;Parent=Tcer_04700-RA;
JACYXV010001149.1	maker	gene	584	1729	.	-	.	ID=Tcer_04698;Name=Tcer_04698;Alias=augustus-JACYXV010001149.1-processed-gene-0.2;
JACYXV010001149.1	maker	mRNA	584	1729	.	-	.	ID=Tcer_04698-RA;Parent=Tcer_04698;Name=Tcer_04698-RA;Alias=augustus-JACYXV010001149.1-processed-gene-0.2-mRNA-1;_AED=1.00;_QI=0|0|0|0|1|1|2|0|349;_eAED=1.00;
JACYXV010001149.1	maker	exon	1604	1729	.	-	.	ID=Tcer_04698-RA:exon:12408;Parent=Tcer_04698-RA;
JACYXV010001149.1	maker	exon	584	1507	.	-	.	ID=Tcer_04698-RA:exon:12407;Parent=Tcer_04698-RA;
JACYXV010001149.1	maker	CDS	1604	1729	.	-	0	ID=Tcer_04698-RA:cds;Parent=Tcer_04698-RA;
JACYXV010001149.1	maker	CDS	584	1507	.	-	0	ID=Tcer_04698-RA:cds;Parent=Tcer_04698-RA;
###
###
JACYXV010003078.1	maker	gene	2	206	.	+	.	ID=Tcer_07278;Name=Tcer_07278;Alias=augustus-JACYXV010003078.1-processed-gene-0.0;
JACYXV010003078.1	maker	mRNA	2	206	.	+	.	ID=Tcer_07278-RA;Parent=Tcer_07278;Name=Tcer_07278-RA;Alias=augustus-JACYXV010003078.1-processed-gene-0.0-mRNA-1;_AED=1.00;_QI=0|0|0|0|1|1|2|0|39;_eAED=1.00;
JACYXV010003078.1	maker	exon	2	109	.	+	.	ID=Tcer_07278-RA:exon:18632;Parent=Tcer_07278-RA;
JACYXV010003078.1	maker	exon	195	206	.	+	.	ID=Tcer_07278-RA:exon:18633;Parent=Tcer_07278-RA;
JACYXV010003078.1	maker	CDS	2	109	.	+	0	ID=Tcer_07278-RA:cds;Parent=Tcer_07278-RA;
JACYXV010003078.1	maker	CDS	195	206	.	+	0	ID=Tcer_07278-RA:cds;Parent=Tcer_07278-RA;
###
###
JACYXV010003349.1	maker	gene	1	1566	.	+	.	ID=Tcer_07886;Name=Tcer_07886;Alias=augustus-JACYXV010003349.1-processed-gene-0.0;
JACYXV010003349.1	maker	mRNA	1	1566	.	+	.	ID=Tcer_07886-RA;Parent=Tcer_07886;Name=Tcer_07886-RA;Alias=augustus-JACYXV010003349.1-processed-gene-0.0-mRNA-1;_AED=1.00;_QI=0|-1|0|0|-1|1|1|0|521;_eAED=1.00;
JACYXV010003349.1	maker	exon	1	1566	.	+	.	ID=Tcer_07886-RA:exon:19028;Parent=Tcer_07886-RA;
JACYXV010003349.1	maker	CDS	1	1566	.	+	0	ID=Tcer_07886-RA:cds;Parent=Tcer_07886-RA;
###
###
JACYXV010000759.1	maker	gene	7044	8498	.	+	.	ID=Tcer_03458;Name=Tcer_03458;Alias=augustus-JACYXV010000759.1-processed-gene-0.0;
JACYXV010000759.1	maker	mRNA	7044	8498	.	+	.	ID=Tcer_03458-RA;Parent=Tcer_03458;Name=Tcer_03458-RA;Alias=augustus-JACYXV010000759.1-processed-gene-0.0-mRNA-1;_AED=1.00;_QI=0|0|0|0|1|1|4|0|394;_eAED=1.00;
JACYXV010000759.1	maker	exon	7044	7058	.	+	.	ID=Tcer_03458-RA:exon:9952;Parent=Tcer_03458-RA;
JACYXV010000759.1	maker	exon	7135	7230	.	+	.	ID=Tcer_03458-RA:exon:9953;Parent=Tcer_03458-RA;
JACYXV010000759.1	maker	exon	7288	8053	.	+	.	ID=Tcer_03458-RA:exon:9954;Parent=Tcer_03458-RA;
JACYXV010000759.1	maker	exon	8191	8498	.	+	.	ID=Tcer_03458-RA:exon:9955;Parent=Tcer_03458-RA;
JACYXV010000759.1	maker	CDS	7044	7058	.	+	0	ID=Tcer_03458-RA:cds;Parent=Tcer_03458-RA;
JACYXV010000759.1	maker	CDS	7135	7230	.	+	0	ID=Tcer_03458-RA:cds;Parent=Tcer_03458-RA;
JACYXV010000759.1	maker	CDS	7288	8053	.	+	0	ID=Tcer_03458-RA:cds;Parent=Tcer_03458-RA;
JACYXV010000759.1	maker	CDS	8191	8498	.	+	2	ID=Tcer_03458-RA:cds;Parent=Tcer_03458-RA;
JACYXV010000759.1	maker	gene	9231	10692	.	-	.	ID=Tcer_03459;Name=Tcer_03459;Alias=augustus-JACYXV010000759.1-processed-gene-0.2;
JACYXV010000759.1	maker	mRNA	9231	10692	.	-	.	ID=Tcer_03459-RA;Parent=Tcer_03459;Name=Tcer_03459-RA;Alias=augustus-JACYXV010000759.1-processed-gene-0.2-mRNA-1;_AED=1.00;_QI=0|0|0|0|1|1|3|0|447;_eAED=1.00;
JACYXV010000759.1	maker	exon	10591	10692	.	-	.	ID=Tcer_03459-RA:exon:9958;Parent=Tcer_03459-RA;
JACYXV010000759.1	maker	exon	10067	10538	.	-	.	ID=Tcer_03459-RA:exon:9957;Parent=Tcer_03459-RA;
JACYXV010000759.1	maker	exon	9231	10000	.	-	.	ID=Tcer_03459-RA:exon:9956;Parent=Tcer_03459-RA;
JACYXV010000759.1	maker	CDS	10591	10692	.	-	0	ID=Tcer_03459-RA:cds;Parent=Tcer_03459-RA;
JACYXV010000759.1	maker	CDS	10067	10538	.	-	0	ID=Tcer_03459-RA:cds;Parent=Tcer_03459-RA;
JACYXV010000759.1	maker	CDS	9231	10000	.	-	2	ID=Tcer_03459-RA:cds;Parent=Tcer_03459-RA;
JACYXV010000759.1	maker	gene	55	1235	.	-	.	ID=Tcer_03457;Name=Tcer_03457;Alias=augustus-JACYXV010000759.1-processed-gene-0.1;
JACYXV010000759.1	maker	mRNA	55	1235	.	-	.	ID=Tcer_03457-RA;Parent=Tcer_03457;Name=Tcer_03457-RA;Alias=augustus-JACYXV010000759.1-processed-gene-0.1-mRNA-1;_AED=1.00;_QI=0|0|0|0|1|1|3|0|337;_eAED=1.00;
JACYXV010000759.1	maker	exon	695	1235	.	-	.	ID=Tcer_03457-RA:exon:9961;Parent=Tcer_03457-RA;
JACYXV010000759.1	maker	exon	502	645	.	-	.	ID=Tcer_03457-RA:exon:9960;Parent=Tcer_03457-RA;
JACYXV010000759.1	maker	exon	55	380	.	-	.	ID=Tcer_03457-RA:exon:9959;Parent=Tcer_03457-RA;
JACYXV010000759.1	maker	CDS	695	1235	.	-	0	ID=Tcer_03457-RA:cds;Parent=Tcer_03457-RA;
JACYXV010000759.1	maker	CDS	502	645	.	-	2	ID=Tcer_03457-RA:cds;Parent=Tcer_03457-RA;
JACYXV010000759.1	maker	CDS	55	380	.	-	2	ID=Tcer_03457-RA:cds;Parent=Tcer_03457-RA;
###
JACYXV010004248.1	maker	gene	403	804	.	-	.	ID=Tcer_07663;Name=Tcer_07663;Alias=augustus-JACYXV010004248.1-processed-gene-0.0;
JACYXV010004248.1	maker	mRNA	403	804	.	-	.	ID=Tcer_07663-RA;Parent=Tcer_07663;Name=Tcer_07663-RA;Alias=augustus-JACYXV010004248.1-processed-gene-0.0-mRNA-1;_AED=1.00;_QI=0|-1|0|0|-1|1|1|0|133;_eAED=1.00;
JACYXV010004248.1	maker	exon	403	804	.	-	.	ID=Tcer_07663-RA:exon:19958;Parent=Tcer_07663-RA;
JACYXV010004248.1	maker	CDS	403	804	.	-	0	ID=Tcer_07663-RA:cds;Parent=Tcer_07663-RA;
###
JACYXV010004786.1	maker	gene	108	482	.	-	.	ID=Tcer_07683;Name=Tcer_07683;Alias=augustus-JACYXV010004786.1-processed-gene-0.0;
JACYXV010004786.1	maker	mRNA	108	482	.	-	.	ID=Tcer_07683-RA;Parent=Tcer_07683;Name=Tcer_07683-RA;Alias=augustus-JACYXV010004786.1-processed-gene-0.0-mRNA-1;_AED=1.00;_QI=0|-1|0|0|-1|0|1|0|125;_eAED=1.00;
JACYXV010004786.1	maker	exon	108	482	.	-	.	ID=Tcer_07683-RA:exon:20273;Parent=Tcer_07683-RA;
JACYXV010004786.1	maker	CDS	108	482	.	-	0	ID=Tcer_07683-RA:cds;Parent=Tcer_07683-RA;
###
###
JACYXV010000948.1	maker	gene	3484	6283	.	-	.	ID=Tcer_04387;Name=Tcer_04387;Alias=augustus-JACYXV010000948.1-processed-gene-0.1;
JACYXV010000948.1	maker	mRNA	3484	6283	.	-	.	ID=Tcer_04387-RA;Parent=Tcer_04387;Name=Tcer_04387-RA;Alias=augustus-JACYXV010000948.1-processed-gene-0.1-mRNA-1;_AED=1.00;_QI=0|0|0|0|1|1|3|0|898;_eAED=1.00;
JACYXV010000948.1	maker	exon	6093	6283	.	-	.	ID=Tcer_04387-RA:exon:11229;Parent=Tcer_04387-RA;
JACYXV010000948.1	maker	exon	5648	6042	.	-	.	ID=Tcer_04387-RA:exon:11228;Parent=Tcer_04387-RA;
JACYXV010000948.1	maker	exon	3484	5594	.	-	.	ID=Tcer_04387-RA:exon:11227;Parent=Tcer_04387-RA;
JACYXV010000948.1	maker	CDS	6093	6283	.	-	0	ID=Tcer_04387-RA:cds;Parent=Tcer_04387-RA;
JACYXV010000948.1	maker	CDS	5648	6042	.	-	1	ID=Tcer_04387-RA:cds;Parent=Tcer_04387-RA;
JACYXV010000948.1	maker	CDS	3484	5594	.	-	2	ID=Tcer_04387-RA:cds;Parent=Tcer_04387-RA;
JACYXV010000948.1	maker	gene	1184	2848	.	-	.	ID=Tcer_04386;Name=Tcer_04386;Alias=augustus-JACYXV010000948.1-processed-gene-0.0;
JACYXV010000948.1	maker	mRNA	1184	2848	.	-	.	ID=Tcer_04386-RA;Parent=Tcer_04386;Name=Tcer_04386-RA;Alias=augustus-JACYXV010000948.1-processed-gene-0.0-mRNA-1;_AED=1.00;_QI=0|0|0|0|1|1|5|0|464;_eAED=1.00;
JACYXV010000948.1	maker	exon	2822	2848	.	-	.	ID=Tcer_04386-RA:exon:11234;Parent=Tcer_04386-RA;
JACYXV010000948.1	maker	exon	2412	2773	.	-	.	ID=Tcer_04386-RA:exon:11233;Parent=Tcer_04386-RA;
JACYXV010000948.1	maker	exon	1904	2360	.	-	.	ID=Tcer_04386-RA:exon:11232;Parent=Tcer_04386-RA;
JACYXV010000948.1	maker	exon	1725	1848	.	-	.	ID=Tcer_04386-RA:exon:11231;Parent=Tcer_04386-RA;
JACYXV010000948.1	maker	exon	1184	1608	.	-	.	ID=Tcer_04386-RA:exon:11230;Parent=Tcer_04386-RA;
JACYXV010000948.1	maker	CDS	2822	2848	.	-	0	ID=Tcer_04386-RA:cds;Parent=Tcer_04386-RA;
JACYXV010000948.1	maker	CDS	2412	2773	.	-	0	ID=Tcer_04386-RA:cds;Parent=Tcer_04386-RA;
JACYXV010000948.1	maker	CDS	1904	2360	.	-	1	ID=Tcer_04386-RA:cds;Parent=Tcer_04386-RA;
JACYXV010000948.1	maker	CDS	1725	1848	.	-	0	ID=Tcer_04386-RA:cds;Parent=Tcer_04386-RA;
JACYXV010000948.1	maker	CDS	1184	1608	.	-	2	ID=Tcer_04386-RA:cds;Parent=Tcer_04386-RA;
###
JACYXV010002598.1	maker	gene	923	1773	.	+	.	ID=Tcer_07000;Name=Tcer_07000;Alias=augustus-JACYXV010002598.1-processed-gene-0.0;
JACYXV010002598.1	maker	mRNA	923	1773	.	+	.	ID=Tcer_07000-RA;Parent=Tcer_07000;Name=Tcer_07000-RA;Alias=augustus-JACYXV010002598.1-processed-gene-0.0-mRNA-1;_AED=1.00;_QI=0|0|0|0|1|1|2|0|266;_eAED=1.00;
JACYXV010002598.1	maker	exon	923	1271	.	+	.	ID=Tcer_07000-RA:exon:17718;Parent=Tcer_07000-RA;
JACYXV010002598.1	maker	exon	1322	1773	.	+	.	ID=Tcer_07000-RA:exon:17719;Parent=Tcer_07000-RA;
JACYXV010002598.1	maker	CDS	923	1271	.	+	0	ID=Tcer_07000-RA:cds;Parent=Tcer_07000-RA;
JACYXV010002598.1	maker	CDS	1322	1773	.	+	2	ID=Tcer_07000-RA:cds;Parent=Tcer_07000-RA;
###
###
JACYXV010003137.1	maker	gene	1706	2105	.	+	.	ID=Tcer_06899;Name=Tcer_06899;Alias=augustus-JACYXV010003137.1-processed-gene-0.0;
JACYXV010003137.1	maker	mRNA	1706	2105	.	+	.	ID=Tcer_06899-RA;Parent=Tcer_06899;Name=Tcer_06899-RA;Alias=augustus-JACYXV010003137.1-processed-gene-0.0-mRNA-1;_AED=1.00;_QI=0|0|0|0|1|1|2|0|102;_eAED=1.00;
JACYXV010003137.1	maker	exon	1706	1803	.	+	.	ID=Tcer_06899-RA:exon:18725;Parent=Tcer_06899-RA;
JACYXV010003137.1	maker	exon	1898	2105	.	+	.	ID=Tcer_06899-RA:exon:18726;Parent=Tcer_06899-RA;
JACYXV010003137.1	maker	CDS	1706	1803	.	+	0	ID=Tcer_06899-RA:cds;Parent=Tcer_06899-RA;
JACYXV010003137.1	maker	CDS	1898	2105	.	+	1	ID=Tcer_06899-RA:cds;Parent=Tcer_06899-RA;
###
###
###
JACYXV010000041.1	maker	gene	28920	31382	.	+	.	ID=Tcer_00975;Name=Tcer_00975;Alias=augustus-JACYXV010000041.1-processed-gene-0.2;
JACYXV010000041.1	maker	mRNA	28920	31382	.	+	.	ID=Tcer_00975-RA;Parent=Tcer_00975;Name=Tcer_00975-RA;Alias=augustus-JACYXV010000041.1-processed-gene-0.2-mRNA-1;_AED=1.00;_QI=0|0|0|0|1|1|3|0|771;_eAED=1.00;
JACYXV010000041.1	maker	exon	28920	29192	.	+	.	ID=Tcer_00975-RA:exon:1042;Parent=Tcer_00975-RA;
JACYXV010000041.1	maker	exon	29248	31209	.	+	.	ID=Tcer_00975-RA:exon:1043;Parent=Tcer_00975-RA;
JACYXV010000041.1	maker	exon	31302	31382	.	+	.	ID=Tcer_00975-RA:exon:1044;Parent=Tcer_00975-RA;
JACYXV010000041.1	maker	CDS	28920	29192	.	+	0	ID=Tcer_00975-RA:cds;Parent=Tcer_00975-RA;
JACYXV010000041.1	maker	CDS	29248	31209	.	+	0	ID=Tcer_00975-RA:cds;Parent=Tcer_00975-RA;
JACYXV010000041.1	maker	CDS	31302	31382	.	+	0	ID=Tcer_00975-RA:cds;Parent=Tcer_00975-RA;
JACYXV010000041.1	maker	gene	17023	18300	.	+	.	ID=Tcer_00972;Name=Tcer_00972;Alias=augustus-JACYXV010000041.1-processed-gene-0.0;
JACYXV010000041.1	maker	mRNA	17023	18300	.	+	.	ID=Tcer_00972-RA;Parent=Tcer_00972;Name=Tcer_00972-RA;Alias=augustus-JACYXV010000041.1-processed-gene-0.0-mRNA-1;_AED=1.00;_QI=0|-1|0|0|-1|1|1|0|425;_eAED=1.00;
JACYXV010000041.1	maker	exon	17023	18300	.	+	.	ID=Tcer_00972-RA:exon:1045;Parent=Tcer_00972-RA;
JACYXV010000041.1	maker	CDS	17023	18300	.	+	0	ID=Tcer_00972-RA:cds;Parent=Tcer_00972-RA;
JACYXV010000041.1	maker	gene	19921	20838	.	+	.	ID=Tcer_00973;Name=Tcer_00973;Alias=augustus-JACYXV010000041.1-processed-gene-0.1;
JACYXV010000041.1	maker	mRNA	19921	20838	.	+	.	ID=Tcer_00973-RA;Parent=Tcer_00973;Name=Tcer_00973-RA;Alias=augustus-JACYXV010000041.1-processed-gene-0.1-mRNA-1;_AED=1.00;_QI=0|0|0|0|1|1|2|0|288;_eAED=1.00;
JACYXV010000041.1	maker	exon	19921	20129	.	+	.	ID=Tcer_00973-RA:exon:1046;Parent=Tcer_00973-RA;
JACYXV010000041.1	maker	exon	20181	20838	.	+	.	ID=Tcer_00973-RA:exon:1047;Parent=Tcer_00973-RA;
JACYXV010000041.1	maker	CDS	19921	20129	.	+	0	ID=Tcer_00973-RA:cds;Parent=Tcer_00973-RA;
JACYXV010000041.1	maker	CDS	20181	20838	.	+	1	ID=Tcer_00973-RA:cds;Parent=Tcer_00973-RA;
JACYXV010000041.1	maker	gene	22135	27117	.	-	.	ID=Tcer_00974;Name=Tcer_00974;Alias=augustus-JACYXV010000041.1-processed-gene-0.5;
JACYXV010000041.1	maker	mRNA	22135	27117	.	-	.	ID=Tcer_00974-RA;Parent=Tcer_00974;Name=Tcer_00974-RA;Alias=augustus-JACYXV010000041.1-processed-gene-0.5-mRNA-1;_AED=1.00;_QI=0|0|0|0|1|1|11|0|1300;_eAED=1.00;
JACYXV010000041.1	maker	exon	25674	27117	.	-	.	ID=Tcer_00974-RA:exon:1058;Parent=Tcer_00974-RA;
JACYXV010000041.1	maker	exon	25286	25626	.	-	.	ID=Tcer_00974-RA:exon:1057;Parent=Tcer_00974-RA;
JACYXV010000041.1	maker	exon	24723	24800	.	-	.	ID=Tcer_00974-RA:exon:1056;Parent=Tcer_00974-RA;
JACYXV010000041.1	maker	exon	24631	24669	.	-	.	ID=Tcer_00974-RA:exon:1055;Parent=Tcer_00974-RA;
JACYXV010000041.1	maker	exon	24472	24578	.	-	.	ID=Tcer_00974-RA:exon:1054;Parent=Tcer_00974-RA;
JACYXV010000041.1	maker	exon	24172	24427	.	-	.	ID=Tcer_00974-RA:exon:1053;Parent=Tcer_00974-RA;
JACYXV010000041.1	maker	exon	23961	24126	.	-	.	ID=Tcer_00974-RA:exon:1052;Parent=Tcer_00974-RA;
JACYXV010000041.1	maker	exon	23829	23914	.	-	.	ID=Tcer_00974-RA:exon:1051;Parent=Tcer_00974-RA;
JACYXV010000041.1	maker	exon	22971	23621	.	-	.	ID=Tcer_00974-RA:exon:1050;Parent=Tcer_00974-RA;
JACYXV010000041.1	maker	exon	22648	22920	.	-	.	ID=Tcer_00974-RA:exon:1049;Parent=Tcer_00974-RA;
JACYXV010000041.1	maker	exon	22135	22596	.	-	.	ID=Tcer_00974-RA:exon:1048;Parent=Tcer_00974-RA;
JACYXV010000041.1	maker	CDS	25674	27117	.	-	0	ID=Tcer_00974-RA:cds;Parent=Tcer_00974-RA;
JACYXV010000041.1	maker	CDS	25286	25626	.	-	2	ID=Tcer_00974-RA:cds;Parent=Tcer_00974-RA;
JACYXV010000041.1	maker	CDS	24723	24800	.	-	0	ID=Tcer_00974-RA:cds;Parent=Tcer_00974-RA;
JACYXV010000041.1	maker	CDS	24631	24669	.	-	0	ID=Tcer_00974-RA:cds;Parent=Tcer_00974-RA;
JACYXV010000041.1	maker	CDS	24472	24578	.	-	0	ID=Tcer_00974-RA:cds;Parent=Tcer_00974-RA;
JACYXV010000041.1	maker	CDS	24172	24427	.	-	1	ID=Tcer_00974-RA:cds;Parent=Tcer_00974-RA;
JACYXV010000041.1	maker	CDS	23961	24126	.	-	0	ID=Tcer_00974-RA:cds;Parent=Tcer_00974-RA;
JACYXV010000041.1	maker	CDS	23829	23914	.	-	2	ID=Tcer_00974-RA:cds;Parent=Tcer_00974-RA;
JACYXV010000041.1	maker	CDS	22971	23621	.	-	0	ID=Tcer_00974-RA:cds;Parent=Tcer_00974-RA;
JACYXV010000041.1	maker	CDS	22648	22920	.	-	0	ID=Tcer_00974-RA:cds;Parent=Tcer_00974-RA;
JACYXV010000041.1	maker	CDS	22135	22596	.	-	0	ID=Tcer_00974-RA:cds;Parent=Tcer_00974-RA;
JACYXV010000041.1	maker	gene	10708	13276	.	-	.	ID=Tcer_00971;Name=Tcer_00971;Alias=augustus-JACYXV010000041.1-processed-gene-0.4;
JACYXV010000041.1	maker	mRNA	10708	13276	.	-	.	ID=Tcer_00971-RA;Parent=Tcer_00971;Name=Tcer_00971-RA;Alias=augustus-JACYXV010000041.1-processed-gene-0.4-mRNA-1;_AED=1.00;_QI=0|0|0|0|1|1|2|0|838;_eAED=1.00;
JACYXV010000041.1	maker	exon	11110	13276	.	-	.	ID=Tcer_00971-RA:exon:1060;Parent=Tcer_00971-RA;
JACYXV010000041.1	maker	exon	10708	11057	.	-	.	ID=Tcer_00971-RA:exon:1059;Parent=Tcer_00971-RA;
JACYXV010000041.1	maker	CDS	11110	13276	.	-	0	ID=Tcer_00971-RA:cds;Parent=Tcer_00971-RA;
JACYXV010000041.1	maker	CDS	10708	11057	.	-	2	ID=Tcer_00971-RA:cds;Parent=Tcer_00971-RA;
JACYXV010000041.1	maker	gene	4414	6389	.	-	.	ID=Tcer_00970;Name=Tcer_00970;Alias=augustus-JACYXV010000041.1-processed-gene-0.3;
JACYXV010000041.1	maker	mRNA	4414	6389	.	-	.	ID=Tcer_00970-RA;Parent=Tcer_00970;Name=Tcer_00970-RA;Alias=augustus-JACYXV010000041.1-processed-gene-0.3-mRNA-1;_AED=1.00;_QI=0|0|0|0|1|1|4|0|603;_eAED=1.00;
JACYXV010000041.1	maker	exon	5873	6389	.	-	.	ID=Tcer_00970-RA:exon:1064;Parent=Tcer_00970-RA;
JACYXV010000041.1	maker	exon	5773	5824	.	-	.	ID=Tcer_00970-RA:exon:1063;Parent=Tcer_00970-RA;
JACYXV010000041.1	maker	exon	5500	5723	.	-	.	ID=Tcer_00970-RA:exon:1062;Parent=Tcer_00970-RA;
JACYXV010000041.1	maker	exon	4414	5432	.	-	.	ID=Tcer_00970-RA:exon:1061;Parent=Tcer_00970-RA;
JACYXV010000041.1	maker	CDS	5873	6389	.	-	0	ID=Tcer_00970-RA:cds;Parent=Tcer_00970-RA;
JACYXV010000041.1	maker	CDS	5773	5824	.	-	2	ID=Tcer_00970-RA:cds;Parent=Tcer_00970-RA;
JACYXV010000041.1	maker	CDS	5500	5723	.	-	1	ID=Tcer_00970-RA:cds;Parent=Tcer_00970-RA;
JACYXV010000041.1	maker	CDS	4414	5432	.	-	2	ID=Tcer_00970-RA:cds;Parent=Tcer_00970-RA;
###
JACYXV010001125.1	maker	gene	5029	6670	.	+	.	ID=Tcer_05286;Name=Tcer_05286;Alias=augustus-JACYXV010001125.1-processed-gene-0.0;
JACYXV010001125.1	maker	mRNA	5029	6670	.	+	.	ID=Tcer_05286-RA;Parent=Tcer_05286;Name=Tcer_05286-RA;Alias=augustus-JACYXV010001125.1-processed-gene-0.0-mRNA-1;_AED=1.00;_QI=0|0|0|0|1|1|4|0|449;_eAED=1.00;
JACYXV010001125.1	maker	exon	5029	5509	.	+	.	ID=Tcer_05286-RA:exon:12262;Parent=Tcer_05286-RA;
JACYXV010001125.1	maker	exon	5568	5700	.	+	.	ID=Tcer_05286-RA:exon:12263;Parent=Tcer_05286-RA;
JACYXV010001125.1	maker	exon	5753	6131	.	+	.	ID=Tcer_05286-RA:exon:12264;Parent=Tcer_05286-RA;
JACYXV010001125.1	maker	exon	6314	6670	.	+	.	ID=Tcer_05286-RA:exon:12265;Parent=Tcer_05286-RA;
JACYXV010001125.1	maker	CDS	5029	5509	.	+	0	ID=Tcer_05286-RA:cds;Parent=Tcer_05286-RA;
JACYXV010001125.1	maker	CDS	5568	5700	.	+	2	ID=Tcer_05286-RA:cds;Parent=Tcer_05286-RA;
JACYXV010001125.1	maker	CDS	5753	6131	.	+	1	ID=Tcer_05286-RA:cds;Parent=Tcer_05286-RA;
JACYXV010001125.1	maker	CDS	6314	6670	.	+	0	ID=Tcer_05286-RA:cds;Parent=Tcer_05286-RA;
JACYXV010001125.1	maker	gene	6863	8152	.	-	.	ID=Tcer_05287;Name=Tcer_05287;Alias=augustus-JACYXV010001125.1-processed-gene-0.1;
JACYXV010001125.1	maker	mRNA	6863	8152	.	-	.	ID=Tcer_05287-RA;Parent=Tcer_05287;Name=Tcer_05287-RA;Alias=augustus-JACYXV010001125.1-processed-gene-0.1-mRNA-1;_AED=1.00;_QI=0|-1|0|0|-1|1|1|0|429;_eAED=1.00;
JACYXV010001125.1	maker	exon	6863	8152	.	-	.	ID=Tcer_05287-RA:exon:12266;Parent=Tcer_05287-RA;
JACYXV010001125.1	maker	CDS	6863	8152	.	-	0	ID=Tcer_05287-RA:cds;Parent=Tcer_05287-RA;
###
###
JACYXV010000594.1	maker	gene	8197	11828	.	+	.	ID=Tcer_04889;Name=Tcer_04889;Alias=augustus-JACYXV010000594.1-processed-gene-0.0;
JACYXV010000594.1	maker	mRNA	8197	11828	.	+	.	ID=Tcer_04889-RA;Parent=Tcer_04889;Name=Tcer_04889-RA;Alias=augustus-JACYXV010000594.1-processed-gene-0.0-mRNA-1;_AED=1.00;_QI=0|0|0|0|1|1|4|0|1126;_eAED=1.00;
JACYXV010000594.1	maker	exon	8197	9090	.	+	.	ID=Tcer_04889-RA:exon:8552;Parent=Tcer_04889-RA;
JACYXV010000594.1	maker	exon	9155	11064	.	+	.	ID=Tcer_04889-RA:exon:8553;Parent=Tcer_04889-RA;
JACYXV010000594.1	maker	exon	11203	11533	.	+	.	ID=Tcer_04889-RA:exon:8554;Parent=Tcer_04889-RA;
JACYXV010000594.1	maker	exon	11583	11828	.	+	.	ID=Tcer_04889-RA:exon:8555;Parent=Tcer_04889-RA;
JACYXV010000594.1	maker	CDS	8197	9090	.	+	0	ID=Tcer_04889-RA:cds;Parent=Tcer_04889-RA;
JACYXV010000594.1	maker	CDS	9155	11064	.	+	0	ID=Tcer_04889-RA:cds;Parent=Tcer_04889-RA;
JACYXV010000594.1	maker	CDS	11203	11533	.	+	1	ID=Tcer_04889-RA:cds;Parent=Tcer_04889-RA;
JACYXV010000594.1	maker	CDS	11583	11828	.	+	0	ID=Tcer_04889-RA:cds;Parent=Tcer_04889-RA;
JACYXV010000594.1	maker	gene	29	1270	.	-	.	ID=Tcer_04888;Name=Tcer_04888;Alias=augustus-JACYXV010000594.1-processed-gene-0.1;
JACYXV010000594.1	maker	mRNA	29	1270	.	-	.	ID=Tcer_04888-RA;Parent=Tcer_04888;Name=Tcer_04888-RA;Alias=augustus-JACYXV010000594.1-processed-gene-0.1-mRNA-1;_AED=1.00;_QI=0|0|0|0|1|1|2|0|381;_eAED=1.00;
JACYXV010000594.1	maker	exon	1134	1270	.	-	.	ID=Tcer_04888-RA:exon:8557;Parent=Tcer_04888-RA;
JACYXV010000594.1	maker	exon	29	1037	.	-	.	ID=Tcer_04888-RA:exon:8556;Parent=Tcer_04888-RA;
JACYXV010000594.1	maker	CDS	1134	1270	.	-	0	ID=Tcer_04888-RA:cds;Parent=Tcer_04888-RA;
JACYXV010000594.1	maker	CDS	29	1037	.	-	1	ID=Tcer_04888-RA:cds;Parent=Tcer_04888-RA;
###
JACYXV010001253.1	maker	gene	37	912	.	+	.	ID=Tcer_02612;Name=Tcer_02612;Alias=augustus-JACYXV010001253.1-processed-gene-0.0;
JACYXV010001253.1	maker	mRNA	37	912	.	+	.	ID=Tcer_02612-RA;Parent=Tcer_02612;Name=Tcer_02612-RA;Alias=augustus-JACYXV010001253.1-processed-gene-0.0-mRNA-1;_AED=1.00;_QI=0|-1|0|0|-1|1|1|0|291;_eAED=1.00;
JACYXV010001253.1	maker	exon	37	912	.	+	.	ID=Tcer_02612-RA:exon:12889;Parent=Tcer_02612-RA;
JACYXV010001253.1	maker	CDS	37	912	.	+	0	ID=Tcer_02612-RA:cds;Parent=Tcer_02612-RA;
JACYXV010001253.1	maker	gene	5614	6172	.	+	.	ID=Tcer_02615;Name=Tcer_02615;Alias=augustus-JACYXV010001253.1-processed-gene-0.1;
JACYXV010001253.1	maker	mRNA	5614	6172	.	+	.	ID=Tcer_02615-RA;Parent=Tcer_02615;Name=Tcer_02615-RA;Alias=augustus-JACYXV010001253.1-processed-gene-0.1-mRNA-1;_AED=1.00;_QI=0|0|0|0|1|1|2|0|167;_eAED=1.00;
JACYXV010001253.1	maker	exon	5614	5695	.	+	.	ID=Tcer_02615-RA:exon:12890;Parent=Tcer_02615-RA;
JACYXV010001253.1	maker	exon	5751	6172	.	+	.	ID=Tcer_02615-RA:exon:12891;Parent=Tcer_02615-RA;
JACYXV010001253.1	maker	CDS	5614	5695	.	+	0	ID=Tcer_02615-RA:cds;Parent=Tcer_02615-RA;
JACYXV010001253.1	maker	CDS	5751	6172	.	+	2	ID=Tcer_02615-RA:cds;Parent=Tcer_02615-RA;
JACYXV010001253.1	maker	gene	7346	7552	.	+	.	ID=Tcer_02616;Name=Tcer_02616;Alias=augustus-JACYXV010001253.1-processed-gene-0.2;
JACYXV010001253.1	maker	mRNA	7346	7552	.	+	.	ID=Tcer_02616-RA;Parent=Tcer_02616;Name=Tcer_02616-RA;Alias=augustus-JACYXV010001253.1-processed-gene-0.2-mRNA-1;_AED=1.00;_QI=0|-1|0|0|-1|1|1|0|69;_eAED=1.00;
JACYXV010001253.1	maker	exon	7346	7552	.	+	.	ID=Tcer_02616-RA:exon:12892;Parent=Tcer_02616-RA;
JACYXV010001253.1	maker	CDS	7346	7552	.	+	0	ID=Tcer_02616-RA:cds;Parent=Tcer_02616-RA;
JACYXV010001253.1	maker	gene	1062	2006	.	-	.	ID=Tcer_02613;Name=Tcer_02613;Alias=augustus-JACYXV010001253.1-processed-gene-0.3;
JACYXV010001253.1	maker	mRNA	1062	2006	.	-	.	ID=Tcer_02613-RA;Parent=Tcer_02613;Name=Tcer_02613-RA;Alias=augustus-JACYXV010001253.1-processed-gene-0.3-mRNA-1;_AED=1.00;_QI=0|0|0|0|1|1|6|0|180;_eAED=1.00;
JACYXV010001253.1	maker	exon	1841	2006	.	-	.	ID=Tcer_02613-RA:exon:12898;Parent=Tcer_02613-RA;
JACYXV010001253.1	maker	exon	1698	1755	.	-	.	ID=Tcer_02613-RA:exon:12897;Parent=Tcer_02613-RA;
JACYXV010001253.1	maker	exon	1563	1604	.	-	.	ID=Tcer_02613-RA:exon:12896;Parent=Tcer_02613-RA;
JACYXV010001253.1	maker	exon	1431	1504	.	-	.	ID=Tcer_02613-RA:exon:12895;Parent=Tcer_02613-RA;
JACYXV010001253.1	maker	exon	1208	1377	.	-	.	ID=Tcer_02613-RA:exon:12894;Parent=Tcer_02613-RA;
JACYXV010001253.1	maker	exon	1062	1094	.	-	.	ID=Tcer_02613-RA:exon:12893;Parent=Tcer_02613-RA;
JACYXV010001253.1	maker	CDS	1841	2006	.	-	0	ID=Tcer_02613-RA:cds;Parent=Tcer_02613-RA;
JACYXV010001253.1	maker	CDS	1698	1755	.	-	2	ID=Tcer_02613-RA:cds;Parent=Tcer_02613-RA;
JACYXV010001253.1	maker	CDS	1563	1604	.	-	1	ID=Tcer_02613-RA:cds;Parent=Tcer_02613-RA;
JACYXV010001253.1	maker	CDS	1431	1504	.	-	1	ID=Tcer_02613-RA:cds;Parent=Tcer_02613-RA;
JACYXV010001253.1	maker	CDS	1208	1377	.	-	2	ID=Tcer_02613-RA:cds;Parent=Tcer_02613-RA;
JACYXV010001253.1	maker	CDS	1062	1094	.	-	0	ID=Tcer_02613-RA:cds;Parent=Tcer_02613-RA;
JACYXV010001253.1	maker	gene	2550	2992	.	-	.	ID=Tcer_02614;Name=Tcer_02614;Alias=augustus-JACYXV010001253.1-processed-gene-0.4;
JACYXV010001253.1	maker	mRNA	2550	2992	.	-	.	ID=Tcer_02614-RA;Parent=Tcer_02614;Name=Tcer_02614-RA;Alias=augustus-JACYXV010001253.1-processed-gene-0.4-mRNA-1;_AED=1.00;_QI=0|0|0|0|1|1|2|0|100;_eAED=1.00;
JACYXV010001253.1	maker	exon	2872	2992	.	-	.	ID=Tcer_02614-RA:exon:12900;Parent=Tcer_02614-RA;
JACYXV010001253.1	maker	exon	2550	2731	.	-	.	ID=Tcer_02614-RA:exon:12899;Parent=Tcer_02614-RA;
JACYXV010001253.1	maker	CDS	2872	2992	.	-	0	ID=Tcer_02614-RA:cds;Parent=Tcer_02614-RA;
JACYXV010001253.1	maker	CDS	2550	2731	.	-	2	ID=Tcer_02614-RA:cds;Parent=Tcer_02614-RA;
###
JACYXV010002399.1	maker	gene	438	2602	.	-	.	ID=Tcer_07089;Name=Tcer_07089;Alias=augustus-JACYXV010002399.1-processed-gene-0.0;
JACYXV010002399.1	maker	mRNA	438	2602	.	-	.	ID=Tcer_07089-RA;Parent=Tcer_07089;Name=Tcer_07089-RA;Alias=augustus-JACYXV010002399.1-processed-gene-0.0-mRNA-1;_AED=1.00;_QI=0|0|0|0|1|1|2|0|599;_eAED=1.00;
JACYXV010002399.1	maker	exon	1203	2602	.	-	.	ID=Tcer_07089-RA:exon:17277;Parent=Tcer_07089-RA;
JACYXV010002399.1	maker	exon	438	834	.	-	.	ID=Tcer_07089-RA:exon:17276;Parent=Tcer_07089-RA;
JACYXV010002399.1	maker	CDS	1203	2602	.	-	0	ID=Tcer_07089-RA:cds;Parent=Tcer_07089-RA;
JACYXV010002399.1	maker	CDS	438	834	.	-	1	ID=Tcer_07089-RA:cds;Parent=Tcer_07089-RA;
###
JACYXV010000141.1	maker	gene	15687	17489	.	+	.	ID=Tcer_00922;Name=Tcer_00922;Alias=augustus-JACYXV010000141.1-processed-gene-0.1;
JACYXV010000141.1	maker	mRNA	15687	17489	.	+	.	ID=Tcer_00922-RA;Parent=Tcer_00922;Name=Tcer_00922-RA;Alias=augustus-JACYXV010000141.1-processed-gene-0.1-mRNA-1;_AED=1.00;_QI=0|0|0|0|1|1|4|0|536;_eAED=1.00;
JACYXV010000141.1	maker	exon	15687	15717	.	+	.	ID=Tcer_00922-RA:exon:3068;Parent=Tcer_00922-RA;
JACYXV010000141.1	maker	exon	15795	15973	.	+	.	ID=Tcer_00922-RA:exon:3069;Parent=Tcer_00922-RA;
JACYXV010000141.1	maker	exon	16031	17034	.	+	.	ID=Tcer_00922-RA:exon:3070;Parent=Tcer_00922-RA;
JACYXV010000141.1	maker	exon	17093	17489	.	+	.	ID=Tcer_00922-RA:exon:3071;Parent=Tcer_00922-RA;
JACYXV010000141.1	maker	CDS	15687	15717	.	+	0	ID=Tcer_00922-RA:cds;Parent=Tcer_00922-RA;
JACYXV010000141.1	maker	CDS	15795	15973	.	+	2	ID=Tcer_00922-RA:cds;Parent=Tcer_00922-RA;
JACYXV010000141.1	maker	CDS	16031	17034	.	+	0	ID=Tcer_00922-RA:cds;Parent=Tcer_00922-RA;
JACYXV010000141.1	maker	CDS	17093	17489	.	+	1	ID=Tcer_00922-RA:cds;Parent=Tcer_00922-RA;
JACYXV010000141.1	maker	gene	12830	14155	.	+	.	ID=Tcer_00921;Name=Tcer_00921;Alias=augustus-JACYXV010000141.1-processed-gene-0.0;
JACYXV010000141.1	maker	mRNA	12830	14155	.	+	.	ID=Tcer_00921-RA;Parent=Tcer_00921;Name=Tcer_00921-RA;Alias=augustus-JACYXV010000141.1-processed-gene-0.0-mRNA-1;_AED=1.00;_QI=0|0|0|0|1|1|3|0|393;_eAED=1.00;
JACYXV010000141.1	maker	exon	12830	12857	.	+	.	ID=Tcer_00921-RA:exon:3072;Parent=Tcer_00921-RA;
JACYXV010000141.1	maker	exon	12914	12952	.	+	.	ID=Tcer_00921-RA:exon:3073;Parent=Tcer_00921-RA;
JACYXV010000141.1	maker	exon	13041	14155	.	+	.	ID=Tcer_00921-RA:exon:3074;Parent=Tcer_00921-RA;
JACYXV010000141.1	maker	CDS	12830	12857	.	+	0	ID=Tcer_00921-RA:cds;Parent=Tcer_00921-RA;
JACYXV010000141.1	maker	CDS	12914	12952	.	+	2	ID=Tcer_00921-RA:cds;Parent=Tcer_00921-RA;
JACYXV010000141.1	maker	CDS	13041	14155	.	+	2	ID=Tcer_00921-RA:cds;Parent=Tcer_00921-RA;
JACYXV010000141.1	maker	gene	6747	7955	.	-	.	ID=Tcer_00919;Name=Tcer_00919;Alias=augustus-JACYXV010000141.1-processed-gene-0.4;
JACYXV010000141.1	maker	mRNA	6747	7955	.	-	.	ID=Tcer_00919-RA;Parent=Tcer_00919;Name=Tcer_00919-RA;Alias=augustus-JACYXV010000141.1-processed-gene-0.4-mRNA-1;_AED=1.00;_QI=0|0|0|0|1|1|3|0|366;_eAED=1.00;
JACYXV010000141.1	maker	exon	7295	7955	.	-	.	ID=Tcer_00919-RA:exon:3077;Parent=Tcer_00919-RA;
JACYXV010000141.1	maker	exon	6868	7239	.	-	.	ID=Tcer_00919-RA:exon:3076;Parent=Tcer_00919-RA;
JACYXV010000141.1	maker	exon	6747	6814	.	-	.	ID=Tcer_00919-RA:exon:3075;Parent=Tcer_00919-RA;
JACYXV010000141.1	maker	CDS	7295	7955	.	-	0	ID=Tcer_00919-RA:cds;Parent=Tcer_00919-RA;
JACYXV010000141.1	maker	CDS	6868	7239	.	-	2	ID=Tcer_00919-RA:cds;Parent=Tcer_00919-RA;
JACYXV010000141.1	maker	CDS	6747	6814	.	-	2	ID=Tcer_00919-RA:cds;Parent=Tcer_00919-RA;
JACYXV010000141.1	maker	gene	17731	18855	.	-	.	ID=Tcer_00923;Name=Tcer_00923;Alias=augustus-JACYXV010000141.1-processed-gene-0.6;
JACYXV010000141.1	maker	mRNA	17731	18855	.	-	.	ID=Tcer_00923-RA;Parent=Tcer_00923;Name=Tcer_00923-RA;Alias=augustus-JACYXV010000141.1-processed-gene-0.6-mRNA-1;_AED=1.00;_QI=0|0|0|0|1|1|3|0|337;_eAED=1.00;
JACYXV010000141.1	maker	exon	18839	18855	.	-	.	ID=Tcer_00923-RA:exon:3080;Parent=Tcer_00923-RA;
JACYXV010000141.1	maker	exon	18388	18786	.	-	.	ID=Tcer_00923-RA:exon:3079;Parent=Tcer_00923-RA;
JACYXV010000141.1	maker	exon	17731	18328	.	-	.	ID=Tcer_00923-RA:exon:3078;Parent=Tcer_00923-RA;
JACYXV010000141.1	maker	CDS	18839	18855	.	-	0	ID=Tcer_00923-RA:cds;Parent=Tcer_00923-RA;
JACYXV010000141.1	maker	CDS	18388	18786	.	-	1	ID=Tcer_00923-RA:cds;Parent=Tcer_00923-RA;
JACYXV010000141.1	maker	CDS	17731	18328	.	-	1	ID=Tcer_00923-RA:cds;Parent=Tcer_00923-RA;
JACYXV010000141.1	maker	gene	2213	3049	.	-	.	ID=Tcer_00918;Name=Tcer_00918;Alias=augustus-JACYXV010000141.1-processed-gene-0.3;
JACYXV010000141.1	maker	mRNA	2213	3049	.	-	.	ID=Tcer_00918-RA;Parent=Tcer_00918;Name=Tcer_00918-RA;Alias=augustus-JACYXV010000141.1-processed-gene-0.3-mRNA-1;_AED=1.00;_QI=0|-1|0|0|-1|1|1|0|278;_eAED=1.00;
JACYXV010000141.1	maker	exon	2213	3049	.	-	.	ID=Tcer_00918-RA:exon:3081;Parent=Tcer_00918-RA;
JACYXV010000141.1	maker	CDS	2213	3049	.	-	0	ID=Tcer_00918-RA:cds;Parent=Tcer_00918-RA;
JACYXV010000141.1	maker	gene	19846	20620	.	-	.	ID=Tcer_00924;Name=Tcer_00924;Alias=augustus-JACYXV010000141.1-processed-gene-0.7;
JACYXV010000141.1	maker	mRNA	19846	20620	.	-	.	ID=Tcer_00924-RA;Parent=Tcer_00924;Name=Tcer_00924-RA;Alias=augustus-JACYXV010000141.1-processed-gene-0.7-mRNA-1;_AED=1.00;_QI=0|0|0|0|1|1|3|0|219;_eAED=1.00;
JACYXV010000141.1	maker	exon	20534	20620	.	-	.	ID=Tcer_00924-RA:exon:3084;Parent=Tcer_00924-RA;
JACYXV010000141.1	maker	exon	20284	20470	.	-	.	ID=Tcer_00924-RA:exon:3083;Parent=Tcer_00924-RA;
JACYXV010000141.1	maker	exon	19846	20231	.	-	.	ID=Tcer_00924-RA:exon:3082;Parent=Tcer_00924-RA;
JACYXV010000141.1	maker	CDS	20534	20620	.	-	0	ID=Tcer_00924-RA:cds;Parent=Tcer_00924-RA;
JACYXV010000141.1	maker	CDS	20284	20470	.	-	0	ID=Tcer_00924-RA:cds;Parent=Tcer_00924-RA;
JACYXV010000141.1	maker	CDS	19846	20231	.	-	2	ID=Tcer_00924-RA:cds;Parent=Tcer_00924-RA;
JACYXV010000141.1	maker	gene	11782	12226	.	-	.	ID=Tcer_00920;Name=Tcer_00920;Alias=augustus-JACYXV010000141.1-processed-gene-0.5;
JACYXV010000141.1	maker	mRNA	11782	12226	.	-	.	ID=Tcer_00920-RA;Parent=Tcer_00920;Name=Tcer_00920-RA;Alias=augustus-JACYXV010000141.1-processed-gene-0.5-mRNA-1;_AED=1.00;_QI=0|0|0|0|1|1|4|0|99;_eAED=1.00;
JACYXV010000141.1	maker	exon	12134	12226	.	-	.	ID=Tcer_00920-RA:exon:3088;Parent=Tcer_00920-RA;
JACYXV010000141.1	maker	exon	12013	12080	.	-	.	ID=Tcer_00920-RA:exon:3087;Parent=Tcer_00920-RA;
JACYXV010000141.1	maker	exon	11835	11964	.	-	.	ID=Tcer_00920-RA:exon:3086;Parent=Tcer_00920-RA;
JACYXV010000141.1	maker	exon	11782	11790	.	-	.	ID=Tcer_00920-RA:exon:3085;Parent=Tcer_00920-RA;
JACYXV010000141.1	maker	CDS	12134	12226	.	-	0	ID=Tcer_00920-RA:cds;Parent=Tcer_00920-RA;
JACYXV010000141.1	maker	CDS	12013	12080	.	-	0	ID=Tcer_00920-RA:cds;Parent=Tcer_00920-RA;
JACYXV010000141.1	maker	CDS	11835	11964	.	-	1	ID=Tcer_00920-RA:cds;Parent=Tcer_00920-RA;
JACYXV010000141.1	maker	CDS	11782	11790	.	-	0	ID=Tcer_00920-RA:cds;Parent=Tcer_00920-RA;
JACYXV010000141.1	maker	gene	72	245	.	-	.	ID=Tcer_00917;Name=Tcer_00917;Alias=augustus-JACYXV010000141.1-processed-gene-0.2;
JACYXV010000141.1	maker	mRNA	72	245	.	-	.	ID=Tcer_00917-RA;Parent=Tcer_00917;Name=Tcer_00917-RA;Alias=augustus-JACYXV010000141.1-processed-gene-0.2-mRNA-1;_AED=1.00;_QI=0|-1|0|0|-1|1|1|0|58;_eAED=1.00;
JACYXV010000141.1	maker	exon	72	245	.	-	.	ID=Tcer_00917-RA:exon:3089;Parent=Tcer_00917-RA;
JACYXV010000141.1	maker	CDS	72	245	.	-	0	ID=Tcer_00917-RA:cds;Parent=Tcer_00917-RA;
###
###
JACYXV010001101.1	maker	gene	1265	7643	.	-	.	ID=Tcer_05296;Name=Tcer_05296;Alias=augustus-JACYXV010001101.1-processed-gene-0.1;
JACYXV010001101.1	maker	mRNA	1265	7643	.	-	.	ID=Tcer_05296-RA;Parent=Tcer_05296;Name=Tcer_05296-RA;Alias=augustus-JACYXV010001101.1-processed-gene-0.1-mRNA-1;_AED=1.00;_QI=0|0|0|0|1|1|3|0|2090;_eAED=1.00;
JACYXV010001101.1	maker	exon	7424	7643	.	-	.	ID=Tcer_05296-RA:exon:12135;Parent=Tcer_05296-RA;
JACYXV010001101.1	maker	exon	5479	7376	.	-	.	ID=Tcer_05296-RA:exon:12134;Parent=Tcer_05296-RA;
JACYXV010001101.1	maker	exon	1265	5419	.	-	.	ID=Tcer_05296-RA:exon:12133;Parent=Tcer_05296-RA;
JACYXV010001101.1	maker	CDS	7424	7643	.	-	0	ID=Tcer_05296-RA:cds;Parent=Tcer_05296-RA;
JACYXV010001101.1	maker	CDS	5479	7376	.	-	2	ID=Tcer_05296-RA:cds;Parent=Tcer_05296-RA;
JACYXV010001101.1	maker	CDS	1265	5419	.	-	0	ID=Tcer_05296-RA:cds;Parent=Tcer_05296-RA;
JACYXV010001101.1	maker	gene	117	848	.	-	.	ID=Tcer_05295;Name=Tcer_05295;Alias=augustus-JACYXV010001101.1-processed-gene-0.0;
JACYXV010001101.1	maker	mRNA	117	848	.	-	.	ID=Tcer_05295-RA;Parent=Tcer_05295;Name=Tcer_05295-RA;Alias=augustus-JACYXV010001101.1-processed-gene-0.0-mRNA-1;_AED=1.00;_QI=0|0|0|0|1|1|2|0|152;_eAED=1.00;
JACYXV010001101.1	maker	exon	563	848	.	-	.	ID=Tcer_05295-RA:exon:12137;Parent=Tcer_05295-RA;
JACYXV010001101.1	maker	exon	117	286	.	-	.	ID=Tcer_05295-RA:exon:12136;Parent=Tcer_05295-RA;
JACYXV010001101.1	maker	CDS	563	848	.	-	0	ID=Tcer_05295-RA:cds;Parent=Tcer_05295-RA;
JACYXV010001101.1	maker	CDS	117	286	.	-	2	ID=Tcer_05295-RA:cds;Parent=Tcer_05295-RA;
###
###
JACYXV010004319.1	maker	gene	244	429	.	+	.	ID=Tcer_07434;Name=Tcer_07434;Alias=augustus-JACYXV010004319.1-processed-gene-0.0;
JACYXV010004319.1	maker	mRNA	244	429	.	+	.	ID=Tcer_07434-RA;Parent=Tcer_07434;Name=Tcer_07434-RA;Alias=augustus-JACYXV010004319.1-processed-gene-0.0-mRNA-1;_AED=1.00;_QI=0|-1|0|0|-1|1|1|0|61;_eAED=1.00;
JACYXV010004319.1	maker	exon	244	429	.	+	.	ID=Tcer_07434-RA:exon:20005;Parent=Tcer_07434-RA;
JACYXV010004319.1	maker	CDS	244	429	.	+	0	ID=Tcer_07434-RA:cds;Parent=Tcer_07434-RA;
###
JACYXV010003680.1	maker	gene	80	1381	.	+	.	ID=Tcer_08131;Name=Tcer_08131;Alias=augustus-JACYXV010003680.1-processed-gene-0.0;
JACYXV010003680.1	maker	mRNA	80	1381	.	+	.	ID=Tcer_08131-RA;Parent=Tcer_08131;Name=Tcer_08131-RA;Alias=augustus-JACYXV010003680.1-processed-gene-0.0-mRNA-1;_AED=1.00;_QI=0|-1|0|0|-1|1|1|0|434;_eAED=1.00;
JACYXV010003680.1	maker	exon	80	1381	.	+	.	ID=Tcer_08131-RA:exon:19421;Parent=Tcer_08131-RA;
JACYXV010003680.1	maker	CDS	80	1381	.	+	0	ID=Tcer_08131-RA:cds;Parent=Tcer_08131-RA;
###
JACYXV010003175.1	maker	gene	3	1993	.	-	.	ID=Tcer_07208;Name=Tcer_07208;Alias=augustus-JACYXV010003175.1-processed-gene-0.0;
JACYXV010003175.1	maker	mRNA	3	1993	.	-	.	ID=Tcer_07208-RA;Parent=Tcer_07208;Name=Tcer_07208-RA;Alias=augustus-JACYXV010003175.1-processed-gene-0.0-mRNA-1;_AED=1.00;_QI=0|0|0|0|1|1|2|0|648;_eAED=1.00;
JACYXV010003175.1	maker	exon	1015	1993	.	-	.	ID=Tcer_07208-RA:exon:18801;Parent=Tcer_07208-RA;
JACYXV010003175.1	maker	exon	3	967	.	-	.	ID=Tcer_07208-RA:exon:18800;Parent=Tcer_07208-RA;
JACYXV010003175.1	maker	CDS	1015	1993	.	-	0	ID=Tcer_07208-RA:cds;Parent=Tcer_07208-RA;
JACYXV010003175.1	maker	CDS	3	967	.	-	2	ID=Tcer_07208-RA:cds;Parent=Tcer_07208-RA;
###
JACYXV010004810.1	maker	gene	3	531	.	-	.	ID=Tcer_06383;Name=Tcer_06383;Alias=augustus-JACYXV010004810.1-processed-gene-0.0;
JACYXV010004810.1	maker	mRNA	3	531	.	-	.	ID=Tcer_06383-RA;Parent=Tcer_06383;Name=Tcer_06383-RA;Alias=augustus-JACYXV010004810.1-processed-gene-0.0-mRNA-1;_AED=1.00;_QI=0|0|0|0|1|1|3|0|143;_eAED=1.00;
JACYXV010004810.1	maker	exon	409	531	.	-	.	ID=Tcer_06383-RA:exon:20283;Parent=Tcer_06383-RA;
JACYXV010004810.1	maker	exon	266	359	.	-	.	ID=Tcer_06383-RA:exon:20282;Parent=Tcer_06383-RA;
JACYXV010004810.1	maker	exon	3	214	.	-	.	ID=Tcer_06383-RA:exon:20281;Parent=Tcer_06383-RA;
JACYXV010004810.1	maker	CDS	409	531	.	-	0	ID=Tcer_06383-RA:cds;Parent=Tcer_06383-RA;
JACYXV010004810.1	maker	CDS	266	359	.	-	0	ID=Tcer_06383-RA:cds;Parent=Tcer_06383-RA;
JACYXV010004810.1	maker	CDS	3	214	.	-	2	ID=Tcer_06383-RA:cds;Parent=Tcer_06383-RA;
###
###
JACYXV010004929.1	maker	gene	2	399	.	+	.	ID=Tcer_07142;Name=Tcer_07142;Alias=augustus-JACYXV010004929.1-processed-gene-0.0;
JACYXV010004929.1	maker	mRNA	2	399	.	+	.	ID=Tcer_07142-RA;Parent=Tcer_07142;Name=Tcer_07142-RA;Alias=augustus-JACYXV010004929.1-processed-gene-0.0-mRNA-1;_AED=1.00;_QI=0|0|0|0|1|1|2|0|114;_eAED=1.00;
JACYXV010004929.1	maker	exon	2	331	.	+	.	ID=Tcer_07142-RA:exon:20316;Parent=Tcer_07142-RA;
JACYXV010004929.1	maker	exon	385	399	.	+	.	ID=Tcer_07142-RA:exon:20317;Parent=Tcer_07142-RA;
JACYXV010004929.1	maker	CDS	2	331	.	+	0	ID=Tcer_07142-RA:cds;Parent=Tcer_07142-RA;
JACYXV010004929.1	maker	CDS	385	399	.	+	0	ID=Tcer_07142-RA:cds;Parent=Tcer_07142-RA;
###
JACYXV010001423.1	maker	gene	4482	6825	.	-	.	ID=Tcer_05138;Name=Tcer_05138;Alias=augustus-JACYXV010001423.1-processed-gene-0.1;
JACYXV010001423.1	maker	mRNA	4482	6825	.	-	.	ID=Tcer_05138-RA;Parent=Tcer_05138;Name=Tcer_05138-RA;Alias=augustus-JACYXV010001423.1-processed-gene-0.1-mRNA-1;_AED=1.00;_QI=0|0|0|0|1|1|2|0|759;_eAED=1.00;
JACYXV010001423.1	maker	exon	4789	6825	.	-	.	ID=Tcer_05138-RA:exon:13755;Parent=Tcer_05138-RA;
JACYXV010001423.1	maker	exon	4482	4724	.	-	.	ID=Tcer_05138-RA:exon:13754;Parent=Tcer_05138-RA;
JACYXV010001423.1	maker	CDS	4789	6825	.	-	0	ID=Tcer_05138-RA:cds;Parent=Tcer_05138-RA;
JACYXV010001423.1	maker	CDS	4482	4724	.	-	0	ID=Tcer_05138-RA:cds;Parent=Tcer_05138-RA;
JACYXV010001423.1	maker	gene	1531	2506	.	-	.	ID=Tcer_05137;Name=Tcer_05137;Alias=augustus-JACYXV010001423.1-processed-gene-0.0;
JACYXV010001423.1	maker	mRNA	1531	2506	.	-	.	ID=Tcer_05137-RA;Parent=Tcer_05137;Name=Tcer_05137-RA;Alias=augustus-JACYXV010001423.1-processed-gene-0.0-mRNA-1;_AED=1.00;_QI=0|0|0|0|1|1|3|0|236;_eAED=1.00;
JACYXV010001423.1	maker	exon	2193	2506	.	-	.	ID=Tcer_05137-RA:exon:13758;Parent=Tcer_05137-RA;
JACYXV010001423.1	maker	exon	1886	1976	.	-	.	ID=Tcer_05137-RA:exon:13757;Parent=Tcer_05137-RA;
JACYXV010001423.1	maker	exon	1531	1836	.	-	.	ID=Tcer_05137-RA:exon:13756;Parent=Tcer_05137-RA;
JACYXV010001423.1	maker	CDS	2193	2506	.	-	0	ID=Tcer_05137-RA:cds;Parent=Tcer_05137-RA;
JACYXV010001423.1	maker	CDS	1886	1976	.	-	1	ID=Tcer_05137-RA:cds;Parent=Tcer_05137-RA;
JACYXV010001423.1	maker	CDS	1531	1836	.	-	0	ID=Tcer_05137-RA:cds;Parent=Tcer_05137-RA;
###
JACYXV010001750.1	maker	gene	335	3603	.	-	.	ID=Tcer_06029;Name=Tcer_06029;Alias=augustus-JACYXV010001750.1-processed-gene-0.0;
JACYXV010001750.1	maker	mRNA	335	3603	.	-	.	ID=Tcer_06029-RA;Parent=Tcer_06029;Name=Tcer_06029-RA;Alias=augustus-JACYXV010001750.1-processed-gene-0.0-mRNA-1;_AED=1.00;_QI=0|0|0|0|1|1|4|0|1027;_eAED=1.00;
JACYXV010001750.1	maker	exon	3558	3603	.	-	.	ID=Tcer_06029-RA:exon:15089;Parent=Tcer_06029-RA;
JACYXV010001750.1	maker	exon	3340	3507	.	-	.	ID=Tcer_06029-RA:exon:15088;Parent=Tcer_06029-RA;
JACYXV010001750.1	maker	exon	1424	3293	.	-	.	ID=Tcer_06029-RA:exon:15087;Parent=Tcer_06029-RA;
JACYXV010001750.1	maker	exon	335	1334	.	-	.	ID=Tcer_06029-RA:exon:15086;Parent=Tcer_06029-RA;
JACYXV010001750.1	maker	CDS	3558	3603	.	-	0	ID=Tcer_06029-RA:cds;Parent=Tcer_06029-RA;
JACYXV010001750.1	maker	CDS	3340	3507	.	-	2	ID=Tcer_06029-RA:cds;Parent=Tcer_06029-RA;
JACYXV010001750.1	maker	CDS	1424	3293	.	-	2	ID=Tcer_06029-RA:cds;Parent=Tcer_06029-RA;
JACYXV010001750.1	maker	CDS	335	1334	.	-	1	ID=Tcer_06029-RA:cds;Parent=Tcer_06029-RA;
###
JACYXV010002184.1	maker	gene	162	1319	.	+	.	ID=Tcer_07527;Name=Tcer_07527;Alias=augustus-JACYXV010002184.1-processed-gene-0.0;
JACYXV010002184.1	maker	mRNA	162	1319	.	+	.	ID=Tcer_07527-RA;Parent=Tcer_07527;Name=Tcer_07527-RA;Alias=augustus-JACYXV010002184.1-processed-gene-0.0-mRNA-1;_AED=1.00;_QI=0|-1|0|0|-1|1|1|0|385;_eAED=1.00;
JACYXV010002184.1	maker	exon	162	1319	.	+	.	ID=Tcer_07527-RA:exon:16712;Parent=Tcer_07527-RA;
JACYXV010002184.1	maker	CDS	162	1319	.	+	0	ID=Tcer_07527-RA:cds;Parent=Tcer_07527-RA;
###
JACYXV010003876.1	maker	gene	446	1003	.	-	.	ID=Tcer_07728;Name=Tcer_07728;Alias=augustus-JACYXV010003876.1-processed-gene-0.0;
JACYXV010003876.1	maker	mRNA	446	1003	.	-	.	ID=Tcer_07728-RA;Parent=Tcer_07728;Name=Tcer_07728-RA;Alias=augustus-JACYXV010003876.1-processed-gene-0.0-mRNA-1;_AED=1.00;_QI=0|-1|0|0|-1|1|1|0|185;_eAED=1.00;
JACYXV010003876.1	maker	exon	446	1003	.	-	.	ID=Tcer_07728-RA:exon:19631;Parent=Tcer_07728-RA;
JACYXV010003876.1	maker	CDS	446	1003	.	-	0	ID=Tcer_07728-RA:cds;Parent=Tcer_07728-RA;
###
JACYXV010000320.1	maker	gene	8335	10967	.	+	.	ID=Tcer_04744;Name=Tcer_04744;Alias=augustus-JACYXV010000320.1-processed-gene-0.0;
JACYXV010000320.1	maker	mRNA	8335	10967	.	+	.	ID=Tcer_04744-RA;Parent=Tcer_04744;Name=Tcer_04744-RA;Alias=augustus-JACYXV010000320.1-processed-gene-0.0-mRNA-1;_AED=1.00;_QI=0|0|0|0|1|1|2|0|859;_eAED=1.00;
JACYXV010000320.1	maker	exon	8335	9920	.	+	.	ID=Tcer_04744-RA:exon:5797;Parent=Tcer_04744-RA;
JACYXV010000320.1	maker	exon	9974	10967	.	+	.	ID=Tcer_04744-RA:exon:5798;Parent=Tcer_04744-RA;
JACYXV010000320.1	maker	CDS	8335	9920	.	+	0	ID=Tcer_04744-RA:cds;Parent=Tcer_04744-RA;
JACYXV010000320.1	maker	CDS	9974	10967	.	+	1	ID=Tcer_04744-RA:cds;Parent=Tcer_04744-RA;
JACYXV010000320.1	maker	gene	11225	13786	.	-	.	ID=Tcer_04745;Name=Tcer_04745;Alias=augustus-JACYXV010000320.1-processed-gene-0.2;
JACYXV010000320.1	maker	mRNA	11225	13786	.	-	.	ID=Tcer_04745-RA;Parent=Tcer_04745;Name=Tcer_04745-RA;Alias=augustus-JACYXV010000320.1-processed-gene-0.2-mRNA-1;_AED=1.00;_QI=0|0|0|0|1|1|3|0|821;_eAED=1.00;
JACYXV010000320.1	maker	exon	12976	13786	.	-	.	ID=Tcer_04745-RA:exon:5801;Parent=Tcer_04745-RA;
JACYXV010000320.1	maker	exon	12845	12928	.	-	.	ID=Tcer_04745-RA:exon:5800;Parent=Tcer_04745-RA;
JACYXV010000320.1	maker	exon	11225	12795	.	-	.	ID=Tcer_04745-RA:exon:5799;Parent=Tcer_04745-RA;
JACYXV010000320.1	maker	CDS	12976	13786	.	-	0	ID=Tcer_04745-RA:cds;Parent=Tcer_04745-RA;
JACYXV010000320.1	maker	CDS	12845	12928	.	-	2	ID=Tcer_04745-RA:cds;Parent=Tcer_04745-RA;
JACYXV010000320.1	maker	CDS	11225	12795	.	-	2	ID=Tcer_04745-RA:cds;Parent=Tcer_04745-RA;
JACYXV010000320.1	maker	gene	1	762	.	-	.	ID=Tcer_04743;Name=Tcer_04743;Alias=augustus-JACYXV010000320.1-processed-gene-0.1;
JACYXV010000320.1	maker	mRNA	1	762	.	-	.	ID=Tcer_04743-RA;Parent=Tcer_04743;Name=Tcer_04743-RA;Alias=augustus-JACYXV010000320.1-processed-gene-0.1-mRNA-1;_AED=1.00;_QI=0|-1|0|0|-1|1|1|0|254;_eAED=1.00;
JACYXV010000320.1	maker	exon	1	762	.	-	.	ID=Tcer_04743-RA:exon:5802;Parent=Tcer_04743-RA;
JACYXV010000320.1	maker	CDS	1	762	.	-	0	ID=Tcer_04743-RA:cds;Parent=Tcer_04743-RA;
###
JACYXV010003671.1	maker	gene	48	746	.	+	.	ID=Tcer_07891;Name=Tcer_07891;Alias=augustus-JACYXV010003671.1-processed-gene-0.0;
JACYXV010003671.1	maker	mRNA	48	746	.	+	.	ID=Tcer_07891-RA;Parent=Tcer_07891;Name=Tcer_07891-RA;Alias=augustus-JACYXV010003671.1-processed-gene-0.0-mRNA-1;_AED=1.00;_QI=0|-1|0|0|-1|1|1|0|232;_eAED=1.00;
JACYXV010003671.1	maker	exon	48	746	.	+	.	ID=Tcer_07891-RA:exon:19414;Parent=Tcer_07891-RA;
JACYXV010003671.1	maker	CDS	48	746	.	+	0	ID=Tcer_07891-RA:cds;Parent=Tcer_07891-RA;
###
JACYXV010000393.1	maker	gene	9590	10856	.	+	.	ID=Tcer_04004;Name=Tcer_04004;Alias=augustus-JACYXV010000393.1-processed-gene-0.0;
JACYXV010000393.1	maker	mRNA	9590	10856	.	+	.	ID=Tcer_04004-RA;Parent=Tcer_04004;Name=Tcer_04004-RA;Alias=augustus-JACYXV010000393.1-processed-gene-0.0-mRNA-1;_AED=1.00;_QI=0|0|0|0|1|1|2|0|381;_eAED=1.00;
JACYXV010000393.1	maker	exon	9590	9816	.	+	.	ID=Tcer_04004-RA:exon:6647;Parent=Tcer_04004-RA;
JACYXV010000393.1	maker	exon	9938	10856	.	+	.	ID=Tcer_04004-RA:exon:6648;Parent=Tcer_04004-RA;
JACYXV010000393.1	maker	CDS	9590	9816	.	+	0	ID=Tcer_04004-RA:cds;Parent=Tcer_04004-RA;
JACYXV010000393.1	maker	CDS	9938	10856	.	+	1	ID=Tcer_04004-RA:cds;Parent=Tcer_04004-RA;
JACYXV010000393.1	maker	gene	14	4445	.	-	.	ID=Tcer_04003;Name=Tcer_04003;Alias=augustus-JACYXV010000393.1-processed-gene-0.1;
JACYXV010000393.1	maker	mRNA	14	4445	.	-	.	ID=Tcer_04003-RA;Parent=Tcer_04003;Name=Tcer_04003-RA;Alias=augustus-JACYXV010000393.1-processed-gene-0.1-mRNA-1;_AED=1.00;_QI=0|0|0|0|1|1|2|0|1456;_eAED=1.00;
JACYXV010000393.1	maker	exon	3427	4445	.	-	.	ID=Tcer_04003-RA:exon:6650;Parent=Tcer_04003-RA;
JACYXV010000393.1	maker	exon	14	3362	.	-	.	ID=Tcer_04003-RA:exon:6649;Parent=Tcer_04003-RA;
JACYXV010000393.1	maker	CDS	3427	4445	.	-	0	ID=Tcer_04003-RA:cds;Parent=Tcer_04003-RA;
JACYXV010000393.1	maker	CDS	14	3362	.	-	1	ID=Tcer_04003-RA:cds;Parent=Tcer_04003-RA;
JACYXV010000393.1	maker	gene	12772	14916	.	-	.	ID=Tcer_04006;Name=Tcer_04006;Alias=augustus-JACYXV010000393.1-processed-gene-0.3;
JACYXV010000393.1	maker	mRNA	12772	14916	.	-	.	ID=Tcer_04006-RA;Parent=Tcer_04006;Name=Tcer_04006-RA;Alias=augustus-JACYXV010000393.1-processed-gene-0.3-mRNA-1;_AED=1.00;_QI=0|-1|0|0|-1|1|1|0|714;_eAED=1.00;
JACYXV010000393.1	maker	exon	12772	14916	.	-	.	ID=Tcer_04006-RA:exon:6651;Parent=Tcer_04006-RA;
JACYXV010000393.1	maker	CDS	12772	14916	.	-	0	ID=Tcer_04006-RA:cds;Parent=Tcer_04006-RA;
JACYXV010000393.1	maker	gene	11232	11970	.	-	.	ID=Tcer_04005;Name=Tcer_04005;Alias=augustus-JACYXV010000393.1-processed-gene-0.2;
JACYXV010000393.1	maker	mRNA	11232	11970	.	-	.	ID=Tcer_04005-RA;Parent=Tcer_04005;Name=Tcer_04005-RA;Alias=augustus-JACYXV010000393.1-processed-gene-0.2-mRNA-1;_AED=1.00;_QI=0|0|0|0|1|1|2|0|228;_eAED=1.00;
JACYXV010000393.1	maker	exon	11860	11970	.	-	.	ID=Tcer_04005-RA:exon:6653;Parent=Tcer_04005-RA;
JACYXV010000393.1	maker	exon	11232	11807	.	-	.	ID=Tcer_04005-RA:exon:6652;Parent=Tcer_04005-RA;
JACYXV010000393.1	maker	CDS	11860	11970	.	-	0	ID=Tcer_04005-RA:cds;Parent=Tcer_04005-RA;
JACYXV010000393.1	maker	CDS	11232	11807	.	-	0	ID=Tcer_04005-RA:cds;Parent=Tcer_04005-RA;
###
###
JACYXV010000498.1	maker	gene	7981	9756	.	+	.	ID=Tcer_03834;Name=Tcer_03834;Alias=augustus-JACYXV010000498.1-processed-gene-0.2;
JACYXV010000498.1	maker	mRNA	7981	9756	.	+	.	ID=Tcer_03834-RA;Parent=Tcer_03834;Name=Tcer_03834-RA;Alias=augustus-JACYXV010000498.1-processed-gene-0.2-mRNA-1;_AED=1.00;_QI=0|0|0|0|1|1|2|0|571;_eAED=1.00;
JACYXV010000498.1	maker	exon	7981	8077	.	+	.	ID=Tcer_03834-RA:exon:7583;Parent=Tcer_03834-RA;
JACYXV010000498.1	maker	exon	8138	9756	.	+	.	ID=Tcer_03834-RA:exon:7584;Parent=Tcer_03834-RA;
JACYXV010000498.1	maker	CDS	7981	8077	.	+	0	ID=Tcer_03834-RA:cds;Parent=Tcer_03834-RA;
JACYXV010000498.1	maker	CDS	8138	9756	.	+	2	ID=Tcer_03834-RA:cds;Parent=Tcer_03834-RA;
JACYXV010000498.1	maker	gene	3801	5247	.	+	.	ID=Tcer_03832;Name=Tcer_03832;Alias=augustus-JACYXV010000498.1-processed-gene-0.0;
JACYXV010000498.1	maker	mRNA	3801	5247	.	+	.	ID=Tcer_03832-RA;Parent=Tcer_03832;Name=Tcer_03832-RA;Alias=augustus-JACYXV010000498.1-processed-gene-0.0-mRNA-1;_AED=1.00;_QI=0|0|0|0|1|1|3|0|446;_eAED=1.00;
JACYXV010000498.1	maker	exon	3801	4220	.	+	.	ID=Tcer_03832-RA:exon:7585;Parent=Tcer_03832-RA;
JACYXV010000498.1	maker	exon	4282	4807	.	+	.	ID=Tcer_03832-RA:exon:7586;Parent=Tcer_03832-RA;
JACYXV010000498.1	maker	exon	4853	5247	.	+	.	ID=Tcer_03832-RA:exon:7587;Parent=Tcer_03832-RA;
JACYXV010000498.1	maker	CDS	3801	4220	.	+	0	ID=Tcer_03832-RA:cds;Parent=Tcer_03832-RA;
JACYXV010000498.1	maker	CDS	4282	4807	.	+	0	ID=Tcer_03832-RA:cds;Parent=Tcer_03832-RA;
JACYXV010000498.1	maker	CDS	4853	5247	.	+	2	ID=Tcer_03832-RA:cds;Parent=Tcer_03832-RA;
JACYXV010000498.1	maker	gene	6421	7557	.	+	.	ID=Tcer_03833;Name=Tcer_03833;Alias=augustus-JACYXV010000498.1-processed-gene-0.1;
JACYXV010000498.1	maker	mRNA	6421	7557	.	+	.	ID=Tcer_03833-RA;Parent=Tcer_03833;Name=Tcer_03833-RA;Alias=augustus-JACYXV010000498.1-processed-gene-0.1-mRNA-1;_AED=1.00;_QI=0|0|0|0|1|1|3|0|344;_eAED=1.00;
JACYXV010000498.1	maker	exon	6421	6645	.	+	.	ID=Tcer_03833-RA:exon:7588;Parent=Tcer_03833-RA;
JACYXV010000498.1	maker	exon	6694	7352	.	+	.	ID=Tcer_03833-RA:exon:7589;Parent=Tcer_03833-RA;
JACYXV010000498.1	maker	exon	7407	7557	.	+	.	ID=Tcer_03833-RA:exon:7590;Parent=Tcer_03833-RA;
JACYXV010000498.1	maker	CDS	6421	6645	.	+	0	ID=Tcer_03833-RA:cds;Parent=Tcer_03833-RA;
JACYXV010000498.1	maker	CDS	6694	7352	.	+	0	ID=Tcer_03833-RA:cds;Parent=Tcer_03833-RA;
JACYXV010000498.1	maker	CDS	7407	7557	.	+	1	ID=Tcer_03833-RA:cds;Parent=Tcer_03833-RA;
###
###
JACYXV010003864.1	maker	gene	20	540	.	+	.	ID=Tcer_07077;Name=Tcer_07077;Alias=augustus-JACYXV010003864.1-processed-gene-0.0;
JACYXV010003864.1	maker	mRNA	20	540	.	+	.	ID=Tcer_07077-RA;Parent=Tcer_07077;Name=Tcer_07077-RA;Alias=augustus-JACYXV010003864.1-processed-gene-0.0-mRNA-1;_AED=1.00;_QI=0|0|0|0|1|1|2|0|157;_eAED=1.00;
JACYXV010003864.1	maker	exon	20	197	.	+	.	ID=Tcer_07077-RA:exon:19614;Parent=Tcer_07077-RA;
JACYXV010003864.1	maker	exon	245	540	.	+	.	ID=Tcer_07077-RA:exon:19615;Parent=Tcer_07077-RA;
JACYXV010003864.1	maker	CDS	20	197	.	+	0	ID=Tcer_07077-RA:cds;Parent=Tcer_07077-RA;
JACYXV010003864.1	maker	CDS	245	540	.	+	2	ID=Tcer_07077-RA:cds;Parent=Tcer_07077-RA;
###
JACYXV010002429.1	maker	gene	1364	2291	.	+	.	ID=Tcer_07083;Name=Tcer_07083;Alias=augustus-JACYXV010002429.1-processed-gene-0.0;
JACYXV010002429.1	maker	mRNA	1364	2291	.	+	.	ID=Tcer_07083-RA;Parent=Tcer_07083;Name=Tcer_07083-RA;Alias=augustus-JACYXV010002429.1-processed-gene-0.0-mRNA-1;_AED=1.00;_QI=0|0|0|0|1|1|2|0|160;_eAED=1.00;
JACYXV010002429.1	maker	exon	1364	1418	.	+	.	ID=Tcer_07083-RA:exon:17359;Parent=Tcer_07083-RA;
JACYXV010002429.1	maker	exon	1864	2291	.	+	.	ID=Tcer_07083-RA:exon:17360;Parent=Tcer_07083-RA;
JACYXV010002429.1	maker	CDS	1364	1418	.	+	0	ID=Tcer_07083-RA:cds;Parent=Tcer_07083-RA;
JACYXV010002429.1	maker	CDS	1864	2291	.	+	2	ID=Tcer_07083-RA:cds;Parent=Tcer_07083-RA;
###
###
###
JACYXV010004956.1	maker	gene	2	169	.	+	.	ID=Tcer_07508;Name=Tcer_07508;Alias=augustus-JACYXV010004956.1-processed-gene-0.0;
JACYXV010004956.1	maker	mRNA	2	169	.	+	.	ID=Tcer_07508-RA;Parent=Tcer_07508;Name=Tcer_07508-RA;Alias=augustus-JACYXV010004956.1-processed-gene-0.0-mRNA-1;_AED=1.00;_QI=0|-1|0|0|-1|1|1|0|55;_eAED=1.00;
JACYXV010004956.1	maker	exon	2	169	.	+	.	ID=Tcer_07508-RA:exon:20323;Parent=Tcer_07508-RA;
JACYXV010004956.1	maker	CDS	2	169	.	+	0	ID=Tcer_07508-RA:cds;Parent=Tcer_07508-RA;
###
JACYXV010001032.1	maker	gene	3030	3947	.	+	.	ID=Tcer_04257;Name=Tcer_04257;Alias=augustus-JACYXV010001032.1-processed-gene-0.0;
JACYXV010001032.1	maker	mRNA	3030	3947	.	+	.	ID=Tcer_04257-RA;Parent=Tcer_04257;Name=Tcer_04257-RA;Alias=augustus-JACYXV010001032.1-processed-gene-0.0-mRNA-1;_AED=1.00;_QI=0|-1|0|0|-1|1|1|0|305;_eAED=1.00;
JACYXV010001032.1	maker	exon	3030	3947	.	+	.	ID=Tcer_04257-RA:exon:11700;Parent=Tcer_04257-RA;
JACYXV010001032.1	maker	CDS	3030	3947	.	+	0	ID=Tcer_04257-RA:cds;Parent=Tcer_04257-RA;
JACYXV010001032.1	maker	gene	13	2275	.	-	.	ID=Tcer_04256;Name=Tcer_04256;Alias=augustus-JACYXV010001032.1-processed-gene-0.1;
JACYXV010001032.1	maker	mRNA	13	2275	.	-	.	ID=Tcer_04256-RA;Parent=Tcer_04256;Name=Tcer_04256-RA;Alias=augustus-JACYXV010001032.1-processed-gene-0.1-mRNA-1;_AED=1.00;_QI=0|0|0|0|1|1|3|0|713;_eAED=1.00;
JACYXV010001032.1	maker	exon	1270	2275	.	-	.	ID=Tcer_04256-RA:exon:11703;Parent=Tcer_04256-RA;
JACYXV010001032.1	maker	exon	929	1219	.	-	.	ID=Tcer_04256-RA:exon:11702;Parent=Tcer_04256-RA;
JACYXV010001032.1	maker	exon	13	857	.	-	.	ID=Tcer_04256-RA:exon:11701;Parent=Tcer_04256-RA;
JACYXV010001032.1	maker	CDS	1270	2275	.	-	0	ID=Tcer_04256-RA:cds;Parent=Tcer_04256-RA;
JACYXV010001032.1	maker	CDS	929	1219	.	-	2	ID=Tcer_04256-RA:cds;Parent=Tcer_04256-RA;
JACYXV010001032.1	maker	CDS	13	857	.	-	2	ID=Tcer_04256-RA:cds;Parent=Tcer_04256-RA;
JACYXV010001032.1	maker	gene	5805	7228	.	-	.	ID=Tcer_04258;Name=Tcer_04258;Alias=augustus-JACYXV010001032.1-processed-gene-0.2;
JACYXV010001032.1	maker	mRNA	5805	7228	.	-	.	ID=Tcer_04258-RA;Parent=Tcer_04258;Name=Tcer_04258-RA;Alias=augustus-JACYXV010001032.1-processed-gene-0.2-mRNA-1;_AED=1.00;_QI=0|0|0|0|1|1|3|0|415;_eAED=1.00;
JACYXV010001032.1	maker	exon	7223	7228	.	-	.	ID=Tcer_04258-RA:exon:11706;Parent=Tcer_04258-RA;
JACYXV010001032.1	maker	exon	7156	7166	.	-	.	ID=Tcer_04258-RA:exon:11705;Parent=Tcer_04258-RA;
JACYXV010001032.1	maker	exon	5805	7035	.	-	.	ID=Tcer_04258-RA:exon:11704;Parent=Tcer_04258-RA;
JACYXV010001032.1	maker	CDS	7223	7228	.	-	0	ID=Tcer_04258-RA:cds;Parent=Tcer_04258-RA;
JACYXV010001032.1	maker	CDS	7156	7166	.	-	0	ID=Tcer_04258-RA:cds;Parent=Tcer_04258-RA;
JACYXV010001032.1	maker	CDS	5805	7035	.	-	1	ID=Tcer_04258-RA:cds;Parent=Tcer_04258-RA;
###
JACYXV010003559.1	maker	gene	55	1429	.	+	.	ID=Tcer_06842;Name=Tcer_06842;Alias=augustus-JACYXV010003559.1-processed-gene-0.0;
JACYXV010003559.1	maker	mRNA	55	1429	.	+	.	ID=Tcer_06842-RA;Parent=Tcer_06842;Name=Tcer_06842-RA;Alias=augustus-JACYXV010003559.1-processed-gene-0.0-mRNA-1;_AED=1.00;_QI=23|0|0|0|1|0.5|2|0|423;_eAED=1.00;
JACYXV010003559.1	maker	exon	55	771	.	+	.	ID=Tcer_06842-RA:exon:19286;Parent=Tcer_06842-RA;
JACYXV010003559.1	maker	exon	855	1429	.	+	.	ID=Tcer_06842-RA:exon:19287;Parent=Tcer_06842-RA;
JACYXV010003559.1	maker	five_prime_UTR	55	77	.	+	.	ID=Tcer_06842-RA:five_prime_utr;Parent=Tcer_06842-RA;
JACYXV010003559.1	maker	CDS	78	771	.	+	0	ID=Tcer_06842-RA:cds;Parent=Tcer_06842-RA;
JACYXV010003559.1	maker	CDS	855	1429	.	+	2	ID=Tcer_06842-RA:cds;Parent=Tcer_06842-RA;
###
###
###
###
JACYXV010000791.1	maker	gene	7264	9150	.	-	.	ID=Tcer_02884;Name=Tcer_02884;Alias=augustus-JACYXV010000791.1-processed-gene-0.2;
JACYXV010000791.1	maker	mRNA	7264	9150	.	-	.	ID=Tcer_02884-RA;Parent=Tcer_02884;Name=Tcer_02884-RA;Alias=augustus-JACYXV010000791.1-processed-gene-0.2-mRNA-1;_AED=1.00;_QI=0|-1|0|0|-1|1|1|0|628;_eAED=1.00;
JACYXV010000791.1	maker	exon	7264	9150	.	-	.	ID=Tcer_02884-RA:exon:10166;Parent=Tcer_02884-RA;
JACYXV010000791.1	maker	CDS	7264	9150	.	-	0	ID=Tcer_02884-RA:cds;Parent=Tcer_02884-RA;
JACYXV010000791.1	maker	gene	673	2356	.	-	.	ID=Tcer_02882;Name=Tcer_02882;Alias=augustus-JACYXV010000791.1-processed-gene-0.0;
JACYXV010000791.1	maker	mRNA	673	2356	.	-	.	ID=Tcer_02882-RA;Parent=Tcer_02882;Name=Tcer_02882-RA;Alias=augustus-JACYXV010000791.1-processed-gene-0.0-mRNA-1;_AED=1.00;_QI=0|0|0|0|1|1|8|0|414;_eAED=1.00;
JACYXV010000791.1	maker	exon	2314	2356	.	-	.	ID=Tcer_02882-RA:exon:10174;Parent=Tcer_02882-RA;
JACYXV010000791.1	maker	exon	1847	2220	.	-	.	ID=Tcer_02882-RA:exon:10173;Parent=Tcer_02882-RA;
JACYXV010000791.1	maker	exon	1712	1789	.	-	.	ID=Tcer_02882-RA:exon:10172;Parent=Tcer_02882-RA;
JACYXV010000791.1	maker	exon	1586	1660	.	-	.	ID=Tcer_02882-RA:exon:10171;Parent=Tcer_02882-RA;
JACYXV010000791.1	maker	exon	1456	1527	.	-	.	ID=Tcer_02882-RA:exon:10170;Parent=Tcer_02882-RA;
JACYXV010000791.1	maker	exon	1317	1376	.	-	.	ID=Tcer_02882-RA:exon:10169;Parent=Tcer_02882-RA;
JACYXV010000791.1	maker	exon	1019	1267	.	-	.	ID=Tcer_02882-RA:exon:10168;Parent=Tcer_02882-RA;
JACYXV010000791.1	maker	exon	673	966	.	-	.	ID=Tcer_02882-RA:exon:10167;Parent=Tcer_02882-RA;
JACYXV010000791.1	maker	CDS	2314	2356	.	-	0	ID=Tcer_02882-RA:cds;Parent=Tcer_02882-RA;
JACYXV010000791.1	maker	CDS	1847	2220	.	-	2	ID=Tcer_02882-RA:cds;Parent=Tcer_02882-RA;
JACYXV010000791.1	maker	CDS	1712	1789	.	-	0	ID=Tcer_02882-RA:cds;Parent=Tcer_02882-RA;
JACYXV010000791.1	maker	CDS	1586	1660	.	-	0	ID=Tcer_02882-RA:cds;Parent=Tcer_02882-RA;
JACYXV010000791.1	maker	CDS	1456	1527	.	-	0	ID=Tcer_02882-RA:cds;Parent=Tcer_02882-RA;
JACYXV010000791.1	maker	CDS	1317	1376	.	-	0	ID=Tcer_02882-RA:cds;Parent=Tcer_02882-RA;
JACYXV010000791.1	maker	CDS	1019	1267	.	-	0	ID=Tcer_02882-RA:cds;Parent=Tcer_02882-RA;
JACYXV010000791.1	maker	CDS	673	966	.	-	0	ID=Tcer_02882-RA:cds;Parent=Tcer_02882-RA;
JACYXV010000791.1	maker	gene	4616	5545	.	-	.	ID=Tcer_02883;Name=Tcer_02883;Alias=augustus-JACYXV010000791.1-processed-gene-0.1;
JACYXV010000791.1	maker	mRNA	4616	5545	.	-	.	ID=Tcer_02883-RA;Parent=Tcer_02883;Name=Tcer_02883-RA;Alias=augustus-JACYXV010000791.1-processed-gene-0.1-mRNA-1;_AED=1.00;_QI=0|0|0|0|1|1|3|0|275;_eAED=1.00;
JACYXV010000791.1	maker	exon	5438	5545	.	-	.	ID=Tcer_02883-RA:exon:10177;Parent=Tcer_02883-RA;
JACYXV010000791.1	maker	exon	5015	5382	.	-	.	ID=Tcer_02883-RA:exon:10176;Parent=Tcer_02883-RA;
JACYXV010000791.1	maker	exon	4616	4967	.	-	.	ID=Tcer_02883-RA:exon:10175;Parent=Tcer_02883-RA;
JACYXV010000791.1	maker	CDS	5438	5545	.	-	0	ID=Tcer_02883-RA:cds;Parent=Tcer_02883-RA;
JACYXV010000791.1	maker	CDS	5015	5382	.	-	0	ID=Tcer_02883-RA:cds;Parent=Tcer_02883-RA;
JACYXV010000791.1	maker	CDS	4616	4967	.	-	1	ID=Tcer_02883-RA:cds;Parent=Tcer_02883-RA;
###
JACYXV010002170.1	maker	gene	798	2622	.	+	.	ID=Tcer_04964;Name=Tcer_04964;Alias=augustus-JACYXV010002170.1-processed-gene-0.1;
JACYXV010002170.1	maker	mRNA	798	2622	.	+	.	ID=Tcer_04964-RA;Parent=Tcer_04964;Name=Tcer_04964-RA;Alias=augustus-JACYXV010002170.1-processed-gene-0.1-mRNA-1;_AED=1.00;_QI=0|0|0|0|1|1|2|0|586;_eAED=1.00;
JACYXV010002170.1	maker	exon	798	1144	.	+	.	ID=Tcer_04964-RA:exon:16666;Parent=Tcer_04964-RA;
JACYXV010002170.1	maker	exon	1209	2622	.	+	.	ID=Tcer_04964-RA:exon:16667;Parent=Tcer_04964-RA;
JACYXV010002170.1	maker	CDS	798	1144	.	+	0	ID=Tcer_04964-RA:cds;Parent=Tcer_04964-RA;
JACYXV010002170.1	maker	CDS	1209	2622	.	+	1	ID=Tcer_04964-RA:cds;Parent=Tcer_04964-RA;
JACYXV010002170.1	maker	gene	3	536	.	+	.	ID=Tcer_04963;Name=Tcer_04963;Alias=augustus-JACYXV010002170.1-processed-gene-0.0;
JACYXV010002170.1	maker	mRNA	3	536	.	+	.	ID=Tcer_04963-RA;Parent=Tcer_04963;Name=Tcer_04963-RA;Alias=augustus-JACYXV010002170.1-processed-gene-0.0-mRNA-1;_AED=1.00;_QI=0|-1|0|0|-1|1|1|0|177;_eAED=1.00;
JACYXV010002170.1	maker	exon	3	536	.	+	.	ID=Tcer_04963-RA:exon:16668;Parent=Tcer_04963-RA;
JACYXV010002170.1	maker	CDS	3	536	.	+	0	ID=Tcer_04963-RA:cds;Parent=Tcer_04963-RA;
JACYXV010002170.1	maker	gene	3758	4325	.	+	.	ID=Tcer_04965;Name=Tcer_04965;Alias=augustus-JACYXV010002170.1-processed-gene-0.2;
JACYXV010002170.1	maker	mRNA	3758	4325	.	+	.	ID=Tcer_04965-RA;Parent=Tcer_04965;Name=Tcer_04965-RA;Alias=augustus-JACYXV010002170.1-processed-gene-0.2-mRNA-1;_AED=1.00;_QI=0|0|0|0|1|1|2|0|171;_eAED=1.00;
JACYXV010002170.1	maker	exon	3758	3827	.	+	.	ID=Tcer_04965-RA:exon:16669;Parent=Tcer_04965-RA;
JACYXV010002170.1	maker	exon	3883	4325	.	+	.	ID=Tcer_04965-RA:exon:16670;Parent=Tcer_04965-RA;
JACYXV010002170.1	maker	CDS	3758	3827	.	+	0	ID=Tcer_04965-RA:cds;Parent=Tcer_04965-RA;
JACYXV010002170.1	maker	CDS	3883	4325	.	+	2	ID=Tcer_04965-RA:cds;Parent=Tcer_04965-RA;
###
JACYXV010000752.1	maker	gene	3671	8319	.	-	.	ID=Tcer_06175;Name=Tcer_06175;Alias=augustus-JACYXV010000752.1-processed-gene-0.0;
JACYXV010000752.1	maker	mRNA	3671	8319	.	-	.	ID=Tcer_06175-RA;Parent=Tcer_06175;Name=Tcer_06175-RA;Alias=augustus-JACYXV010000752.1-processed-gene-0.0-mRNA-1;_AED=1.00;_QI=0|0|0|0|1|1|4|0|1402;_eAED=1.00;
JACYXV010000752.1	maker	exon	8242	8319	.	-	.	ID=Tcer_06175-RA:exon:9913;Parent=Tcer_06175-RA;
JACYXV010000752.1	maker	exon	7645	7929	.	-	.	ID=Tcer_06175-RA:exon:9912;Parent=Tcer_06175-RA;
JACYXV010000752.1	maker	exon	3958	7586	.	-	.	ID=Tcer_06175-RA:exon:9911;Parent=Tcer_06175-RA;
JACYXV010000752.1	maker	exon	3671	3887	.	-	.	ID=Tcer_06175-RA:exon:9910;Parent=Tcer_06175-RA;
JACYXV010000752.1	maker	CDS	8242	8319	.	-	0	ID=Tcer_06175-RA:cds;Parent=Tcer_06175-RA;
JACYXV010000752.1	maker	CDS	7645	7929	.	-	0	ID=Tcer_06175-RA:cds;Parent=Tcer_06175-RA;
JACYXV010000752.1	maker	CDS	3958	7586	.	-	0	ID=Tcer_06175-RA:cds;Parent=Tcer_06175-RA;
JACYXV010000752.1	maker	CDS	3671	3887	.	-	1	ID=Tcer_06175-RA:cds;Parent=Tcer_06175-RA;
###
JACYXV010000436.1	maker	gene	6740	9725	.	+	.	ID=Tcer_03859;Name=Tcer_03859;Alias=augustus-JACYXV010000436.1-processed-gene-0.0;
JACYXV010000436.1	maker	mRNA	6740	9725	.	+	.	ID=Tcer_03859-RA;Parent=Tcer_03859;Name=Tcer_03859-RA;Alias=augustus-JACYXV010000436.1-processed-gene-0.0-mRNA-1;_AED=1.00;_QI=0|0|0|0|1|1|3|0|947;_eAED=1.00;
JACYXV010000436.1	maker	exon	6740	7295	.	+	.	ID=Tcer_03859-RA:exon:7032;Parent=Tcer_03859-RA;
JACYXV010000436.1	maker	exon	7378	8892	.	+	.	ID=Tcer_03859-RA:exon:7033;Parent=Tcer_03859-RA;
JACYXV010000436.1	maker	exon	8953	9725	.	+	.	ID=Tcer_03859-RA:exon:7034;Parent=Tcer_03859-RA;
JACYXV010000436.1	maker	CDS	6740	7295	.	+	0	ID=Tcer_03859-RA:cds;Parent=Tcer_03859-RA;
JACYXV010000436.1	maker	CDS	7378	8892	.	+	2	ID=Tcer_03859-RA:cds;Parent=Tcer_03859-RA;
JACYXV010000436.1	maker	CDS	8953	9725	.	+	2	ID=Tcer_03859-RA:cds;Parent=Tcer_03859-RA;
JACYXV010000436.1	maker	gene	2	5233	.	-	.	ID=Tcer_03858;Name=Tcer_03858;Alias=augustus-JACYXV010000436.1-processed-gene-0.1;
[truncated: 60,912 more rows]

## Sheet: T.ethacetica
Predicted gene models of T. ethacetica
##gff-version 3
Scaffold id	Software	Features	Start	Stop		Strand
BCFY01000028.1	maker	gene	51420	55220	.	+	.	ID=Test_05631;Name=Test_05631;Alias=augustus_masked-BCFY01000028.1-processed-gene-0.8;
BCFY01000028.1	maker	mRNA	51420	55220	.	+	.	ID=Test_05631-RA;Parent=Test_05631;Name=Test_05631-RA;Alias=augustus_masked-BCFY01000028.1-processed-gene-0.8-mRNA-1;_AED=1.00;_QI=0|-1|0|0|-1|1|1|0|1266;_eAED=1.00;
BCFY01000028.1	maker	exon	51420	55220	.	+	.	ID=Test_05631-RA:exon:12836;Parent=Test_05631-RA;
BCFY01000028.1	maker	CDS	51420	55220	.	+	0	ID=Test_05631-RA:cds;Parent=Test_05631-RA;
BCFY01000028.1	maker	gene	56032	59694	.	+	.	ID=Test_05632;Name=Test_05632;Alias=augustus_masked-BCFY01000028.1-processed-gene-0.9;
BCFY01000028.1	maker	mRNA	56032	59694	.	+	.	ID=Test_05632-RA;Parent=Test_05632;Name=Test_05632-RA;Alias=augustus_masked-BCFY01000028.1-processed-gene-0.9-mRNA-1;_AED=1.00;_QI=0|0|0|0|1|1|2|0|1197;_eAED=1.00;
BCFY01000028.1	maker	exon	56032	59225	.	+	.	ID=Test_05632-RA:exon:12837;Parent=Test_05632-RA;
BCFY01000028.1	maker	exon	59295	59694	.	+	.	ID=Test_05632-RA:exon:12838;Parent=Test_05632-RA;
BCFY01000028.1	maker	CDS	56032	59225	.	+	0	ID=Test_05632-RA:cds;Parent=Test_05632-RA;
BCFY01000028.1	maker	CDS	59295	59694	.	+	1	ID=Test_05632-RA:cds;Parent=Test_05632-RA;
BCFY01000028.1	maker	gene	22545	25905	.	+	.	ID=Test_05622;Name=Test_05622;Alias=augustus_masked-BCFY01000028.1-processed-gene-0.2;
BCFY01000028.1	maker	mRNA	22545	25905	.	+	.	ID=Test_05622-RA;Parent=Test_05622;Name=Test_05622-RA;Alias=augustus_masked-BCFY01000028.1-processed-gene-0.2-mRNA-1;_AED=1.00;_QI=0|0|0|0|1|1|4|0|1026;_eAED=1.00;
BCFY01000028.1	maker	exon	22545	23672	.	+	.	ID=Test_05622-RA:exon:12839;Parent=Test_05622-RA;
BCFY01000028.1	maker	exon	23761	25273	.	+	.	ID=Test_05622-RA:exon:12840;Parent=Test_05622-RA;
BCFY01000028.1	maker	exon	25352	25686	.	+	.	ID=Test_05622-RA:exon:12841;Parent=Test_05622-RA;
BCFY01000028.1	maker	exon	25801	25905	.	+	.	ID=Test_05622-RA:exon:12842;Parent=Test_05622-RA;
BCFY01000028.1	maker	CDS	22545	23672	.	+	0	ID=Test_05622-RA:cds;Parent=Test_05622-RA;
BCFY01000028.1	maker	CDS	23761	25273	.	+	0	ID=Test_05622-RA:cds;Parent=Test_05622-RA;
BCFY01000028.1	maker	CDS	25352	25686	.	+	2	ID=Test_05622-RA:cds;Parent=Test_05622-RA;
BCFY01000028.1	maker	CDS	25801	25905	.	+	0	ID=Test_05622-RA:cds;Parent=Test_05622-RA;
BCFY01000028.1	maker	gene	37820	40024	.	+	.	ID=Test_05626;Name=Test_05626;Alias=augustus_masked-BCFY01000028.1-processed-gene-0.5;
BCFY01000028.1	maker	mRNA	37820	40024	.	+	.	ID=Test_05626-RA;Parent=Test_05626;Name=Test_05626-RA;Alias=augustus_masked-BCFY01000028.1-processed-gene-0.5-mRNA-1;_AED=1.00;_QI=0|0|0|0|1|1|3|0|699;_eAED=1.00;
BCFY01000028.1	maker	exon	37820	37963	.	+	.	ID=Test_05626-RA:exon:12843;Parent=Test_05626-RA;
BCFY01000028.1	maker	exon	38016	38109	.	+	.	ID=Test_05626-RA:exon:12844;Parent=Test_05626-RA;
BCFY01000028.1	maker	exon	38163	40024	.	+	.	ID=Test_05626-RA:exon:12845;Parent=Test_05626-RA;
BCFY01000028.1	maker	CDS	37820	37963	.	+	0	ID=Test_05626-RA:cds;Parent=Test_05626-RA;
BCFY01000028.1	maker	CDS	38016	38109	.	+	0	ID=Test_05626-RA:cds;Parent=Test_05626-RA;
BCFY01000028.1	maker	CDS	38163	40024	.	+	2	ID=Test_05626-RA:cds;Parent=Test_05626-RA;
BCFY01000028.1	maker	gene	73025	75224	.	+	.	ID=Test_05635;Name=Test_05635;Alias=augustus_masked-BCFY01000028.1-processed-gene-0.11;
BCFY01000028.1	maker	mRNA	73025	75224	.	+	.	ID=Test_05635-RA;Parent=Test_05635;Name=Test_05635-RA;Alias=augustus_masked-BCFY01000028.1-processed-gene-0.11-mRNA-1;_AED=1.00;_QI=0|0|0|0|1|1|2|0|670;_eAED=1.00;
BCFY01000028.1	maker	exon	73025	73421	.	+	.	ID=Test_05635-RA:exon:12846;Parent=Test_05635-RA;
BCFY01000028.1	maker	exon	73609	75224	.	+	.	ID=Test_05635-RA:exon:12847;Parent=Test_05635-RA;
BCFY01000028.1	maker	CDS	73025	73421	.	+	0	ID=Test_05635-RA:cds;Parent=Test_05635-RA;
BCFY01000028.1	maker	CDS	73609	75224	.	+	2	ID=Test_05635-RA:cds;Parent=Test_05635-RA;
BCFY01000028.1	maker	gene	67941	70078	.	+	.	ID=Test_05633;Name=Test_05633;Alias=augustus_masked-BCFY01000028.1-processed-gene-0.10;
BCFY01000028.1	maker	mRNA	67941	70078	.	+	.	ID=Test_05633-RA;Parent=Test_05633;Name=Test_05633-RA;Alias=augustus_masked-BCFY01000028.1-processed-gene-0.10-mRNA-1;_AED=1.00;_QI=0|0|0|0|1|1|3|0|660;_eAED=1.00;
BCFY01000028.1	maker	exon	67941	67996	.	+	.	ID=Test_05633-RA:exon:12848;Parent=Test_05633-RA;
BCFY01000028.1	maker	exon	68078	68237	.	+	.	ID=Test_05633-RA:exon:12849;Parent=Test_05633-RA;
BCFY01000028.1	maker	exon	68312	70078	.	+	.	ID=Test_05633-RA:exon:12850;Parent=Test_05633-RA;
BCFY01000028.1	maker	CDS	67941	67996	.	+	0	ID=Test_05633-RA:cds;Parent=Test_05633-RA;
BCFY01000028.1	maker	CDS	68078	68237	.	+	1	ID=Test_05633-RA:cds;Parent=Test_05633-RA;
BCFY01000028.1	maker	CDS	68312	70078	.	+	0	ID=Test_05633-RA:cds;Parent=Test_05633-RA;
BCFY01000028.1	maker	gene	31273	33581	.	+	.	ID=Test_05625;Name=Test_05625;Alias=augustus_masked-BCFY01000028.1-processed-gene-0.4;
BCFY01000028.1	maker	mRNA	31273	33581	.	+	.	ID=Test_05625-RA;Parent=Test_05625;Name=Test_05625-RA;Alias=augustus_masked-BCFY01000028.1-processed-gene-0.4-mRNA-1;_AED=1.00;_QI=0|0|0|0|1|1|3|0|645;_eAED=1.00;
BCFY01000028.1	maker	exon	31273	31881	.	+	.	ID=Test_05625-RA:exon:12851;Parent=Test_05625-RA;
BCFY01000028.1	maker	exon	32142	32332	.	+	.	ID=Test_05625-RA:exon:12852;Parent=Test_05625-RA;
BCFY01000028.1	maker	exon	32444	33581	.	+	.	ID=Test_05625-RA:exon:12853;Parent=Test_05625-RA;
BCFY01000028.1	maker	CDS	31273	31881	.	+	0	ID=Test_05625-RA:cds;Parent=Test_05625-RA;
BCFY01000028.1	maker	CDS	32142	32332	.	+	0	ID=Test_05625-RA:cds;Parent=Test_05625-RA;
BCFY01000028.1	maker	CDS	32444	33581	.	+	1	ID=Test_05625-RA:cds;Parent=Test_05625-RA;
BCFY01000028.1	maker	gene	85473	87179	.	+	.	ID=Test_05636;Name=Test_05636;Alias=augustus_masked-BCFY01000028.1-processed-gene-0.12;
BCFY01000028.1	maker	mRNA	85473	87179	.	+	.	ID=Test_05636-RA;Parent=Test_05636;Name=Test_05636-RA;Alias=augustus_masked-BCFY01000028.1-processed-gene-0.12-mRNA-1;_AED=1.00;_QI=0|0|0|0|1|1|2|0|547;_eAED=1.00;
BCFY01000028.1	maker	exon	85473	86575	.	+	.	ID=Test_05636-RA:exon:12854;Parent=Test_05636-RA;
BCFY01000028.1	maker	exon	86639	87179	.	+	.	ID=Test_05636-RA:exon:12855;Parent=Test_05636-RA;
BCFY01000028.1	maker	CDS	85473	86575	.	+	0	ID=Test_05636-RA:cds;Parent=Test_05636-RA;
BCFY01000028.1	maker	CDS	86639	87179	.	+	1	ID=Test_05636-RA:cds;Parent=Test_05636-RA;
BCFY01000028.1	maker	gene	6059	8006	.	+	.	ID=Test_05620;Name=Test_05620;Alias=augustus_masked-BCFY01000028.1-processed-gene-0.1;
BCFY01000028.1	maker	mRNA	6059	8006	.	+	.	ID=Test_05620-RA;Parent=Test_05620;Name=Test_05620-RA;Alias=augustus_masked-BCFY01000028.1-processed-gene-0.1-mRNA-1;_AED=1.00;_QI=0|0|0|0|1|1|5|0|543;_eAED=1.00;
BCFY01000028.1	maker	exon	6059	6139	.	+	.	ID=Test_05620-RA:exon:12856;Parent=Test_05620-RA;
BCFY01000028.1	maker	exon	6242	6767	.	+	.	ID=Test_05620-RA:exon:12857;Parent=Test_05620-RA;
BCFY01000028.1	maker	exon	6870	7278	.	+	.	ID=Test_05620-RA:exon:12858;Parent=Test_05620-RA;
BCFY01000028.1	maker	exon	7334	7467	.	+	.	ID=Test_05620-RA:exon:12859;Parent=Test_05620-RA;
BCFY01000028.1	maker	exon	7525	8006	.	+	.	ID=Test_05620-RA:exon:12860;Parent=Test_05620-RA;
BCFY01000028.1	maker	CDS	6059	6139	.	+	0	ID=Test_05620-RA:cds;Parent=Test_05620-RA;
BCFY01000028.1	maker	CDS	6242	6767	.	+	0	ID=Test_05620-RA:cds;Parent=Test_05620-RA;
BCFY01000028.1	maker	CDS	6870	7278	.	+	2	ID=Test_05620-RA:cds;Parent=Test_05620-RA;
BCFY01000028.1	maker	CDS	7334	7467	.	+	1	ID=Test_05620-RA:cds;Parent=Test_05620-RA;
BCFY01000028.1	maker	CDS	7525	8006	.	+	2	ID=Test_05620-RA:cds;Parent=Test_05620-RA;
BCFY01000028.1	maker	gene	848	2229	.	+	.	ID=Test_05618;Name=Test_05618;Alias=augustus_masked-BCFY01000028.1-processed-gene-0.0;
BCFY01000028.1	maker	mRNA	848	2229	.	+	.	ID=Test_05618-RA;Parent=Test_05618;Name=Test_05618-RA;Alias=augustus_masked-BCFY01000028.1-processed-gene-0.0-mRNA-1;_AED=1.00;_QI=0|0|0|0|1|1|2|0|438;_eAED=1.00;
BCFY01000028.1	maker	exon	848	2074	.	+	.	ID=Test_05618-RA:exon:12861;Parent=Test_05618-RA;
BCFY01000028.1	maker	exon	2140	2229	.	+	.	ID=Test_05618-RA:exon:12862;Parent=Test_05618-RA;
BCFY01000028.1	maker	CDS	848	2074	.	+	0	ID=Test_05618-RA:cds;Parent=Test_05618-RA;
BCFY01000028.1	maker	CDS	2140	2229	.	+	0	ID=Test_05618-RA:cds;Parent=Test_05618-RA;
BCFY01000028.1	maker	gene	43624	45309	.	+	.	ID=Test_05629;Name=Test_05629;Alias=augustus_masked-BCFY01000028.1-processed-gene-0.6;
BCFY01000028.1	maker	mRNA	43624	45309	.	+	.	ID=Test_05629-RA;Parent=Test_05629;Name=Test_05629-RA;Alias=augustus_masked-BCFY01000028.1-processed-gene-0.6-mRNA-1;_AED=1.00;_QI=0|0|0|0|1|1|4|0|419;_eAED=1.00;
BCFY01000028.1	maker	exon	43624	43762	.	+	.	ID=Test_05629-RA:exon:12863;Parent=Test_05629-RA;
BCFY01000028.1	maker	exon	43815	43891	.	+	.	ID=Test_05629-RA:exon:12864;Parent=Test_05629-RA;
BCFY01000028.1	maker	exon	44215	44401	.	+	.	ID=Test_05629-RA:exon:12865;Parent=Test_05629-RA;
BCFY01000028.1	maker	exon	44453	45309	.	+	.	ID=Test_05629-RA:exon:12866;Parent=Test_05629-RA;
BCFY01000028.1	maker	CDS	43624	43762	.	+	0	ID=Test_05629-RA:cds;Parent=Test_05629-RA;
BCFY01000028.1	maker	CDS	43815	43891	.	+	2	ID=Test_05629-RA:cds;Parent=Test_05629-RA;
BCFY01000028.1	maker	CDS	44215	44401	.	+	0	ID=Test_05629-RA:cds;Parent=Test_05629-RA;
BCFY01000028.1	maker	CDS	44453	45309	.	+	2	ID=Test_05629-RA:cds;Parent=Test_05629-RA;
BCFY01000028.1	maker	gene	45871	46320	.	+	.	ID=Test_05630;Name=Test_05630;Alias=augustus_masked-BCFY01000028.1-processed-gene-0.7;
BCFY01000028.1	maker	mRNA	45871	46320	.	+	.	ID=Test_05630-RA;Parent=Test_05630;Name=Test_05630-RA;Alias=augustus_masked-BCFY01000028.1-processed-gene-0.7-mRNA-1;_AED=1.00;_QI=0|-1|0|0|-1|1|1|0|149;_eAED=1.00;
BCFY01000028.1	maker	exon	45871	46320	.	+	.	ID=Test_05630-RA:exon:12867;Parent=Test_05630-RA;
BCFY01000028.1	maker	CDS	45871	46320	.	+	0	ID=Test_05630-RA:cds;Parent=Test_05630-RA;
BCFY01000028.1	maker	gene	29763	30406	.	+	.	ID=Test_05624;Name=Test_05624;Alias=augustus_masked-BCFY01000028.1-processed-gene-0.3;
BCFY01000028.1	maker	mRNA	29763	30406	.	+	.	ID=Test_05624-RA;Parent=Test_05624;Name=Test_05624-RA;Alias=augustus_masked-BCFY01000028.1-processed-gene-0.3-mRNA-1;_AED=1.00;_QI=0|0|0|0|1|1|3|0|148;_eAED=1.00;
BCFY01000028.1	maker	exon	29763	29873	.	+	.	ID=Test_05624-RA:exon:12868;Parent=Test_05624-RA;
BCFY01000028.1	maker	exon	30005	30181	.	+	.	ID=Test_05624-RA:exon:12869;Parent=Test_05624-RA;
BCFY01000028.1	maker	exon	30248	30406	.	+	.	ID=Test_05624-RA:exon:12870;Parent=Test_05624-RA;
BCFY01000028.1	maker	CDS	29763	29873	.	+	0	ID=Test_05624-RA:cds;Parent=Test_05624-RA;
BCFY01000028.1	maker	CDS	30005	30181	.	+	0	ID=Test_05624-RA:cds;Parent=Test_05624-RA;
BCFY01000028.1	maker	CDS	30248	30406	.	+	0	ID=Test_05624-RA:cds;Parent=Test_05624-RA;
BCFY01000028.1	maker	gene	8328	12275	.	-	.	ID=Test_05621;Name=Test_05621;Alias=augustus_masked-BCFY01000028.1-processed-gene-0.14;
BCFY01000028.1	maker	mRNA	8328	12275	.	-	.	ID=Test_05621-RA;Parent=Test_05621;Name=Test_05621-RA;Alias=augustus_masked-BCFY01000028.1-processed-gene-0.14-mRNA-1;_AED=1.00;_QI=0|0|0|0|1|1|2|0|1292;_eAED=1.00;
BCFY01000028.1	maker	exon	11271	12275	.	-	.	ID=Test_05621-RA:exon:12872;Parent=Test_05621-RA;
BCFY01000028.1	maker	exon	8328	11201	.	-	.	ID=Test_05621-RA:exon:12871;Parent=Test_05621-RA;
BCFY01000028.1	maker	CDS	11271	12275	.	-	0	ID=Test_05621-RA:cds;Parent=Test_05621-RA;
BCFY01000028.1	maker	CDS	8328	11201	.	-	0	ID=Test_05621-RA:cds;Parent=Test_05621-RA;
BCFY01000028.1	maker	gene	70664	72251	.	-	.	ID=Test_05634;Name=Test_05634;Alias=augustus_masked-BCFY01000028.1-processed-gene-0.18;
BCFY01000028.1	maker	mRNA	70664	72251	.	-	.	ID=Test_05634-RA;Parent=Test_05634;Name=Test_05634-RA;Alias=augustus_masked-BCFY01000028.1-processed-gene-0.18-mRNA-1;_AED=1.00;_QI=0|0|0|0|1|1|2|0|509;_eAED=1.00;
BCFY01000028.1	maker	exon	72194	72251	.	-	.	ID=Test_05634-RA:exon:12874;Parent=Test_05634-RA;
BCFY01000028.1	maker	exon	70664	72135	.	-	.	ID=Test_05634-RA:exon:12873;Parent=Test_05634-RA;
BCFY01000028.1	maker	CDS	72194	72251	.	-	0	ID=Test_05634-RA:cds;Parent=Test_05634-RA;
BCFY01000028.1	maker	CDS	70664	72135	.	-	2	ID=Test_05634-RA:cds;Parent=Test_05634-RA;
BCFY01000028.1	maker	gene	2966	4591	.	-	.	ID=Test_05619;Name=Test_05619;Alias=augustus_masked-BCFY01000028.1-processed-gene-0.13;
BCFY01000028.1	maker	mRNA	2966	4591	.	-	.	ID=Test_05619-RA;Parent=Test_05619;Name=Test_05619-RA;Alias=augustus_masked-BCFY01000028.1-processed-gene-0.13-mRNA-1;_AED=1.00;_QI=0|0|0|0|1|1|3|0|487;_eAED=1.00;
BCFY01000028.1	maker	exon	4541	4591	.	-	.	ID=Test_05619-RA:exon:12877;Parent=Test_05619-RA;
BCFY01000028.1	maker	exon	4367	4446	.	-	.	ID=Test_05619-RA:exon:12876;Parent=Test_05619-RA;
BCFY01000028.1	maker	exon	2966	4298	.	-	.	ID=Test_05619-RA:exon:12875;Parent=Test_05619-RA;
BCFY01000028.1	maker	CDS	4541	4591	.	-	0	ID=Test_05619-RA:cds;Parent=Test_05619-RA;
BCFY01000028.1	maker	CDS	4367	4446	.	-	0	ID=Test_05619-RA:cds;Parent=Test_05619-RA;
BCFY01000028.1	maker	CDS	2966	4298	.	-	1	ID=Test_05619-RA:cds;Parent=Test_05619-RA;
BCFY01000028.1	maker	gene	26944	28457	.	-	.	ID=Test_05623;Name=Test_05623;Alias=augustus_masked-BCFY01000028.1-processed-gene-0.15;
BCFY01000028.1	maker	mRNA	26944	28457	.	-	.	ID=Test_05623-RA;Parent=Test_05623;Name=Test_05623-RA;Alias=augustus_masked-BCFY01000028.1-processed-gene-0.15-mRNA-1;_AED=1.00;_QI=0|0|0|0|1|1|3|0|455;_eAED=1.00;
BCFY01000028.1	maker	exon	27586	28457	.	-	.	ID=Test_05623-RA:exon:12880;Parent=Test_05623-RA;
BCFY01000028.1	maker	exon	27096	27507	.	-	.	ID=Test_05623-RA:exon:12879;Parent=Test_05623-RA;
BCFY01000028.1	maker	exon	26944	27027	.	-	.	ID=Test_05623-RA:exon:12878;Parent=Test_05623-RA;
BCFY01000028.1	maker	CDS	27586	28457	.	-	0	ID=Test_05623-RA:cds;Parent=Test_05623-RA;
BCFY01000028.1	maker	CDS	27096	27507	.	-	1	ID=Test_05623-RA:cds;Parent=Test_05623-RA;
BCFY01000028.1	maker	CDS	26944	27027	.	-	0	ID=Test_05623-RA:cds;Parent=Test_05623-RA;
BCFY01000028.1	maker	gene	41412	43020	.	-	.	ID=Test_05628;Name=Test_05628;Alias=augustus_masked-BCFY01000028.1-processed-gene-0.17;
BCFY01000028.1	maker	mRNA	41412	43020	.	-	.	ID=Test_05628-RA;Parent=Test_05628;Name=Test_05628-RA;Alias=augustus_masked-BCFY01000028.1-processed-gene-0.17-mRNA-1;_AED=1.00;_QI=0|0|0|0|1|1|3|0|418;_eAED=1.00;
BCFY01000028.1	maker	exon	42996	43020	.	-	.	ID=Test_05628-RA:exon:12883;Parent=Test_05628-RA;
BCFY01000028.1	maker	exon	42531	42715	.	-	.	ID=Test_05628-RA:exon:12882;Parent=Test_05628-RA;
BCFY01000028.1	maker	exon	41412	42458	.	-	.	ID=Test_05628-RA:exon:12881;Parent=Test_05628-RA;
BCFY01000028.1	maker	CDS	42996	43020	.	-	0	ID=Test_05628-RA:cds;Parent=Test_05628-RA;
BCFY01000028.1	maker	CDS	42531	42715	.	-	2	ID=Test_05628-RA:cds;Parent=Test_05628-RA;
BCFY01000028.1	maker	CDS	41412	42458	.	-	0	ID=Test_05628-RA:cds;Parent=Test_05628-RA;
BCFY01000028.1	maker	gene	40245	41255	.	-	.	ID=Test_05627;Name=Test_05627;Alias=augustus_masked-BCFY01000028.1-processed-gene-0.16;
BCFY01000028.1	maker	mRNA	40245	41255	.	-	.	ID=Test_05627-RA;Parent=Test_05627;Name=Test_05627-RA;Alias=augustus_masked-BCFY01000028.1-processed-gene-0.16-mRNA-1;_AED=1.00;_QI=0|-1|0|0|-1|1|1|0|336;_eAED=1.00;
BCFY01000028.1	maker	exon	40245	41255	.	-	.	ID=Test_05627-RA:exon:12884;Parent=Test_05627-RA;
BCFY01000028.1	maker	CDS	40245	41255	.	-	0	ID=Test_05627-RA:cds;Parent=Test_05627-RA;
###
BCFY01000028.1	maker	gene	125680	128367	.	+	.	ID=Test_05646;Name=Test_05646;Alias=augustus_masked-BCFY01000028.1-processed-gene-1.5;
BCFY01000028.1	maker	mRNA	125680	128367	.	+	.	ID=Test_05646-RA;Parent=Test_05646;Name=Test_05646-RA;Alias=augustus_masked-BCFY01000028.1-processed-gene-1.5-mRNA-1;_AED=1.00;_QI=0|-1|0|0|-1|1|1|0|895;_eAED=1.00;
BCFY01000028.1	maker	exon	125680	128367	.	+	.	ID=Test_05646-RA:exon:12885;Parent=Test_05646-RA;
BCFY01000028.1	maker	CDS	125680	128367	.	+	0	ID=Test_05646-RA:cds;Parent=Test_05646-RA;
BCFY01000028.1	maker	gene	131602	133526	.	+	.	ID=Test_05647;Name=Test_05647;Alias=augustus_masked-BCFY01000028.1-processed-gene-1.6;
BCFY01000028.1	maker	mRNA	131602	133526	.	+	.	ID=Test_05647-RA;Parent=Test_05647;Name=Test_05647-RA;Alias=augustus_masked-BCFY01000028.1-processed-gene-1.6-mRNA-1;_AED=1.00;_QI=0|0|0|0|1|1|2|0|599;_eAED=1.00;
BCFY01000028.1	maker	exon	131602	131633	.	+	.	ID=Test_05647-RA:exon:12886;Parent=Test_05647-RA;
BCFY01000028.1	maker	exon	131759	133526	.	+	.	ID=Test_05647-RA:exon:12887;Parent=Test_05647-RA;
BCFY01000028.1	maker	CDS	131602	131633	.	+	0	ID=Test_05647-RA:cds;Parent=Test_05647-RA;
BCFY01000028.1	maker	CDS	131759	133526	.	+	1	ID=Test_05647-RA:cds;Parent=Test_05647-RA;
BCFY01000028.1	maker	gene	98488	100272	.	+	.	ID=Test_05639;Name=Test_05639;Alias=augustus_masked-BCFY01000028.1-processed-gene-1.1;
BCFY01000028.1	maker	mRNA	98488	100272	.	+	.	ID=Test_05639-RA;Parent=Test_05639;Name=Test_05639-RA;Alias=augustus_masked-BCFY01000028.1-processed-gene-1.1-mRNA-1;_AED=1.00;_QI=0|0|0|0|1|1|4|0|534;_eAED=1.00;
BCFY01000028.1	maker	exon	98488	98610	.	+	.	ID=Test_05639-RA:exon:12888;Parent=Test_05639-RA;
BCFY01000028.1	maker	exon	98670	98760	.	+	.	ID=Test_05639-RA:exon:12889;Parent=Test_05639-RA;
BCFY01000028.1	maker	exon	98827	99196	.	+	.	ID=Test_05639-RA:exon:12890;Parent=Test_05639-RA;
BCFY01000028.1	maker	exon	99252	100272	.	+	.	ID=Test_05639-RA:exon:12891;Parent=Test_05639-RA;
BCFY01000028.1	maker	CDS	98488	98610	.	+	0	ID=Test_05639-RA:cds;Parent=Test_05639-RA;
BCFY01000028.1	maker	CDS	98670	98760	.	+	0	ID=Test_05639-RA:cds;Parent=Test_05639-RA;
BCFY01000028.1	maker	CDS	98827	99196	.	+	2	ID=Test_05639-RA:cds;Parent=Test_05639-RA;
BCFY01000028.1	maker	CDS	99252	100272	.	+	1	ID=Test_05639-RA:cds;Parent=Test_05639-RA;
BCFY01000028.1	maker	gene	100559	101734	.	+	.	ID=Test_05640;Name=Test_05640;Alias=augustus_masked-BCFY01000028.1-processed-gene-1.3;
BCFY01000028.1	maker	mRNA	100559	101734	.	+	.	ID=Test_05640-RA;Parent=Test_05640;Name=Test_05640-RA;Alias=augustus_masked-BCFY01000028.1-processed-gene-1.3-mRNA-1;_AED=1.00;_QI=0|-1|0|0|-1|1|1|0|391;_eAED=1.00;
BCFY01000028.1	maker	exon	100559	101734	.	+	.	ID=Test_05640-RA:exon:12892;Parent=Test_05640-RA;
BCFY01000028.1	maker	CDS	100559	101734	.	+	0	ID=Test_05640-RA:cds;Parent=Test_05640-RA;
BCFY01000028.1	maker	gene	96952	97925	.	+	.	ID=Test_05638;Name=Test_05638;Alias=augustus_masked-BCFY01000028.1-processed-gene-1.0;
BCFY01000028.1	maker	mRNA	96952	97925	.	+	.	ID=Test_05638-RA;Parent=Test_05638;Name=Test_05638-RA;Alias=augustus_masked-BCFY01000028.1-processed-gene-1.0-mRNA-1;_AED=1.00;_QI=0|0|0|0|1|1|3|0|279;_eAED=1.00;
BCFY01000028.1	maker	exon	96952	97232	.	+	.	ID=Test_05638-RA:exon:12893;Parent=Test_05638-RA;
BCFY01000028.1	maker	exon	97315	97617	.	+	.	ID=Test_05638-RA:exon:12894;Parent=Test_05638-RA;
BCFY01000028.1	maker	exon	97670	97925	.	+	.	ID=Test_05638-RA:exon:12895;Parent=Test_05638-RA;
BCFY01000028.1	maker	CDS	96952	97232	.	+	0	ID=Test_05638-RA:cds;Parent=Test_05638-RA;
BCFY01000028.1	maker	CDS	97315	97617	.	+	1	ID=Test_05638-RA:cds;Parent=Test_05638-RA;
BCFY01000028.1	maker	CDS	97670	97925	.	+	1	ID=Test_05638-RA:cds;Parent=Test_05638-RA;
BCFY01000028.1	maker	gene	119654	120679	.	+	.	ID=Test_05644;Name=Test_05644;Alias=augustus_masked-BCFY01000028.1-processed-gene-1.4;
BCFY01000028.1	maker	mRNA	119654	120679	.	+	.	ID=Test_05644-RA;Parent=Test_05644;Name=Test_05644-RA;Alias=augustus_masked-BCFY01000028.1-processed-gene-1.4-mRNA-1;_AED=1.00;_QI=0|0|0|0|1|1|4|0|237;_eAED=1.00;
BCFY01000028.1	maker	exon	119654	119847	.	+	.	ID=Test_05644-RA:exon:12896;Parent=Test_05644-RA;
BCFY01000028.1	maker	exon	119938	120025	.	+	.	ID=Test_05644-RA:exon:12897;Parent=Test_05644-RA;
BCFY01000028.1	maker	exon	120190	120604	.	+	.	ID=Test_05644-RA:exon:12898;Parent=Test_05644-RA;
BCFY01000028.1	maker	exon	120663	120679	.	+	.	ID=Test_05644-RA:exon:12899;Parent=Test_05644-RA;
BCFY01000028.1	maker	CDS	119654	119847	.	+	0	ID=Test_05644-RA:cds;Parent=Test_05644-RA;
BCFY01000028.1	maker	CDS	119938	120025	.	+	1	ID=Test_05644-RA:cds;Parent=Test_05644-RA;
BCFY01000028.1	maker	CDS	120190	120604	.	+	0	ID=Test_05644-RA:cds;Parent=Test_05644-RA;
BCFY01000028.1	maker	CDS	120663	120679	.	+	2	ID=Test_05644-RA:cds;Parent=Test_05644-RA;
BCFY01000028.1	maker	gene	88044	93152	.	-	.	ID=Test_05637;Name=Test_05637;Alias=augustus_masked-BCFY01000028.1-processed-gene-1.2;
BCFY01000028.1	maker	mRNA	88044	93152	.	-	.	ID=Test_05637-RA;Parent=Test_05637;Name=Test_05637-RA;Alias=augustus_masked-BCFY01000028.1-processed-gene-1.2-mRNA-1;_AED=1.00;_QI=0|-1|0|0|-1|1|1|0|1702;_eAED=1.00;
BCFY01000028.1	maker	exon	88044	93152	.	-	.	ID=Test_05637-RA:exon:12900;Parent=Test_05637-RA;
BCFY01000028.1	maker	CDS	88044	93152	.	-	0	ID=Test_05637-RA:cds;Parent=Test_05637-RA;
BCFY01000028.1	maker	gene	103441	106922	.	-	.	ID=Test_05642;Name=Test_05642;Alias=augustus_masked-BCFY01000028.1-processed-gene-1.8;
BCFY01000028.1	maker	mRNA	103441	106922	.	-	.	ID=Test_05642-RA;Parent=Test_05642;Name=Test_05642-RA;Alias=augustus_masked-BCFY01000028.1-processed-gene-1.8-mRNA-1;_AED=1.00;_QI=0|0|0|0|1|1|2|0|1121;_eAED=1.00;
BCFY01000028.1	maker	exon	106911	106922	.	-	.	ID=Test_05642-RA:exon:12902;Parent=Test_05642-RA;
BCFY01000028.1	maker	exon	103441	106794	.	-	.	ID=Test_05642-RA:exon:12901;Parent=Test_05642-RA;
BCFY01000028.1	maker	CDS	106911	106922	.	-	0	ID=Test_05642-RA:cds;Parent=Test_05642-RA;
BCFY01000028.1	maker	CDS	103441	106794	.	-	0	ID=Test_05642-RA:cds;Parent=Test_05642-RA;
BCFY01000028.1	maker	gene	177534	179174	.	-	.	ID=Test_05654;Name=Test_05654;Alias=augustus_masked-BCFY01000028.1-processed-gene-1.17;
BCFY01000028.1	maker	mRNA	177534	179174	.	-	.	ID=Test_05654-RA;Parent=Test_05654;Name=Test_05654-RA;Alias=augustus_masked-BCFY01000028.1-processed-gene-1.17-mRNA-1;_AED=1.00;_QI=0|0|0|0|1|1|3|0|504;_eAED=1.00;
BCFY01000028.1	maker	exon	179017	179174	.	-	.	ID=Test_05654-RA:exon:12905;Parent=Test_05654-RA;
BCFY01000028.1	maker	exon	178845	178954	.	-	.	ID=Test_05654-RA:exon:12904;Parent=Test_05654-RA;
BCFY01000028.1	maker	exon	177534	178780	.	-	.	ID=Test_05654-RA:exon:12903;Parent=Test_05654-RA;
BCFY01000028.1	maker	CDS	179017	179174	.	-	0	ID=Test_05654-RA:cds;Parent=Test_05654-RA;
BCFY01000028.1	maker	CDS	178845	178954	.	-	1	ID=Test_05654-RA:cds;Parent=Test_05654-RA;
BCFY01000028.1	maker	CDS	177534	178780	.	-	2	ID=Test_05654-RA:cds;Parent=Test_05654-RA;
BCFY01000028.1	maker	gene	179980	181851	.	-	.	ID=Test_05655;Name=Test_05655;Alias=augustus_masked-BCFY01000028.1-processed-gene-1.18;
BCFY01000028.1	maker	mRNA	179980	181851	.	-	.	ID=Test_05655-RA;Parent=Test_05655;Name=Test_05655-RA;Alias=augustus_masked-BCFY01000028.1-processed-gene-1.18-mRNA-1;_AED=1.00;_QI=0|0|0|0|1|1|7|0|474;_eAED=1.00;
BCFY01000028.1	maker	exon	181636	181851	.	-	.	ID=Test_05655-RA:exon:12912;Parent=Test_05655-RA;
BCFY01000028.1	maker	exon	181106	181493	.	-	.	ID=Test_05655-RA:exon:12911;Parent=Test_05655-RA;
BCFY01000028.1	maker	exon	180885	181044	.	-	.	ID=Test_05655-RA:exon:12910;Parent=Test_05655-RA;
BCFY01000028.1	maker	exon	180668	180818	.	-	.	ID=Test_05655-RA:exon:12909;Parent=Test_05655-RA;
BCFY01000028.1	maker	exon	180219	180609	.	-	.	ID=Test_05655-RA:exon:12908;Parent=Test_05655-RA;
BCFY01000028.1	maker	exon	180070	180149	.	-	.	ID=Test_05655-RA:exon:12907;Parent=Test_05655-RA;
BCFY01000028.1	maker	exon	179980	180018	.	-	.	ID=Test_05655-RA:exon:12906;Parent=Test_05655-RA;
BCFY01000028.1	maker	CDS	181636	181851	.	-	0	ID=Test_05655-RA:cds;Parent=Test_05655-RA;
BCFY01000028.1	maker	CDS	181106	181493	.	-	0	ID=Test_05655-RA:cds;Parent=Test_05655-RA;
BCFY01000028.1	maker	CDS	180885	181044	.	-	2	ID=Test_05655-RA:cds;Parent=Test_05655-RA;
BCFY01000028.1	maker	CDS	180668	180818	.	-	1	ID=Test_05655-RA:cds;Parent=Test_05655-RA;
BCFY01000028.1	maker	CDS	180219	180609	.	-	0	ID=Test_05655-RA:cds;Parent=Test_05655-RA;
BCFY01000028.1	maker	CDS	180070	180149	.	-	2	ID=Test_05655-RA:cds;Parent=Test_05655-RA;
BCFY01000028.1	maker	CDS	179980	180018	.	-	0	ID=Test_05655-RA:cds;Parent=Test_05655-RA;
BCFY01000028.1	maker	gene	122089	123501	.	-	.	ID=Test_05645;Name=Test_05645;Alias=augustus_masked-BCFY01000028.1-processed-gene-1.10;
BCFY01000028.1	maker	mRNA	122089	123501	.	-	.	ID=Test_05645-RA;Parent=Test_05645;Name=Test_05645-RA;Alias=augustus_masked-BCFY01000028.1-processed-gene-1.10-mRNA-1;_AED=1.00;_QI=0|-1|0|0|-1|1|1|0|470;_eAED=1.00;
BCFY01000028.1	maker	exon	122089	123501	.	-	.	ID=Test_05645-RA:exon:12913;Parent=Test_05645-RA;
BCFY01000028.1	maker	CDS	122089	123501	.	-	0	ID=Test_05645-RA:cds;Parent=Test_05645-RA;
BCFY01000028.1	maker	gene	146927	148358	.	-	.	ID=Test_05652;Name=Test_05652;Alias=augustus_masked-BCFY01000028.1-processed-gene-1.15;
BCFY01000028.1	maker	mRNA	146927	148358	.	-	.	ID=Test_05652-RA;Parent=Test_05652;Name=Test_05652-RA;Alias=augustus_masked-BCFY01000028.1-processed-gene-1.15-mRNA-1;_AED=1.00;_QI=0|0|0|0|1|1|3|0|428;_eAED=1.00;
BCFY01000028.1	maker	exon	148334	148358	.	-	.	ID=Test_05652-RA:exon:12916;Parent=Test_05652-RA;
BCFY01000028.1	maker	exon	147643	148250	.	-	.	ID=Test_05652-RA:exon:12915;Parent=Test_05652-RA;
BCFY01000028.1	maker	exon	146927	147580	.	-	.	ID=Test_05652-RA:exon:12914;Parent=Test_05652-RA;
BCFY01000028.1	maker	CDS	148334	148358	.	-	0	ID=Test_05652-RA:cds;Parent=Test_05652-RA;
BCFY01000028.1	maker	CDS	147643	148250	.	-	2	ID=Test_05652-RA:cds;Parent=Test_05652-RA;
BCFY01000028.1	maker	CDS	146927	147580	.	-	0	ID=Test_05652-RA:cds;Parent=Test_05652-RA;
BCFY01000028.1	maker	gene	140220	141494	.	-	.	ID=Test_05651;Name=Test_05651;Alias=augustus_masked-BCFY01000028.1-processed-gene-1.14;
BCFY01000028.1	maker	mRNA	140220	141494	.	-	.	ID=Test_05651-RA;Parent=Test_05651;Name=Test_05651-RA;Alias=augustus_masked-BCFY01000028.1-processed-gene-1.14-mRNA-1;_AED=1.00;_QI=0|-1|0|0|-1|1|1|0|424;_eAED=1.00;
BCFY01000028.1	maker	exon	140220	141494	.	-	.	ID=Test_05651-RA:exon:12917;Parent=Test_05651-RA;
BCFY01000028.1	maker	CDS	140220	141494	.	-	0	ID=Test_05651-RA:cds;Parent=Test_05651-RA;
BCFY01000028.1	maker	gene	134700	135869	.	-	.	ID=Test_05649;Name=Test_05649;Alias=augustus_masked-BCFY01000028.1-processed-gene-1.12;
BCFY01000028.1	maker	mRNA	134700	135869	.	-	.	ID=Test_05649-RA;Parent=Test_05649;Name=Test_05649-RA;Alias=augustus_masked-BCFY01000028.1-processed-gene-1.12-mRNA-1;_AED=1.00;_QI=0|-1|0|0|-1|1|1|0|389;_eAED=1.00;
BCFY01000028.1	maker	exon	134700	135869	.	-	.	ID=Test_05649-RA:exon:12918;Parent=Test_05649-RA;
BCFY01000028.1	maker	CDS	134700	135869	.	-	0	ID=Test_05649-RA:cds;Parent=Test_05649-RA;
BCFY01000028.1	maker	gene	107540	108610	.	-	.	ID=Test_05643;Name=Test_05643;Alias=augustus_masked-BCFY01000028.1-processed-gene-1.9;
BCFY01000028.1	maker	mRNA	107540	108610	.	-	.	ID=Test_05643-RA;Parent=Test_05643;Name=Test_05643-RA;Alias=augustus_masked-BCFY01000028.1-processed-gene-1.9-mRNA-1;_AED=1.00;_QI=0|-1|0|0|-1|1|1|0|356;_eAED=1.00;
BCFY01000028.1	maker	exon	107540	108610	.	-	.	ID=Test_05643-RA:exon:12919;Parent=Test_05643-RA;
BCFY01000028.1	maker	CDS	107540	108610	.	-	0	ID=Test_05643-RA:cds;Parent=Test_05643-RA;
BCFY01000028.1	maker	gene	184771	185906	.	-	.	ID=Test_05656;Name=Test_05656;Alias=augustus_masked-BCFY01000028.1-processed-gene-1.19;
BCFY01000028.1	maker	mRNA	184771	185906	.	-	.	ID=Test_05656-RA;Parent=Test_05656;Name=Test_05656-RA;Alias=augustus_masked-BCFY01000028.1-processed-gene-1.19-mRNA-1;_AED=1.00;_QI=0|0|0|0|1|1|3|0|311;_eAED=1.00;
BCFY01000028.1	maker	exon	185727	185906	.	-	.	ID=Test_05656-RA:exon:12922;Parent=Test_05656-RA;
BCFY01000028.1	maker	exon	185352	185627	.	-	.	ID=Test_05656-RA:exon:12921;Parent=Test_05656-RA;
BCFY01000028.1	maker	exon	184771	185250	.	-	.	ID=Test_05656-RA:exon:12920;Parent=Test_05656-RA;
BCFY01000028.1	maker	CDS	185727	185906	.	-	0	ID=Test_05656-RA:cds;Parent=Test_05656-RA;
BCFY01000028.1	maker	CDS	185352	185627	.	-	0	ID=Test_05656-RA:cds;Parent=Test_05656-RA;
BCFY01000028.1	maker	CDS	184771	185250	.	-	0	ID=Test_05656-RA:cds;Parent=Test_05656-RA;
BCFY01000028.1	maker	gene	102007	102939	.	-	.	ID=Test_05641;Name=Test_05641;Alias=augustus_masked-BCFY01000028.1-processed-gene-1.7;
BCFY01000028.1	maker	mRNA	102007	102939	.	-	.	ID=Test_05641-RA;Parent=Test_05641;Name=Test_05641-RA;Alias=augustus_masked-BCFY01000028.1-processed-gene-1.7-mRNA-1;_AED=1.00;_QI=0|0|0|0|1|1|2|0|278;_eAED=1.00;
BCFY01000028.1	maker	exon	102881	102939	.	-	.	ID=Test_05641-RA:exon:12924;Parent=Test_05641-RA;
BCFY01000028.1	maker	exon	102007	102784	.	-	.	ID=Test_05641-RA:exon:12923;Parent=Test_05641-RA;
BCFY01000028.1	maker	CDS	102881	102939	.	-	0	ID=Test_05641-RA:cds;Parent=Test_05641-RA;
BCFY01000028.1	maker	CDS	102007	102784	.	-	1	ID=Test_05641-RA:cds;Parent=Test_05641-RA;
BCFY01000028.1	maker	gene	133757	134542	.	-	.	ID=Test_05648;Name=Test_05648;Alias=augustus_masked-BCFY01000028.1-processed-gene-1.11;
BCFY01000028.1	maker	mRNA	133757	134542	.	-	.	ID=Test_05648-RA;Parent=Test_05648;Name=Test_05648-RA;Alias=augustus_masked-BCFY01000028.1-processed-gene-1.11-mRNA-1;_AED=1.00;_QI=0|-1|0|0|-1|1|1|0|261;_eAED=1.00;
BCFY01000028.1	maker	exon	133757	134542	.	-	.	ID=Test_05648-RA:exon:12925;Parent=Test_05648-RA;
BCFY01000028.1	maker	CDS	133757	134542	.	-	0	ID=Test_05648-RA:cds;Parent=Test_05648-RA;
BCFY01000028.1	maker	gene	175767	176299	.	-	.	ID=Test_05653;Name=Test_05653;Alias=augustus_masked-BCFY01000028.1-processed-gene-1.16;
BCFY01000028.1	maker	mRNA	175767	176299	.	-	.	ID=Test_05653-RA;Parent=Test_05653;Name=Test_05653-RA;Alias=augustus_masked-BCFY01000028.1-processed-gene-1.16-mRNA-1;_AED=1.00;_QI=0|0|0|0|1|1|3|0|130;_eAED=1.00;
BCFY01000028.1	maker	exon	176200	176299	.	-	.	ID=Test_05653-RA:exon:12928;Parent=Test_05653-RA;
BCFY01000028.1	maker	exon	175992	176120	.	-	.	ID=Test_05653-RA:exon:12927;Parent=Test_05653-RA;
BCFY01000028.1	maker	exon	175767	175930	.	-	.	ID=Test_05653-RA:exon:12926;Parent=Test_05653-RA;
BCFY01000028.1	maker	CDS	176200	176299	.	-	0	ID=Test_05653-RA:cds;Parent=Test_05653-RA;
BCFY01000028.1	maker	CDS	175992	176120	.	-	2	ID=Test_05653-RA:cds;Parent=Test_05653-RA;
BCFY01000028.1	maker	CDS	175767	175930	.	-	2	ID=Test_05653-RA:cds;Parent=Test_05653-RA;
BCFY01000028.1	maker	gene	139171	139437	.	-	.	ID=Test_05650;Name=Test_05650;Alias=augustus_masked-BCFY01000028.1-processed-gene-1.13;
BCFY01000028.1	maker	mRNA	139171	139437	.	-	.	ID=Test_05650-RA;Parent=Test_05650;Name=Test_05650-RA;Alias=augustus_masked-BCFY01000028.1-processed-gene-1.13-mRNA-1;_AED=1.00;_QI=0|-1|0|0|-1|1|1|0|88;_eAED=1.00;
BCFY01000028.1	maker	exon	139171	139437	.	-	.	ID=Test_05650-RA:exon:12929;Parent=Test_05650-RA;
BCFY01000028.1	maker	CDS	139171	139437	.	-	0	ID=Test_05650-RA:cds;Parent=Test_05650-RA;
###
BCFY01000028.1	maker	gene	195764	198311	.	+	.	ID=Test_05659;Name=Test_05659;Alias=augustus_masked-BCFY01000028.1-processed-gene-2.1;
BCFY01000028.1	maker	mRNA	195764	198311	.	+	.	ID=Test_05659-RA;Parent=Test_05659;Name=Test_05659-RA;Alias=augustus_masked-BCFY01000028.1-processed-gene-2.1-mRNA-1;_AED=1.00;_QI=0|0|0|0|1|1|4|0|713;_eAED=1.00;
BCFY01000028.1	maker	exon	195764	196043	.	+	.	ID=Test_05659-RA:exon:12930;Parent=Test_05659-RA;
BCFY01000028.1	maker	exon	196282	196415	.	+	.	ID=Test_05659-RA:exon:12931;Parent=Test_05659-RA;
BCFY01000028.1	maker	exon	196472	196771	.	+	.	ID=Test_05659-RA:exon:12932;Parent=Test_05659-RA;
BCFY01000028.1	maker	exon	196884	198311	.	+	.	ID=Test_05659-RA:exon:12933;Parent=Test_05659-RA;
BCFY01000028.1	maker	CDS	195764	196043	.	+	0	ID=Test_05659-RA:cds;Parent=Test_05659-RA;
BCFY01000028.1	maker	CDS	196282	196415	.	+	2	ID=Test_05659-RA:cds;Parent=Test_05659-RA;
BCFY01000028.1	maker	CDS	196472	196771	.	+	0	ID=Test_05659-RA:cds;Parent=Test_05659-RA;
BCFY01000028.1	maker	CDS	196884	198311	.	+	0	ID=Test_05659-RA:cds;Parent=Test_05659-RA;
BCFY01000028.1	maker	gene	227129	228925	.	+	.	ID=Test_05667;Name=Test_05667;Alias=augustus_masked-BCFY01000028.1-processed-gene-2.6;
BCFY01000028.1	maker	mRNA	227129	228925	.	+	.	ID=Test_05667-RA;Parent=Test_05667;Name=Test_05667-RA;Alias=augustus_masked-BCFY01000028.1-processed-gene-2.6-mRNA-1;_AED=1.00;_QI=0|-1|0|0|-1|1|1|0|598;_eAED=1.00;
BCFY01000028.1	maker	exon	227129	228925	.	+	.	ID=Test_05667-RA:exon:12934;Parent=Test_05667-RA;
BCFY01000028.1	maker	CDS	227129	228925	.	+	0	ID=Test_05667-RA:cds;Parent=Test_05667-RA;
BCFY01000028.1	maker	gene	285991	287771	.	+	.	ID=Test_05676;Name=Test_05676;Alias=augustus_masked-BCFY01000028.1-processed-gene-2.10;
BCFY01000028.1	maker	mRNA	285991	287771	.	+	.	ID=Test_05676-RA;Parent=Test_05676;Name=Test_05676-RA;Alias=augustus_masked-BCFY01000028.1-processed-gene-2.10-mRNA-1;_AED=1.00;_QI=0|0|0|0|1|1|3|0|548;_eAED=1.00;
BCFY01000028.1	maker	exon	285991	286221	.	+	.	ID=Test_05676-RA:exon:12935;Parent=Test_05676-RA;
BCFY01000028.1	maker	exon	286295	286697	.	+	.	ID=Test_05676-RA:exon:12936;Parent=Test_05676-RA;
BCFY01000028.1	maker	exon	286759	287771	.	+	.	ID=Test_05676-RA:exon:12937;Parent=Test_05676-RA;
BCFY01000028.1	maker	CDS	285991	286221	.	+	0	ID=Test_05676-RA:cds;Parent=Test_05676-RA;
BCFY01000028.1	maker	CDS	286295	286697	.	+	0	ID=Test_05676-RA:cds;Parent=Test_05676-RA;
BCFY01000028.1	maker	CDS	286759	287771	.	+	2	ID=Test_05676-RA:cds;Parent=Test_05676-RA;
BCFY01000028.1	maker	gene	191053	192720	.	+	.	ID=Test_05657;Name=Test_05657;Alias=augustus_masked-BCFY01000028.1-processed-gene-2.0;
BCFY01000028.1	maker	mRNA	191053	192720	.	+	.	ID=Test_05657-RA;Parent=Test_05657;Name=Test_05657-RA;Alias=augustus_masked-BCFY01000028.1-processed-gene-2.0-mRNA-1;_AED=1.00;_QI=0|0|0|0|1|1|4|0|497;_eAED=1.00;
BCFY01000028.1	maker	exon	191053	191150	.	+	.	ID=Test_05657-RA:exon:12938;Parent=Test_05657-RA;
BCFY01000028.1	maker	exon	191217	192381	.	+	.	ID=Test_05657-RA:exon:12939;Parent=Test_05657-RA;
BCFY01000028.1	maker	exon	192440	192666	.	+	.	ID=Test_05657-RA:exon:12940;Parent=Test_05657-RA;
BCFY01000028.1	maker	exon	192717	192720	.	+	.	ID=Test_05657-RA:exon:12941;Parent=Test_05657-RA;
BCFY01000028.1	maker	CDS	191053	191150	.	+	0	ID=Test_05657-RA:cds;Parent=Test_05657-RA;
BCFY01000028.1	maker	CDS	191217	192381	.	+	1	ID=Test_05657-RA:cds;Parent=Test_05657-RA;
BCFY01000028.1	maker	CDS	192440	192666	.	+	0	ID=Test_05657-RA:cds;Parent=Test_05657-RA;
BCFY01000028.1	maker	CDS	192717	192720	.	+	1	ID=Test_05657-RA:cds;Parent=Test_05657-RA;
BCFY01000028.1	maker	gene	225349	226877	.	+	.	ID=Test_05666;Name=Test_05666;Alias=augustus_masked-BCFY01000028.1-processed-gene-2.5;
BCFY01000028.1	maker	mRNA	225349	226877	.	+	.	ID=Test_05666-RA;Parent=Test_05666;Name=Test_05666-RA;Alias=augustus_masked-BCFY01000028.1-processed-gene-2.5-mRNA-1;_AED=1.00;_QI=0|0|0|0|1|1|2|0|490;_eAED=1.00;
BCFY01000028.1	maker	exon	225349	225900	.	+	.	ID=Test_05666-RA:exon:12942;Parent=Test_05666-RA;
BCFY01000028.1	maker	exon	225957	226877	.	+	.	ID=Test_05666-RA:exon:12943;Parent=Test_05666-RA;
BCFY01000028.1	maker	CDS	225349	225900	.	+	0	ID=Test_05666-RA:cds;Parent=Test_05666-RA;
BCFY01000028.1	maker	CDS	225957	226877	.	+	0	ID=Test_05666-RA:cds;Parent=Test_05666-RA;
BCFY01000028.1	maker	gene	231067	232674	.	+	.	ID=Test_05669;Name=Test_05669;Alias=augustus_masked-BCFY01000028.1-processed-gene-2.7;
BCFY01000028.1	maker	mRNA	231067	232674	.	+	.	ID=Test_05669-RA;Parent=Test_05669;Name=Test_05669-RA;Alias=augustus_masked-BCFY01000028.1-processed-gene-2.7-mRNA-1;_AED=1.00;_QI=0|0|0|0|1|1|3|0|489;_eAED=1.00;
BCFY01000028.1	maker	exon	231067	231136	.	+	.	ID=Test_05669-RA:exon:12944;Parent=Test_05669-RA;
BCFY01000028.1	maker	exon	231202	232218	.	+	.	ID=Test_05669-RA:exon:12945;Parent=Test_05669-RA;
BCFY01000028.1	maker	exon	232292	232674	.	+	.	ID=Test_05669-RA:exon:12946;Parent=Test_05669-RA;
BCFY01000028.1	maker	CDS	231067	231136	.	+	0	ID=Test_05669-RA:cds;Parent=Test_05669-RA;
BCFY01000028.1	maker	CDS	231202	232218	.	+	2	ID=Test_05669-RA:cds;Parent=Test_05669-RA;
BCFY01000028.1	maker	CDS	232292	232674	.	+	2	ID=Test_05669-RA:cds;Parent=Test_05669-RA;
BCFY01000028.1	maker	gene	201138	202259	.	+	.	ID=Test_05661;Name=Test_05661;Alias=augustus_masked-BCFY01000028.1-processed-gene-2.4;
BCFY01000028.1	maker	mRNA	201138	202259	.	+	.	ID=Test_05661-RA;Parent=Test_05661;Name=Test_05661-RA;Alias=augustus_masked-BCFY01000028.1-processed-gene-2.4-mRNA-1;_AED=1.00;_QI=0|-1|0|0|-1|1|1|0|373;_eAED=1.00;
BCFY01000028.1	maker	exon	201138	202259	.	+	.	ID=Test_05661-RA:exon:12947;Parent=Test_05661-RA;
BCFY01000028.1	maker	CDS	201138	202259	.	+	0	ID=Test_05661-RA:cds;Parent=Test_05661-RA;
BCFY01000028.1	maker	gene	266459	267565	.	+	.	ID=Test_05672;Name=Test_05672;Alias=augustus_masked-BCFY01000028.1-processed-gene-2.8;
BCFY01000028.1	maker	mRNA	266459	267565	.	+	.	ID=Test_05672-RA;Parent=Test_05672;Name=Test_05672-RA;Alias=augustus_masked-BCFY01000028.1-processed-gene-2.8-mRNA-1;_AED=1.00;_QI=0|0|0|0|1|1|2|0|352;_eAED=1.00;
BCFY01000028.1	maker	exon	266459	266778	.	+	.	ID=Test_05672-RA:exon:12948;Parent=Test_05672-RA;
BCFY01000028.1	maker	exon	266827	267565	.	+	.	ID=Test_05672-RA:exon:12949;Parent=Test_05672-RA;
BCFY01000028.1	maker	CDS	266459	266778	.	+	0	ID=Test_05672-RA:cds;Parent=Test_05672-RA;
BCFY01000028.1	maker	CDS	266827	267565	.	+	1	ID=Test_05672-RA:cds;Parent=Test_05672-RA;
BCFY01000028.1	maker	gene	288873	289478	.	+	.	ID=Test_05677;Name=Test_05677;Alias=augustus_masked-BCFY01000028.1-processed-gene-2.11;
BCFY01000028.1	maker	mRNA	288873	289478	.	+	.	ID=Test_05677-RA;Parent=Test_05677;Name=Test_05677-RA;Alias=augustus_masked-BCFY01000028.1-processed-gene-2.11-mRNA-1;_AED=1.00;_QI=0|0|0|0|1|1|4|0|128;_eAED=1.00;
BCFY01000028.1	maker	exon	288873	288882	.	+	.	ID=Test_05677-RA:exon:12950;Parent=Test_05677-RA;
BCFY01000028.1	maker	exon	288933	289011	.	+	.	ID=Test_05677-RA:exon:12951;Parent=Test_05677-RA;
BCFY01000028.1	maker	exon	289134	289399	.	+	.	ID=Test_05677-RA:exon:12952;Parent=Test_05677-RA;
BCFY01000028.1	maker	exon	289447	289478	.	+	.	ID=Test_05677-RA:exon:12953;Parent=Test_05677-RA;
BCFY01000028.1	maker	CDS	288873	288882	.	+	0	ID=Test_05677-RA:cds;Parent=Test_05677-RA;
BCFY01000028.1	maker	CDS	288933	289011	.	+	2	ID=Test_05677-RA:cds;Parent=Test_05677-RA;
BCFY01000028.1	maker	CDS	289134	289399	.	+	1	ID=Test_05677-RA:cds;Parent=Test_05677-RA;
BCFY01000028.1	maker	CDS	289447	289478	.	+	2	ID=Test_05677-RA:cds;Parent=Test_05677-RA;
BCFY01000028.1	maker	gene	283089	283417	.	+	.	ID=Test_05675;Name=Test_05675;Alias=augustus_masked-BCFY01000028.1-processed-gene-2.9;
BCFY01000028.1	maker	mRNA	283089	283417	.	+	.	ID=Test_05675-RA;Parent=Test_05675;Name=Test_05675-RA;Alias=augustus_masked-BCFY01000028.1-processed-gene-2.9-mRNA-1;_AED=1.00;_QI=0|0|0|0|1|1|2|0|81;_eAED=1.00;
BCFY01000028.1	maker	exon	283089	283160	.	+	.	ID=Test_05675-RA:exon:12954;Parent=Test_05675-RA;
BCFY01000028.1	maker	exon	283244	283417	.	+	.	ID=Test_05675-RA:exon:12955;Parent=Test_05675-RA;
BCFY01000028.1	maker	CDS	283089	283160	.	+	0	ID=Test_05675-RA:cds;Parent=Test_05675-RA;
BCFY01000028.1	maker	CDS	283244	283417	.	+	0	ID=Test_05675-RA:cds;Parent=Test_05675-RA;
BCFY01000028.1	maker	gene	271195	276668	.	-	.	ID=Test_05674;Name=Test_05674;Alias=augustus_masked-BCFY01000028.1-processed-gene-2.20;
BCFY01000028.1	maker	mRNA	271195	276668	.	-	.	ID=Test_05674-RA;Parent=Test_05674;Name=Test_05674-RA;Alias=augustus_masked-BCFY01000028.1-processed-gene-2.20-mRNA-1;_AED=1.00;_QI=0|0|0|0|1|1|3|0|1736;_eAED=1.00;
BCFY01000028.1	maker	exon	276519	276668	.	-	.	ID=Test_05674-RA:exon:12958;Parent=Test_05674-RA;
BCFY01000028.1	maker	exon	276264	276362	.	-	.	ID=Test_05674-RA:exon:12957;Parent=Test_05674-RA;
BCFY01000028.1	maker	exon	271195	276156	.	-	.	ID=Test_05674-RA:exon:12956;Parent=Test_05674-RA;
BCFY01000028.1	maker	CDS	276519	276668	.	-	0	ID=Test_05674-RA:cds;Parent=Test_05674-RA;
BCFY01000028.1	maker	CDS	276264	276362	.	-	0	ID=Test_05674-RA:cds;Parent=Test_05674-RA;
BCFY01000028.1	maker	CDS	271195	276156	.	-	0	ID=Test_05674-RA:cds;Parent=Test_05674-RA;
BCFY01000028.1	maker	gene	213493	216733	.	-	.	ID=Test_05665;Name=Test_05665;Alias=augustus_masked-BCFY01000028.1-processed-gene-2.15;
BCFY01000028.1	maker	mRNA	213493	216733	.	-	.	ID=Test_05665-RA;Parent=Test_05665;Name=Test_05665-RA;Alias=augustus_masked-BCFY01000028.1-processed-gene-2.15-mRNA-1;_AED=1.00;_QI=0|0|0|0|1|1|3|0|1042;_eAED=1.00;
BCFY01000028.1	maker	exon	216559	216733	.	-	.	ID=Test_05665-RA:exon:12961;Parent=Test_05665-RA;
BCFY01000028.1	maker	exon	213587	216509	.	-	.	ID=Test_05665-RA:exon:12960;Parent=Test_05665-RA;
BCFY01000028.1	maker	exon	213493	213523	.	-	.	ID=Test_05665-RA:exon:12959;Parent=Test_05665-RA;
BCFY01000028.1	maker	CDS	216559	216733	.	-	0	ID=Test_05665-RA:cds;Parent=Test_05665-RA;
BCFY01000028.1	maker	CDS	213587	216509	.	-	2	ID=Test_05665-RA:cds;Parent=Test_05665-RA;
BCFY01000028.1	maker	CDS	213493	213523	.	-	1	ID=Test_05665-RA:cds;Parent=Test_05665-RA;
BCFY01000028.1	maker	gene	205123	207729	.	-	.	ID=Test_05663;Name=Test_05663;Alias=augustus_masked-BCFY01000028.1-processed-gene-2.13;
BCFY01000028.1	maker	mRNA	205123	207729	.	-	.	ID=Test_05663-RA;Parent=Test_05663;Name=Test_05663-RA;Alias=augustus_masked-BCFY01000028.1-processed-gene-2.13-mRNA-1;_AED=1.00;_QI=0|0|0|0|1|1|3|0|824;_eAED=1.00;
BCFY01000028.1	maker	exon	207129	207729	.	-	.	ID=Test_05663-RA:exon:12964;Parent=Test_05663-RA;
BCFY01000028.1	maker	exon	206986	207059	.	-	.	ID=Test_05663-RA:exon:12963;Parent=Test_05663-RA;
BCFY01000028.1	maker	exon	205123	206922	.	-	.	ID=Test_05663-RA:exon:12962;Parent=Test_05663-RA;
BCFY01000028.1	maker	CDS	207129	207729	.	-	0	ID=Test_05663-RA:cds;Parent=Test_05663-RA;
BCFY01000028.1	maker	CDS	206986	207059	.	-	2	ID=Test_05663-RA:cds;Parent=Test_05663-RA;
BCFY01000028.1	maker	CDS	205123	206922	.	-	0	ID=Test_05663-RA:cds;Parent=Test_05663-RA;
BCFY01000028.1	maker	gene	264160	266079	.	-	.	ID=Test_05671;Name=Test_05671;Alias=augustus_masked-BCFY01000028.1-processed-gene-2.18;
BCFY01000028.1	maker	mRNA	264160	266079	.	-	.	ID=Test_05671-RA;Parent=Test_05671;Name=Test_05671-RA;Alias=augustus_masked-BCFY01000028.1-processed-gene-2.18-mRNA-1;_AED=1.00;_QI=0|0|0|0|1|1|3|0|527;_eAED=1.00;
BCFY01000028.1	maker	exon	265465	266079	.	-	.	ID=Test_05671-RA:exon:12967;Parent=Test_05671-RA;
BCFY01000028.1	maker	exon	265125	265410	.	-	.	ID=Test_05671-RA:exon:12966;Parent=Test_05671-RA;
BCFY01000028.1	maker	exon	264160	264842	.	-	.	ID=Test_05671-RA:exon:12965;Parent=Test_05671-RA;
BCFY01000028.1	maker	CDS	265465	266079	.	-	0	ID=Test_05671-RA:cds;Parent=Test_05671-RA;
BCFY01000028.1	maker	CDS	265125	265410	.	-	0	ID=Test_05671-RA:cds;Parent=Test_05671-RA;
BCFY01000028.1	maker	CDS	264160	264842	.	-	2	ID=Test_05671-RA:cds;Parent=Test_05671-RA;
BCFY01000028.1	maker	gene	207880	210038	.	-	.	ID=Test_05664;Name=Test_05664;Alias=augustus_masked-BCFY01000028.1-processed-gene-2.14;
BCFY01000028.1	maker	mRNA	207880	210038	.	-	.	ID=Test_05664-RA;Parent=Test_05664;Name=Test_05664-RA;Alias=augustus_masked-BCFY01000028.1-processed-gene-2.14-mRNA-1;_AED=1.00;_QI=0|0|0|0|1|1|2|0|516;_eAED=1.00;
BCFY01000028.1	maker	exon	210003	210038	.	-	.	ID=Test_05664-RA:exon:12969;Parent=Test_05664-RA;
BCFY01000028.1	maker	exon	207880	209394	.	-	.	ID=Test_05664-RA:exon:12968;Parent=Test_05664-RA;
BCFY01000028.1	maker	CDS	210003	210038	.	-	0	ID=Test_05664-RA:cds;Parent=Test_05664-RA;
BCFY01000028.1	maker	CDS	207880	209394	.	-	0	ID=Test_05664-RA:cds;Parent=Test_05664-RA;
BCFY01000028.1	maker	gene	202280	203898	.	-	.	ID=Test_05662;Name=Test_05662;Alias=augustus_masked-BCFY01000028.1-processed-gene-2.12;
BCFY01000028.1	maker	mRNA	202280	203898	.	-	.	ID=Test_05662-RA;Parent=Test_05662;Name=Test_05662-RA;Alias=augustus_masked-BCFY01000028.1-processed-gene-2.12-mRNA-1;_AED=1.00;_QI=0|0|0|0|1|1|3|0|497;_eAED=1.00;
BCFY01000028.1	maker	exon	203785	203898	.	-	.	ID=Test_05662-RA:exon:12972;Parent=Test_05662-RA;
BCFY01000028.1	maker	exon	202460	203710	.	-	.	ID=Test_05662-RA:exon:12971;Parent=Test_05662-RA;
BCFY01000028.1	maker	exon	202280	202408	.	-	.	ID=Test_05662-RA:exon:12970;Parent=Test_05662-RA;
BCFY01000028.1	maker	CDS	203785	203898	.	-	0	ID=Test_05662-RA:cds;Parent=Test_05662-RA;
BCFY01000028.1	maker	CDS	202460	203710	.	-	0	ID=Test_05662-RA:cds;Parent=Test_05662-RA;
BCFY01000028.1	maker	CDS	202280	202408	.	-	0	ID=Test_05662-RA:cds;Parent=Test_05662-RA;
BCFY01000028.1	maker	gene	228989	230416	.	-	.	ID=Test_05668;Name=Test_05668;Alias=augustus_masked-BCFY01000028.1-processed-gene-2.16;
BCFY01000028.1	maker	mRNA	228989	230416	.	-	.	ID=Test_05668-RA;Parent=Test_05668;Name=Test_05668-RA;Alias=augustus_masked-BCFY01000028.1-processed-gene-2.16-mRNA-1;_AED=1.00;_QI=0|-1|0|0|-1|1|1|0|475;_eAED=1.00;
BCFY01000028.1	maker	exon	228989	230416	.	-	.	ID=Test_05668-RA:exon:12973;Parent=Test_05668-RA;
BCFY01000028.1	maker	CDS	228989	230416	.	-	0	ID=Test_05668-RA:cds;Parent=Test_05668-RA;
BCFY01000028.1	maker	gene	198492	200570	.	-	.	ID=Test_05660;Name=Test_05660;Alias=augustus_masked-BCFY01000028.1-processed-gene-2.3;
BCFY01000028.1	maker	mRNA	198492	200570	.	-	.	ID=Test_05660-RA;Parent=Test_05660;Name=Test_05660-RA;Alias=augustus_masked-BCFY01000028.1-processed-gene-2.3-mRNA-1;_AED=1.00;_QI=0|0|0|0|1|1|3|0|407;_eAED=1.00;
BCFY01000028.1	maker	exon	200464	200570	.	-	.	ID=Test_05660-RA:exon:12976;Parent=Test_05660-RA;
BCFY01000028.1	maker	exon	199639	199685	.	-	.	ID=Test_05660-RA:exon:12975;Parent=Test_05660-RA;
BCFY01000028.1	maker	exon	198492	199561	.	-	.	ID=Test_05660-RA:exon:12974;Parent=Test_05660-RA;
BCFY01000028.1	maker	CDS	200464	200570	.	-	0	ID=Test_05660-RA:cds;Parent=Test_05660-RA;
BCFY01000028.1	maker	CDS	199639	199685	.	-	1	ID=Test_05660-RA:cds;Parent=Test_05660-RA;
BCFY01000028.1	maker	CDS	198492	199561	.	-	2	ID=Test_05660-RA:cds;Parent=Test_05660-RA;
BCFY01000028.1	maker	gene	233375	234624	.	-	.	ID=Test_05670;Name=Test_05670;Alias=augustus_masked-BCFY01000028.1-processed-gene-2.17;
BCFY01000028.1	maker	mRNA	233375	234624	.	-	.	ID=Test_05670-RA;Parent=Test_05670;Name=Test_05670-RA;Alias=augustus_masked-BCFY01000028.1-processed-gene-2.17-mRNA-1;_AED=1.00;_QI=0|0|0|0|1|1|2|0|387;_eAED=1.00;
BCFY01000028.1	maker	exon	234321	234624	.	-	.	ID=Test_05670-RA:exon:12978;Parent=Test_05670-RA;
BCFY01000028.1	maker	exon	233375	234234	.	-	.	ID=Test_05670-RA:exon:12977;Parent=Test_05670-RA;
BCFY01000028.1	maker	CDS	234321	234624	.	-	0	ID=Test_05670-RA:cds;Parent=Test_05670-RA;
BCFY01000028.1	maker	CDS	233375	234234	.	-	2	ID=Test_05670-RA:cds;Parent=Test_05670-RA;
BCFY01000028.1	maker	gene	192847	193601	.	-	.	ID=Test_05658;Name=Test_05658;Alias=augustus_masked-BCFY01000028.1-processed-gene-2.2;
BCFY01000028.1	maker	mRNA	192847	193601	.	-	.	ID=Test_05658-RA;Parent=Test_05658;Name=Test_05658-RA;Alias=augustus_masked-BCFY01000028.1-processed-gene-2.2-mRNA-1;_AED=1.00;_QI=0|0|0|0|1|1|2|0|232;_eAED=1.00;
BCFY01000028.1	maker	exon	193403	193601	.	-	.	ID=Test_05658-RA:exon:12980;Parent=Test_05658-RA;
BCFY01000028.1	maker	exon	192847	193346	.	-	.	ID=Test_05658-RA:exon:12979;Parent=Test_05658-RA;
BCFY01000028.1	maker	CDS	193403	193601	.	-	0	ID=Test_05658-RA:cds;Parent=Test_05658-RA;
BCFY01000028.1	maker	CDS	192847	193346	.	-	2	ID=Test_05658-RA:cds;Parent=Test_05658-RA;
BCFY01000028.1	maker	gene	267629	268480	.	-	.	ID=Test_05673;Name=Test_05673;Alias=augustus_masked-BCFY01000028.1-processed-gene-2.19;
BCFY01000028.1	maker	mRNA	267629	268480	.	-	.	ID=Test_05673-RA;Parent=Test_05673;Name=Test_05673-RA;Alias=augustus_masked-BCFY01000028.1-processed-gene-2.19-mRNA-1;_AED=1.00;_QI=0|0|0|0|1|1|4|0|225;_eAED=1.00;
BCFY01000028.1	maker	exon	268444	268480	.	-	.	ID=Test_05673-RA:exon:12984;Parent=Test_05673-RA;
BCFY01000028.1	maker	exon	268308	268386	.	-	.	ID=Test_05673-RA:exon:12983;Parent=Test_05673-RA;
BCFY01000028.1	maker	exon	268213	268253	.	-	.	ID=Test_05673-RA:exon:12982;Parent=Test_05673-RA;
BCFY01000028.1	maker	exon	267629	268149	.	-	.	ID=Test_05673-RA:exon:12981;Parent=Test_05673-RA;
BCFY01000028.1	maker	CDS	268444	268480	.	-	0	ID=Test_05673-RA:cds;Parent=Test_05673-RA;
BCFY01000028.1	maker	CDS	268308	268386	.	-	2	ID=Test_05673-RA:cds;Parent=Test_05673-RA;
BCFY01000028.1	maker	CDS	268213	268253	.	-	1	ID=Test_05673-RA:cds;Parent=Test_05673-RA;
BCFY01000028.1	maker	CDS	267629	268149	.	-	2	ID=Test_05673-RA:cds;Parent=Test_05673-RA;
###
BCFY01000028.1	maker	gene	310688	316754	.	+	.	ID=Test_05680;Name=Test_05680;Alias=augustus_masked-BCFY01000028.1-processed-gene-3.2;
BCFY01000028.1	maker	mRNA	310688	316754	.	+	.	ID=Test_05680-RA;Parent=Test_05680;Name=Test_05680-RA;Alias=augustus_masked-BCFY01000028.1-processed-gene-3.2-mRNA-1;_AED=1.00;_QI=0|0|0|0|1|1|6|0|1396;_eAED=1.00;
BCFY01000028.1	maker	exon	310688	311509	.	+	.	ID=Test_05680-RA:exon:12985;Parent=Test_05680-RA;
BCFY01000028.1	maker	exon	311645	312620	.	+	.	ID=Test_05680-RA:exon:12986;Parent=Test_05680-RA;
BCFY01000028.1	maker	exon	312701	313080	.	+	.	ID=Test_05680-RA:exon:12987;Parent=Test_05680-RA;
BCFY01000028.1	maker	exon	314018	314241	.	+	.	ID=Test_05680-RA:exon:12988;Parent=Test_05680-RA;
BCFY01000028.1	maker	exon	314885	315113	.	+	.	ID=Test_05680-RA:exon:12989;Parent=Test_05680-RA;
BCFY01000028.1	maker	exon	315195	316754	.	+	.	ID=Test_05680-RA:exon:12990;Parent=Test_05680-RA;
BCFY01000028.1	maker	CDS	310688	311509	.	+	0	ID=Test_05680-RA:cds;Parent=Test_05680-RA;
BCFY01000028.1	maker	CDS	311645	312620	.	+	0	ID=Test_05680-RA:cds;Parent=Test_05680-RA;
BCFY01000028.1	maker	CDS	312701	313080	.	+	2	ID=Test_05680-RA:cds;Parent=Test_05680-RA;
BCFY01000028.1	maker	CDS	314018	314241	.	+	0	ID=Test_05680-RA:cds;Parent=Test_05680-RA;
BCFY01000028.1	maker	CDS	314885	315113	.	+	1	ID=Test_05680-RA:cds;Parent=Test_05680-RA;
BCFY01000028.1	maker	CDS	315195	316754	.	+	0	ID=Test_05680-RA:cds;Parent=Test_05680-RA;
BCFY01000028.1	maker	gene	352038	354533	.	+	.	ID=Test_05689;Name=Test_05689;Alias=augustus_masked-BCFY01000028.1-processed-gene-3.5;
BCFY01000028.1	maker	mRNA	352038	354533	.	+	.	ID=Test_05689-RA;Parent=Test_05689;Name=Test_05689-RA;Alias=augustus_masked-BCFY01000028.1-processed-gene-3.5-mRNA-1;_AED=1.00;_QI=0|0|0|0|1|1|6|0|709;_eAED=1.00;
BCFY01000028.1	maker	exon	352038	352525	.	+	.	ID=Test_05689-RA:exon:12991;Parent=Test_05689-RA;
BCFY01000028.1	maker	exon	352569	352639	.	+	.	ID=Test_05689-RA:exon:12992;Parent=Test_05689-RA;
BCFY01000028.1	maker	exon	352730	353211	.	+	.	ID=Test_05689-RA:exon:12993;Parent=Test_05689-RA;
BCFY01000028.1	maker	exon	353317	353705	.	+	.	ID=Test_05689-RA:exon:12994;Parent=Test_05689-RA;
BCFY01000028.1	maker	exon	353766	354447	.	+	.	ID=Test_05689-RA:exon:12995;Parent=Test_05689-RA;
BCFY01000028.1	maker	exon	354516	354533	.	+	.	ID=Test_05689-RA:exon:12996;Parent=Test_05689-RA;
BCFY01000028.1	maker	CDS	352038	352525	.	+	0	ID=Test_05689-RA:cds;Parent=Test_05689-RA;
BCFY01000028.1	maker	CDS	352569	352639	.	+	1	ID=Test_05689-RA:cds;Parent=Test_05689-RA;
BCFY01000028.1	maker	CDS	352730	353211	.	+	2	ID=Test_05689-RA:cds;Parent=Test_05689-RA;
BCFY01000028.1	maker	CDS	353317	353705	.	+	0	ID=Test_05689-RA:cds;Parent=Test_05689-RA;
BCFY01000028.1	maker	CDS	353766	354447	.	+	1	ID=Test_05689-RA:cds;Parent=Test_05689-RA;
BCFY01000028.1	maker	CDS	354516	354533	.	+	0	ID=Test_05689-RA:cds;Parent=Test_05689-RA;
BCFY01000028.1	maker	gene	401790	403676	.	+	.	ID=Test_05705;Name=Test_05705;Alias=augustus_masked-BCFY01000028.1-processed-gene-3.12;
BCFY01000028.1	maker	mRNA	401790	403676	.	+	.	ID=Test_05705-RA;Parent=Test_05705;Name=Test_05705-RA;Alias=augustus_masked-BCFY01000028.1-processed-gene-3.12-mRNA-1;_AED=1.00;_QI=0|-1|0|0|-1|1|1|0|628;_eAED=1.00;
BCFY01000028.1	maker	exon	401790	403676	.	+	.	ID=Test_05705-RA:exon:12997;Parent=Test_05705-RA;
BCFY01000028.1	maker	CDS	401790	403676	.	+	0	ID=Test_05705-RA:cds;Parent=Test_05705-RA;
BCFY01000028.1	maker	gene	364439	366472	.	+	.	ID=Test_05696;Name=Test_05696;Alias=augustus_masked-BCFY01000028.1-processed-gene-3.8;
BCFY01000028.1	maker	mRNA	364439	366472	.	+	.	ID=Test_05696-RA;Parent=Test_05696;Name=Test_05696-RA;Alias=augustus_masked-BCFY01000028.1-processed-gene-3.8-mRNA-1;_AED=1.00;_QI=0|0|0|0|1|1|5|0|600;_eAED=1.00;
BCFY01000028.1	maker	exon	364439	364534	.	+	.	ID=Test_05696-RA:exon:12998;Parent=Test_05696-RA;
BCFY01000028.1	maker	exon	364589	364767	.	+	.	ID=Test_05696-RA:exon:12999;Parent=Test_05696-RA;
BCFY01000028.1	maker	exon	364827	365002	.	+	.	ID=Test_05696-RA:exon:13000;Parent=Test_05696-RA;
BCFY01000028.1	maker	exon	365060	366381	.	+	.	ID=Test_05696-RA:exon:13001;Parent=Test_05696-RA;
BCFY01000028.1	maker	exon	366443	366472	.	+	.	ID=Test_05696-RA:exon:13002;Parent=Test_05696-RA;
BCFY01000028.1	maker	CDS	364439	364534	.	+	0	ID=Test_05696-RA:cds;Parent=Test_05696-RA;
BCFY01000028.1	maker	CDS	364589	364767	.	+	0	ID=Test_05696-RA:cds;Parent=Test_05696-RA;
BCFY01000028.1	maker	CDS	364827	365002	.	+	1	ID=Test_05696-RA:cds;Parent=Test_05696-RA;
BCFY01000028.1	maker	CDS	365060	366381	.	+	2	ID=Test_05696-RA:cds;Parent=Test_05696-RA;
BCFY01000028.1	maker	CDS	366443	366472	.	+	0	ID=Test_05696-RA:cds;Parent=Test_05696-RA;
BCFY01000028.1	maker	gene	395441	397341	.	+	.	ID=Test_05703;Name=Test_05703;Alias=augustus_masked-BCFY01000028.1-processed-gene-3.11;
BCFY01000028.1	maker	mRNA	395441	397341	.	+	.	ID=Test_05703-RA;Parent=Test_05703;Name=Test_05703-RA;Alias=augustus_masked-BCFY01000028.1-processed-gene-3.11-mRNA-1;_AED=1.00;_QI=0|0|0|0|1|1|4|0|555;_eAED=1.00;
BCFY01000028.1	maker	exon	395441	395662	.	+	.	ID=Test_05703-RA:exon:13003;Parent=Test_05703-RA;
BCFY01000028.1	maker	exon	395732	395832	.	+	.	ID=Test_05703-RA:exon:13004;Parent=Test_05703-RA;
BCFY01000028.1	maker	exon	395913	396889	.	+	.	ID=Test_05703-RA:exon:13005;Parent=Test_05703-RA;
BCFY01000028.1	maker	exon	396974	397341	.	+	.	ID=Test_05703-RA:exon:13006;Parent=Test_05703-RA;
BCFY01000028.1	maker	CDS	395441	395662	.	+	0	ID=Test_05703-RA:cds;Parent=Test_05703-RA;
BCFY01000028.1	maker	CDS	395732	395832	.	+	0	ID=Test_05703-RA:cds;Parent=Test_05703-RA;
BCFY01000028.1	maker	CDS	395913	396889	.	+	1	ID=Test_05703-RA:cds;Parent=Test_05703-RA;
BCFY01000028.1	maker	CDS	396974	397341	.	+	2	ID=Test_05703-RA:cds;Parent=Test_05703-RA;
BCFY01000028.1	maker	gene	410783	412132	.	+	.	ID=Test_05707;Name=Test_05707;Alias=augustus_masked-BCFY01000028.1-processed-gene-3.14;
BCFY01000028.1	maker	mRNA	410783	412132	.	+	.	ID=Test_05707-RA;Parent=Test_05707;Name=Test_05707-RA;Alias=augustus_masked-BCFY01000028.1-processed-gene-3.14-mRNA-1;_AED=1.00;_QI=0|0|0|0|1|1|3|0|405;_eAED=1.00;
BCFY01000028.1	maker	exon	410783	410976	.	+	.	ID=Test_05707-RA:exon:13007;Parent=Test_05707-RA;
BCFY01000028.1	maker	exon	411036	411829	.	+	.	ID=Test_05707-RA:exon:13008;Parent=Test_05707-RA;
BCFY01000028.1	maker	exon	411903	412132	.	+	.	ID=Test_05707-RA:exon:13009;Parent=Test_05707-RA;
BCFY01000028.1	maker	CDS	410783	410976	.	+	0	ID=Test_05707-RA:cds;Parent=Test_05707-RA;
BCFY01000028.1	maker	CDS	411036	411829	.	+	1	ID=Test_05707-RA:cds;Parent=Test_05707-RA;
BCFY01000028.1	maker	CDS	411903	412132	.	+	2	ID=Test_05707-RA:cds;Parent=Test_05707-RA;
BCFY01000028.1	maker	gene	373277	374449	.	+	.	ID=Test_05697;Name=Test_05697;Alias=augustus_masked-BCFY01000028.1-processed-gene-3.9;
BCFY01000028.1	maker	mRNA	373277	374449	.	+	.	ID=Test_05697-RA;Parent=Test_05697;Name=Test_05697-RA;Alias=augustus_masked-BCFY01000028.1-processed-gene-3.9-mRNA-1;_AED=1.00;_QI=0|-1|0|0|-1|1|1|0|390;_eAED=1.00;
BCFY01000028.1	maker	exon	373277	374449	.	+	.	ID=Test_05697-RA:exon:13010;Parent=Test_05697-RA;
BCFY01000028.1	maker	CDS	373277	374449	.	+	0	ID=Test_05697-RA:cds;Parent=Test_05697-RA;
BCFY01000028.1	maker	gene	407473	408698	.	+	.	ID=Test_05706;Name=Test_05706;Alias=augustus_masked-BCFY01000028.1-processed-gene-3.13;
BCFY01000028.1	maker	mRNA	407473	408698	.	+	.	ID=Test_05706-RA;Parent=Test_05706;Name=Test_05706-RA;Alias=augustus_masked-BCFY01000028.1-processed-gene-3.13-mRNA-1;_AED=1.00;_QI=0|0|0|0|1|1|3|0|366;_eAED=1.00;
BCFY01000028.1	maker	exon	407473	407863	.	+	.	ID=Test_05706-RA:exon:13011;Parent=Test_05706-RA;
BCFY01000028.1	maker	exon	407931	408505	.	+	.	ID=Test_05706-RA:exon:13012;Parent=Test_05706-RA;
BCFY01000028.1	maker	exon	408564	408698	.	+	.	ID=Test_05706-RA:exon:13013;Parent=Test_05706-RA;
BCFY01000028.1	maker	CDS	407473	407863	.	+	0	ID=Test_05706-RA:cds;Parent=Test_05706-RA;
BCFY01000028.1	maker	CDS	407931	408505	.	+	2	ID=Test_05706-RA:cds;Parent=Test_05706-RA;
BCFY01000028.1	maker	CDS	408564	408698	.	+	0	ID=Test_05706-RA:cds;Parent=Test_05706-RA;
BCFY01000028.1	maker	gene	361041	362146	.	+	.	ID=Test_05694;Name=Test_05694;Alias=augustus_masked-BCFY01000028.1-processed-gene-3.7;
BCFY01000028.1	maker	mRNA	361041	362146	.	+	.	ID=Test_05694-RA;Parent=Test_05694;Name=Test_05694-RA;Alias=augustus_masked-BCFY01000028.1-processed-gene-3.7-mRNA-1;_AED=1.00;_QI=0|0|0|0|1|1|3|0|309;_eAED=1.00;
BCFY01000028.1	maker	exon	361041	361110	.	+	.	ID=Test_05694-RA:exon:13014;Parent=Test_05694-RA;
BCFY01000028.1	maker	exon	361243	361335	.	+	.	ID=Test_05694-RA:exon:13015;Parent=Test_05694-RA;
BCFY01000028.1	maker	exon	361380	362146	.	+	.	ID=Test_05694-RA:exon:13016;Parent=Test_05694-RA;
BCFY01000028.1	maker	CDS	361041	361110	.	+	0	ID=Test_05694-RA:cds;Parent=Test_05694-RA;
BCFY01000028.1	maker	CDS	361243	361335	.	+	2	ID=Test_05694-RA:cds;Parent=Test_05694-RA;
BCFY01000028.1	maker	CDS	361380	362146	.	+	2	ID=Test_05694-RA:cds;Parent=Test_05694-RA;
BCFY01000028.1	maker	gene	384155	384934	.	+	.	ID=Test_05700;Name=Test_05700;Alias=augustus_masked-BCFY01000028.1-processed-gene-3.10;
BCFY01000028.1	maker	mRNA	384155	384934	.	+	.	ID=Test_05700-RA;Parent=Test_05700;Name=Test_05700-RA;Alias=augustus_masked-BCFY01000028.1-processed-gene-3.10-mRNA-1;_AED=1.00;_QI=0|-1|0|0|-1|1|1|0|259;_eAED=1.00;
BCFY01000028.1	maker	exon	384155	384934	.	+	.	ID=Test_05700-RA:exon:13017;Parent=Test_05700-RA;
BCFY01000028.1	maker	CDS	384155	384934	.	+	0	ID=Test_05700-RA:cds;Parent=Test_05700-RA;
BCFY01000028.1	maker	gene	357044	357647	.	+	.	ID=Test_05692;Name=Test_05692;Alias=augustus_masked-BCFY01000028.1-processed-gene-3.6;
BCFY01000028.1	maker	mRNA	357044	357647	.	+	.	ID=Test_05692-RA;Parent=Test_05692;Name=Test_05692-RA;Alias=augustus_masked-BCFY01000028.1-processed-gene-3.6-mRNA-1;_AED=1.00;_QI=0|0|0|0|1|1|2|0|182;_eAED=1.00;
BCFY01000028.1	maker	exon	357044	357425	.	+	.	ID=Test_05692-RA:exon:13018;Parent=Test_05692-RA;
BCFY01000028.1	maker	exon	357481	357647	.	+	.	ID=Test_05692-RA:exon:13019;Parent=Test_05692-RA;
BCFY01000028.1	maker	CDS	357044	357425	.	+	0	ID=Test_05692-RA:cds;Parent=Test_05692-RA;
BCFY01000028.1	maker	CDS	357481	357647	.	+	2	ID=Test_05692-RA:cds;Parent=Test_05692-RA;
BCFY01000028.1	maker	gene	349459	350061	.	+	.	ID=Test_05687;Name=Test_05687;Alias=augustus_masked-BCFY01000028.1-processed-gene-3.4;
BCFY01000028.1	maker	mRNA	349459	350061	.	+	.	ID=Test_05687-RA;Parent=Test_05687;Name=Test_05687-RA;Alias=augustus_masked-BCFY01000028.1-processed-gene-3.4-mRNA-1;_AED=1.00;_QI=0|0|0|0|1|1|2|0|145;_eAED=1.00;
BCFY01000028.1	maker	exon	349459	349545	.	+	.	ID=Test_05687-RA:exon:13020;Parent=Test_05687-RA;
BCFY01000028.1	maker	exon	349711	350061	.	+	.	ID=Test_05687-RA:exon:13021;Parent=Test_05687-RA;
BCFY01000028.1	maker	CDS	349459	349545	.	+	0	ID=Test_05687-RA:cds;Parent=Test_05687-RA;
BCFY01000028.1	maker	CDS	349711	350061	.	+	0	ID=Test_05687-RA:cds;Parent=Test_05687-RA;
BCFY01000028.1	maker	gene	320724	321324	.	+	.	ID=Test_05682;Name=Test_05682;Alias=augustus_masked-BCFY01000028.1-processed-gene-3.3;
BCFY01000028.1	maker	mRNA	320724	321324	.	+	.	ID=Test_05682-RA;Parent=Test_05682;Name=Test_05682-RA;Alias=augustus_masked-BCFY01000028.1-processed-gene-3.3-mRNA-1;_AED=1.00;_QI=0|0|0|0|1|1|3|0|90;_eAED=1.00;
BCFY01000028.1	maker	exon	320724	320726	.	+	.	ID=Test_05682-RA:exon:13022;Parent=Test_05682-RA;
BCFY01000028.1	maker	exon	320996	321076	.	+	.	ID=Test_05682-RA:exon:13023;Parent=Test_05682-RA;
BCFY01000028.1	maker	exon	321136	321324	.	+	.	ID=Test_05682-RA:exon:13024;Parent=Test_05682-RA;
BCFY01000028.1	maker	CDS	320724	320726	.	+	0	ID=Test_05682-RA:cds;Parent=Test_05682-RA;
BCFY01000028.1	maker	CDS	320996	321076	.	+	0	ID=Test_05682-RA:cds;Parent=Test_05682-RA;
BCFY01000028.1	maker	CDS	321136	321324	.	+	0	ID=Test_05682-RA:cds;Parent=Test_05682-RA;
BCFY01000028.1	maker	gene	321917	326931	.	-	.	ID=Test_05683;Name=Test_05683;Alias=augustus_masked-BCFY01000028.1-processed-gene-3.16;
BCFY01000028.1	maker	mRNA	321917	326931	.	-	.	ID=Test_05683-RA;Parent=Test_05683;Name=Test_05683-RA;Alias=augustus_masked-BCFY01000028.1-processed-gene-3.16-mRNA-1;_AED=1.00;_QI=0|0|0|0|1|1|3|0|1342;_eAED=1.00;
BCFY01000028.1	maker	exon	326925	326931	.	-	.	ID=Test_05683-RA:exon:13027;Parent=Test_05683-RA;
BCFY01000028.1	maker	exon	325798	326419	.	-	.	ID=Test_05683-RA:exon:13026;Parent=Test_05683-RA;
BCFY01000028.1	maker	exon	321917	325316	.	-	.	ID=Test_05683-RA:exon:13025;Parent=Test_05683-RA;
BCFY01000028.1	maker	CDS	326925	326931	.	-	0	ID=Test_05683-RA:cds;Parent=Test_05683-RA;
BCFY01000028.1	maker	CDS	325798	326419	.	-	2	ID=Test_05683-RA:cds;Parent=Test_05683-RA;
BCFY01000028.1	maker	CDS	321917	325316	.	-	1	ID=Test_05683-RA:cds;Parent=Test_05683-RA;
BCFY01000028.1	maker	gene	334241	337399	.	-	.	ID=Test_05684;Name=Test_05684;Alias=augustus_masked-BCFY01000028.1-processed-gene-3.17;
BCFY01000028.1	maker	mRNA	334241	337399	.	-	.	ID=Test_05684-RA;Parent=Test_05684;Name=Test_05684-RA;Alias=augustus_masked-BCFY01000028.1-processed-gene-3.17-mRNA-1;_AED=1.00;_QI=0|0|0|0|1|1|2|0|991;_eAED=1.00;
BCFY01000028.1	maker	exon	334524	337399	.	-	.	ID=Test_05684-RA:exon:13029;Parent=Test_05684-RA;
BCFY01000028.1	maker	exon	334241	334340	.	-	.	ID=Test_05684-RA:exon:13028;Parent=Test_05684-RA;
BCFY01000028.1	maker	CDS	334524	337399	.	-	0	ID=Test_05684-RA:cds;Parent=Test_05684-RA;
BCFY01000028.1	maker	CDS	334241	334340	.	-	1	ID=Test_05684-RA:cds;Parent=Test_05684-RA;
BCFY01000028.1	maker	gene	316863	319592	.	-	.	ID=Test_05681;Name=Test_05681;Alias=augustus_masked-BCFY01000028.1-processed-gene-3.15;
BCFY01000028.1	maker	mRNA	316863	319592	.	-	.	ID=Test_05681-RA;Parent=Test_05681;Name=Test_05681-RA;Alias=augustus_masked-BCFY01000028.1-processed-gene-3.15-mRNA-1;_AED=1.00;_QI=0|-1|0|0|-1|1|1|0|909;_eAED=1.00;
BCFY01000028.1	maker	exon	316863	319592	.	-	.	ID=Test_05681-RA:exon:13030;Parent=Test_05681-RA;
BCFY01000028.1	maker	CDS	316863	319592	.	-	0	ID=Test_05681-RA:cds;Parent=Test_05681-RA;
BCFY01000028.1	maker	gene	397474	400421	.	-	.	ID=Test_05704;Name=Test_05704;Alias=augustus_masked-BCFY01000028.1-processed-gene-3.29;
BCFY01000028.1	maker	mRNA	397474	400421	.	-	.	ID=Test_05704-RA;Parent=Test_05704;Name=Test_05704-RA;Alias=augustus_masked-BCFY01000028.1-processed-gene-3.29-mRNA-1;_AED=1.00;_QI=0|0|0|0|1|1|5|0|871;_eAED=1.00;
BCFY01000028.1	maker	exon	400399	400421	.	-	.	ID=Test_05704-RA:exon:13035;Parent=Test_05704-RA;
BCFY01000028.1	maker	exon	400178	400295	.	-	.	ID=Test_05704-RA:exon:13034;Parent=Test_05704-RA;
BCFY01000028.1	maker	exon	399920	400081	.	-	.	ID=Test_05704-RA:exon:13033;Parent=Test_05704-RA;
BCFY01000028.1	maker	exon	399125	399836	.	-	.	ID=Test_05704-RA:exon:13032;Parent=Test_05704-RA;
BCFY01000028.1	maker	exon	397474	399074	.	-	.	ID=Test_05704-RA:exon:13031;Parent=Test_05704-RA;
BCFY01000028.1	maker	CDS	400399	400421	.	-	0	ID=Test_05704-RA:cds;Parent=Test_05704-RA;
BCFY01000028.1	maker	CDS	400178	400295	.	-	1	ID=Test_05704-RA:cds;Parent=Test_05704-RA;
BCFY01000028.1	maker	CDS	399920	400081	.	-	0	ID=Test_05704-RA:cds;Parent=Test_05704-RA;
BCFY01000028.1	maker	CDS	399125	399836	.	-	0	ID=Test_05704-RA:cds;Parent=Test_05704-RA;
BCFY01000028.1	maker	CDS	397474	399074	.	-	2	ID=Test_05704-RA:cds;Parent=Test_05704-RA;
BCFY01000028.1	maker	gene	388826	391375	.	-	.	ID=Test_05702;Name=Test_05702;Alias=augustus_masked-BCFY01000028.1-processed-gene-3.28;
BCFY01000028.1	maker	mRNA	388826	391375	.	-	.	ID=Test_05702-RA;Parent=Test_05702;Name=Test_05702-RA;Alias=augustus_masked-BCFY01000028.1-processed-gene-3.28-mRNA-1;_AED=1.00;_QI=0|-1|0|0|-1|1|1|0|849;_eAED=1.00;
BCFY01000028.1	maker	exon	388826	391375	.	-	.	ID=Test_05702-RA:exon:13036;Parent=Test_05702-RA;
BCFY01000028.1	maker	CDS	388826	391375	.	-	0	ID=Test_05702-RA:cds;Parent=Test_05702-RA;
BCFY01000028.1	maker	gene	412884	415277	.	-	.	ID=Test_05708;Name=Test_05708;Alias=augustus_masked-BCFY01000028.1-processed-gene-3.30;
BCFY01000028.1	maker	mRNA	412884	415277	.	-	.	ID=Test_05708-RA;Parent=Test_05708;Name=Test_05708-RA;Alias=augustus_masked-BCFY01000028.1-processed-gene-3.30-mRNA-1;_AED=1.00;_QI=0|-1|0|0|-1|1|1|0|797;_eAED=1.00;
BCFY01000028.1	maker	exon	412884	415277	.	-	.	ID=Test_05708-RA:exon:13037;Parent=Test_05708-RA;
BCFY01000028.1	maker	CDS	412884	415277	.	-	0	ID=Test_05708-RA:cds;Parent=Test_05708-RA;
BCFY01000028.1	maker	gene	385469	387481	.	-	.	ID=Test_05701;Name=Test_05701;Alias=augustus_masked-BCFY01000028.1-processed-gene-3.27;
BCFY01000028.1	maker	mRNA	385469	387481	.	-	.	ID=Test_05701-RA;Parent=Test_05701;Name=Test_05701-RA;Alias=augustus_masked-BCFY01000028.1-processed-gene-3.27-mRNA-1;_AED=1.00;_QI=0|-1|0|0|-1|1|1|0|670;_eAED=1.00;
BCFY01000028.1	maker	exon	385469	387481	.	-	.	ID=Test_05701-RA:exon:13038;Parent=Test_05701-RA;
BCFY01000028.1	maker	CDS	385469	387481	.	-	0	ID=Test_05701-RA:cds;Parent=Test_05701-RA;
BCFY01000028.1	maker	gene	291851	293716	.	-	.	ID=Test_05678;Name=Test_05678;Alias=augustus_masked-BCFY01000028.1-processed-gene-3.0;
BCFY01000028.1	maker	mRNA	291851	293716	.	-	.	ID=Test_05678-RA;Parent=Test_05678;Name=Test_05678-RA;Alias=augustus_masked-BCFY01000028.1-processed-gene-3.0-mRNA-1;_AED=1.00;_QI=0|-1|0|0|-1|1|1|0|621;_eAED=1.00;
BCFY01000028.1	maker	exon	291851	293716	.	-	.	ID=Test_05678-RA:exon:13039;Parent=Test_05678-RA;
BCFY01000028.1	maker	CDS	291851	293716	.	-	0	ID=Test_05678-RA:cds;Parent=Test_05678-RA;
BCFY01000028.1	maker	gene	376635	378473	.	-	.	ID=Test_05698;Name=Test_05698;Alias=augustus_masked-BCFY01000028.1-processed-gene-3.25;
BCFY01000028.1	maker	mRNA	376635	378473	.	-	.	ID=Test_05698-RA;Parent=Test_05698;Name=Test_05698-RA;Alias=augustus_masked-BCFY01000028.1-processed-gene-3.25-mRNA-1;_AED=1.00;_QI=0|0|0|0|1|1|3|0|569;_eAED=1.00;
BCFY01000028.1	maker	exon	378084	378473	.	-	.	ID=Test_05698-RA:exon:13042;Parent=Test_05698-RA;
BCFY01000028.1	maker	exon	377927	378005	.	-	.	ID=Test_05698-RA:exon:13041;Parent=Test_05698-RA;
BCFY01000028.1	maker	exon	376635	377875	.	-	.	ID=Test_05698-RA:exon:13040;Parent=Test_05698-RA;
BCFY01000028.1	maker	CDS	378084	378473	.	-	0	ID=Test_05698-RA:cds;Parent=Test_05698-RA;
BCFY01000028.1	maker	CDS	377927	378005	.	-	0	ID=Test_05698-RA:cds;Parent=Test_05698-RA;
BCFY01000028.1	maker	CDS	376635	377875	.	-	2	ID=Test_05698-RA:cds;Parent=Test_05698-RA;
BCFY01000028.1	maker	gene	381164	382792	.	-	.	ID=Test_05699;Name=Test_05699;Alias=augustus_masked-BCFY01000028.1-processed-gene-3.26;
BCFY01000028.1	maker	mRNA	381164	382792	.	-	.	ID=Test_05699-RA;Parent=Test_05699;Name=Test_05699-RA;Alias=augustus_masked-BCFY01000028.1-processed-gene-3.26-mRNA-1;_AED=1.00;_QI=0|-1|0|0|-1|1|1|0|542;_eAED=1.00;
BCFY01000028.1	maker	exon	381164	382792	.	-	.	ID=Test_05699-RA:exon:13043;Parent=Test_05699-RA;
BCFY01000028.1	maker	CDS	381164	382792	.	-	0	ID=Test_05699-RA:cds;Parent=Test_05699-RA;
BCFY01000028.1	maker	gene	340700	342965	.	-	.	ID=Test_05686;Name=Test_05686;Alias=augustus_masked-BCFY01000028.1-processed-gene-3.19;
BCFY01000028.1	maker	mRNA	340700	342965	.	-	.	ID=Test_05686-RA;Parent=Test_05686;Name=Test_05686-RA;Alias=augustus_masked-BCFY01000028.1-processed-gene-3.19-mRNA-1;_AED=1.00;_QI=0|0|0|0|1|1|2|0|523;_eAED=1.00;
BCFY01000028.1	maker	exon	342226	342965	.	-	.	ID=Test_05686-RA:exon:13045;Parent=Test_05686-RA;
BCFY01000028.1	maker	exon	340700	341531	.	-	.	ID=Test_05686-RA:exon:13044;Parent=Test_05686-RA;
BCFY01000028.1	maker	CDS	342226	342965	.	-	0	ID=Test_05686-RA:cds;Parent=Test_05686-RA;
BCFY01000028.1	maker	CDS	340700	341531	.	-	1	ID=Test_05686-RA:cds;Parent=Test_05686-RA;
BCFY01000028.1	maker	gene	295543	297283	.	-	.	ID=Test_05679;Name=Test_05679;Alias=augustus_masked-BCFY01000028.1-processed-gene-3.1;
BCFY01000028.1	maker	mRNA	295543	297283	.	-	.	ID=Test_05679-RA;Parent=Test_05679;Name=Test_05679-RA;Alias=augustus_masked-BCFY01000028.1-processed-gene-3.1-mRNA-1;_AED=1.00;_QI=0|0|0|0|1|1|4|0|512;_eAED=1.00;
BCFY01000028.1	maker	exon	296621	297283	.	-	.	ID=Test_05679-RA:exon:13049;Parent=Test_05679-RA;
BCFY01000028.1	maker	exon	296432	296569	.	-	.	ID=Test_05679-RA:exon:13048;Parent=Test_05679-RA;
BCFY01000028.1	maker	exon	296182	296366	.	-	.	ID=Test_05679-RA:exon:13047;Parent=Test_05679-RA;
BCFY01000028.1	maker	exon	295543	296095	.	-	.	ID=Test_05679-RA:exon:13046;Parent=Test_05679-RA;
BCFY01000028.1	maker	CDS	296621	297283	.	-	0	ID=Test_05679-RA:cds;Parent=Test_05679-RA;
BCFY01000028.1	maker	CDS	296432	296569	.	-	0	ID=Test_05679-RA:cds;Parent=Test_05679-RA;
BCFY01000028.1	maker	CDS	296182	296366	.	-	0	ID=Test_05679-RA:cds;Parent=Test_05679-RA;
BCFY01000028.1	maker	CDS	295543	296095	.	-	1	ID=Test_05679-RA:cds;Parent=Test_05679-RA;
BCFY01000028.1	maker	gene	338007	339664	.	-	.	ID=Test_05685;Name=Test_05685;Alias=augustus_masked-BCFY01000028.1-processed-gene-3.18;
BCFY01000028.1	maker	mRNA	338007	339664	.	-	.	ID=Test_05685-RA;Parent=Test_05685;Name=Test_05685-RA;Alias=augustus_masked-BCFY01000028.1-processed-gene-3.18-mRNA-1;_AED=1.00;_QI=0|0|0|0|1|1|3|0|470;_eAED=1.00;
BCFY01000028.1	maker	exon	338997	339664	.	-	.	ID=Test_05685-RA:exon:13052;Parent=Test_05685-RA;
BCFY01000028.1	maker	exon	338840	338921	.	-	.	ID=Test_05685-RA:exon:13051;Parent=Test_05685-RA;
BCFY01000028.1	maker	exon	338007	338669	.	-	.	ID=Test_05685-RA:exon:13050;Parent=Test_05685-RA;
BCFY01000028.1	maker	CDS	338997	339664	.	-	0	ID=Test_05685-RA:cds;Parent=Test_05685-RA;
BCFY01000028.1	maker	CDS	338840	338921	.	-	1	ID=Test_05685-RA:cds;Parent=Test_05685-RA;
BCFY01000028.1	maker	CDS	338007	338669	.	-	0	ID=Test_05685-RA:cds;Parent=Test_05685-RA;
BCFY01000028.1	maker	gene	362286	363572	.	-	.	ID=Test_05695;Name=Test_05695;Alias=augustus_masked-BCFY01000028.1-processed-gene-3.24;
BCFY01000028.1	maker	mRNA	362286	363572	.	-	.	ID=Test_05695-RA;Parent=Test_05695;Name=Test_05695-RA;Alias=augustus_masked-BCFY01000028.1-processed-gene-3.24-mRNA-1;_AED=1.00;_QI=0|0|0|0|1|1|4|0|372;_eAED=1.00;
BCFY01000028.1	maker	exon	363195	363572	.	-	.	ID=Test_05695-RA:exon:13056;Parent=Test_05695-RA;
BCFY01000028.1	maker	exon	363069	363151	.	-	.	ID=Test_05695-RA:exon:13055;Parent=Test_05695-RA;
BCFY01000028.1	maker	exon	362786	363012	.	-	.	ID=Test_05695-RA:exon:13054;Parent=Test_05695-RA;
BCFY01000028.1	maker	exon	362286	362716	.	-	.	ID=Test_05695-RA:exon:13053;Parent=Test_05695-RA;
BCFY01000028.1	maker	CDS	363195	363572	.	-	0	ID=Test_05695-RA:cds;Parent=Test_05695-RA;
BCFY01000028.1	maker	CDS	363069	363151	.	-	0	ID=Test_05695-RA:cds;Parent=Test_05695-RA;
BCFY01000028.1	maker	CDS	362786	363012	.	-	1	ID=Test_05695-RA:cds;Parent=Test_05695-RA;
BCFY01000028.1	maker	CDS	362286	362716	.	-	2	ID=Test_05695-RA:cds;Parent=Test_05695-RA;
BCFY01000028.1	maker	gene	354616	355525	.	-	.	ID=Test_05690;Name=Test_05690;Alias=augustus_masked-BCFY01000028.1-processed-gene-3.21;
BCFY01000028.1	maker	mRNA	354616	355525	.	-	.	ID=Test_05690-RA;Parent=Test_05690;Name=Test_05690-RA;Alias=augustus_masked-BCFY01000028.1-processed-gene-3.21-mRNA-1;_AED=1.00;_QI=0|0|0|0|1|1|2|0|282;_eAED=1.00;
BCFY01000028.1	maker	exon	355125	355525	.	-	.	ID=Test_05690-RA:exon:13058;Parent=Test_05690-RA;
BCFY01000028.1	maker	exon	354616	355063	.	-	.	ID=Test_05690-RA:exon:13057;Parent=Test_05690-RA;
BCFY01000028.1	maker	CDS	355125	355525	.	-	0	ID=Test_05690-RA:cds;Parent=Test_05690-RA;
BCFY01000028.1	maker	CDS	354616	355063	.	-	1	ID=Test_05690-RA:cds;Parent=Test_05690-RA;
BCFY01000028.1	maker	gene	350791	351611	.	-	.	ID=Test_05688;Name=Test_05688;Alias=augustus_masked-BCFY01000028.1-processed-gene-3.20;
BCFY01000028.1	maker	mRNA	350791	351611	.	-	.	ID=Test_05688-RA;Parent=Test_05688;Name=Test_05688-RA;Alias=augustus_masked-BCFY01000028.1-processed-gene-3.20-mRNA-1;_AED=1.00;_QI=0|0|0|0|1|1|3|0|204;_eAED=1.00;
BCFY01000028.1	maker	exon	351607	351611	.	-	.	ID=Test_05688-RA:exon:13061;Parent=Test_05688-RA;
BCFY01000028.1	maker	exon	351433	351517	.	-	.	ID=Test_05688-RA:exon:13060;Parent=Test_05688-RA;
BCFY01000028.1	maker	exon	350791	351315	.	-	.	ID=Test_05688-RA:exon:13059;Parent=Test_05688-RA;
BCFY01000028.1	maker	CDS	351607	351611	.	-	0	ID=Test_05688-RA:cds;Parent=Test_05688-RA;
BCFY01000028.1	maker	CDS	351433	351517	.	-	1	ID=Test_05688-RA:cds;Parent=Test_05688-RA;
BCFY01000028.1	maker	CDS	350791	351315	.	-	0	ID=Test_05688-RA:cds;Parent=Test_05688-RA;
BCFY01000028.1	maker	gene	358341	358715	.	-	.	ID=Test_05693;Name=Test_05693;Alias=augustus_masked-BCFY01000028.1-processed-gene-3.23;
BCFY01000028.1	maker	mRNA	358341	358715	.	-	.	ID=Test_05693-RA;Parent=Test_05693;Name=Test_05693-RA;Alias=augustus_masked-BCFY01000028.1-processed-gene-3.23-mRNA-1;_AED=1.00;_QI=0|-1|0|0|-1|1|1|0|124;_eAED=1.00;
BCFY01000028.1	maker	exon	358341	358715	.	-	.	ID=Test_05693-RA:exon:13062;Parent=Test_05693-RA;
BCFY01000028.1	maker	CDS	358341	358715	.	-	0	ID=Test_05693-RA:cds;Parent=Test_05693-RA;
BCFY01000028.1	maker	gene	356124	356665	.	-	.	ID=Test_05691;Name=Test_05691;Alias=augustus_masked-BCFY01000028.1-processed-gene-3.22;
BCFY01000028.1	maker	mRNA	356124	356665	.	-	.	ID=Test_05691-RA;Parent=Test_05691;Name=Test_05691-RA;Alias=augustus_masked-BCFY01000028.1-processed-gene-3.22-mRNA-1;_AED=1.00;_QI=0|0|0|0|1|1|3|0|105;_eAED=1.00;
BCFY01000028.1	maker	exon	356615	356665	.	-	.	ID=Test_05691-RA:exon:13065;Parent=Test_05691-RA;
BCFY01000028.1	maker	exon	356361	356488	.	-	.	ID=Test_05691-RA:exon:13064;Parent=Test_05691-RA;
BCFY01000028.1	maker	exon	356124	356262	.	-	.	ID=Test_05691-RA:exon:13063;Parent=Test_05691-RA;
BCFY01000028.1	maker	CDS	356615	356665	.	-	0	ID=Test_05691-RA:cds;Parent=Test_05691-RA;
BCFY01000028.1	maker	CDS	356361	356488	.	-	0	ID=Test_05691-RA:cds;Parent=Test_05691-RA;
BCFY01000028.1	maker	CDS	356124	356262	.	-	1	ID=Test_05691-RA:cds;Parent=Test_05691-RA;
###
BCFY01000033.1	maker	gene	82363	84604	.	+	.	ID=Test_05881;Name=Test_05881;Alias=augustus_masked-BCFY01000033.1-processed-gene-0.5;
BCFY01000033.1	maker	mRNA	82363	84604	.	+	.	ID=Test_05881-RA;Parent=Test_05881;Name=Test_05881-RA;Alias=augustus_masked-BCFY01000033.1-processed-gene-0.5-mRNA-1;_AED=1.00;_QI=0|0|0|0|1|1|2|0|723;_eAED=1.00;
BCFY01000033.1	maker	exon	82363	82792	.	+	.	ID=Test_05881-RA:exon:14174;Parent=Test_05881-RA;
BCFY01000033.1	maker	exon	82863	84604	.	+	.	ID=Test_05881-RA:exon:14175;Parent=Test_05881-RA;
BCFY01000033.1	maker	CDS	82363	82792	.	+	0	ID=Test_05881-RA:cds;Parent=Test_05881-RA;
BCFY01000033.1	maker	CDS	82863	84604	.	+	2	ID=Test_05881-RA:cds;Parent=Test_05881-RA;
BCFY01000033.1	maker	gene	53069	55051	.	+	.	ID=Test_05874;Name=Test_05874;Alias=augustus_masked-BCFY01000033.1-processed-gene-0.2;
BCFY01000033.1	maker	mRNA	53069	55051	.	+	.	ID=Test_05874-RA;Parent=Test_05874;Name=Test_05874-RA;Alias=augustus_masked-BCFY01000033.1-processed-gene-0.2-mRNA-1;_AED=1.00;_QI=0|-1|0|0|-1|1|1|0|660;_eAED=1.00;
BCFY01000033.1	maker	exon	53069	55051	.	+	.	ID=Test_05874-RA:exon:14176;Parent=Test_05874-RA;
BCFY01000033.1	maker	CDS	53069	55051	.	+	0	ID=Test_05874-RA:cds;Parent=Test_05874-RA;
BCFY01000033.1	maker	gene	63435	65416	.	+	.	ID=Test_05876;Name=Test_05876;Alias=augustus_masked-BCFY01000033.1-processed-gene-0.3;
BCFY01000033.1	maker	mRNA	63435	65416	.	+	.	ID=Test_05876-RA;Parent=Test_05876;Name=Test_05876-RA;Alias=augustus_masked-BCFY01000033.1-processed-gene-0.3-mRNA-1;_AED=1.00;_QI=0|0|0|0|1|1|2|0|638;_eAED=1.00;
BCFY01000033.1	maker	exon	63435	63735	.	+	.	ID=Test_05876-RA:exon:14177;Parent=Test_05876-RA;
BCFY01000033.1	maker	exon	63801	65416	.	+	.	ID=Test_05876-RA:exon:14178;Parent=Test_05876-RA;
BCFY01000033.1	maker	CDS	63435	63735	.	+	0	ID=Test_05876-RA:cds;Parent=Test_05876-RA;
BCFY01000033.1	maker	CDS	63801	65416	.	+	2	ID=Test_05876-RA:cds;Parent=Test_05876-RA;
BCFY01000033.1	maker	gene	84991	86776	.	+	.	ID=Test_05882;Name=Test_05882;Alias=augustus_masked-BCFY01000033.1-processed-gene-0.6;
BCFY01000033.1	maker	mRNA	84991	86776	.	+	.	ID=Test_05882-RA;Parent=Test_05882;Name=Test_05882-RA;Alias=augustus_masked-BCFY01000033.1-processed-gene-0.6-mRNA-1;_AED=1.00;_QI=0|0|0|0|1|1|2|0|567;_eAED=1.00;
BCFY01000033.1	maker	exon	84991	85668	.	+	.	ID=Test_05882-RA:exon:14179;Parent=Test_05882-RA;
BCFY01000033.1	maker	exon	85751	86776	.	+	.	ID=Test_05882-RA:exon:14180;Parent=Test_05882-RA;
BCFY01000033.1	maker	CDS	84991	85668	.	+	0	ID=Test_05882-RA:cds;Parent=Test_05882-RA;
BCFY01000033.1	maker	CDS	85751	86776	.	+	0	ID=Test_05882-RA:cds;Parent=Test_05882-RA;
BCFY01000033.1	maker	gene	79420	80317	.	+	.	ID=Test_05880;Name=Test_05880;Alias=augustus_masked-BCFY01000033.1-processed-gene-0.4;
BCFY01000033.1	maker	mRNA	79420	80317	.	+	.	ID=Test_05880-RA;Parent=Test_05880;Name=Test_05880-RA;Alias=augustus_masked-BCFY01000033.1-processed-gene-0.4-mRNA-1;_AED=1.00;_QI=0|0|0|0|1|1|2|0|278;_eAED=1.00;
BCFY01000033.1	maker	exon	79420	79674	.	+	.	ID=Test_05880-RA:exon:14181;Parent=Test_05880-RA;
BCFY01000033.1	maker	exon	79736	80317	.	+	.	ID=Test_05880-RA:exon:14182;Parent=Test_05880-RA;
BCFY01000033.1	maker	CDS	79420	79674	.	+	0	ID=Test_05880-RA:cds;Parent=Test_05880-RA;
BCFY01000033.1	maker	CDS	79736	80317	.	+	0	ID=Test_05880-RA:cds;Parent=Test_05880-RA;
BCFY01000033.1	maker	gene	3939	5506	.	+	.	ID=Test_05868;Name=Test_05868;Alias=augustus_masked-BCFY01000033.1-processed-gene-0.0;
BCFY01000033.1	maker	mRNA	3939	5506	.	+	.	ID=Test_05868-RA;Parent=Test_05868;Name=Test_05868-RA;Alias=augustus_masked-BCFY01000033.1-processed-gene-0.0-mRNA-1;_AED=1.00;_QI=0|0|0|0|1|1|5|0|274;_eAED=1.00;
BCFY01000033.1	maker	exon	3939	4107	.	+	.	ID=Test_05868-RA:exon:14183;Parent=Test_05868-RA;
BCFY01000033.1	maker	exon	4174	4264	.	+	.	ID=Test_05868-RA:exon:14184;Parent=Test_05868-RA;
BCFY01000033.1	maker	exon	4725	4788	.	+	.	ID=Test_05868-RA:exon:14185;Parent=Test_05868-RA;
BCFY01000033.1	maker	exon	4923	5358	.	+	.	ID=Test_05868-RA:exon:14186;Parent=Test_05868-RA;
BCFY01000033.1	maker	exon	5442	5506	.	+	.	ID=Test_05868-RA:exon:14187;Parent=Test_05868-RA;
BCFY01000033.1	maker	CDS	3939	4107	.	+	0	ID=Test_05868-RA:cds;Parent=Test_05868-RA;
BCFY01000033.1	maker	CDS	4174	4264	.	+	2	ID=Test_05868-RA:cds;Parent=Test_05868-RA;
BCFY01000033.1	maker	CDS	4725	4788	.	+	1	ID=Test_05868-RA:cds;Parent=Test_05868-RA;
BCFY01000033.1	maker	CDS	4923	5358	.	+	0	ID=Test_05868-RA:cds;Parent=Test_05868-RA;
BCFY01000033.1	maker	CDS	5442	5506	.	+	2	ID=Test_05868-RA:cds;Parent=Test_05868-RA;
BCFY01000033.1	maker	gene	34308	34669	.	+	.	ID=Test_05873;Name=Test_05873;Alias=augustus_masked-BCFY01000033.1-processed-gene-0.1;
BCFY01000033.1	maker	mRNA	34308	34669	.	+	.	ID=Test_05873-RA;Parent=Test_05873;Name=Test_05873-RA;Alias=augustus_masked-BCFY01000033.1-processed-gene-0.1-mRNA-1;_AED=1.00;_QI=0|0|0|0|1|1|3|0|80;_eAED=1.00;
BCFY01000033.1	maker	exon	34308	34310	.	+	.	ID=Test_05873-RA:exon:14188;Parent=Test_05873-RA;
BCFY01000033.1	maker	exon	34364	34473	.	+	.	ID=Test_05873-RA:exon:14189;Parent=Test_05873-RA;
BCFY01000033.1	maker	exon	34540	34669	.	+	.	ID=Test_05873-RA:exon:14190;Parent=Test_05873-RA;
BCFY01000033.1	maker	CDS	34308	34310	.	+	0	ID=Test_05873-RA:cds;Parent=Test_05873-RA;
BCFY01000033.1	maker	CDS	34364	34473	.	+	0	ID=Test_05873-RA:cds;Parent=Test_05873-RA;
BCFY01000033.1	maker	CDS	34540	34669	.	+	1	ID=Test_05873-RA:cds;Parent=Test_05873-RA;
BCFY01000033.1	maker	gene	56728	59496	.	-	.	ID=Test_05875;Name=Test_05875;Alias=augustus_masked-BCFY01000033.1-processed-gene-0.11;
BCFY01000033.1	maker	mRNA	56728	59496	.	-	.	ID=Test_05875-RA;Parent=Test_05875;Name=Test_05875-RA;Alias=augustus_masked-BCFY01000033.1-processed-gene-0.11-mRNA-1;_AED=1.00;_QI=0|0|0|0|1|1|2|0|896;_eAED=1.00;
BCFY01000033.1	maker	exon	59371	59496	.	-	.	ID=Test_05875-RA:exon:14192;Parent=Test_05875-RA;
BCFY01000033.1	maker	exon	56728	59292	.	-	.	ID=Test_05875-RA:exon:14191;Parent=Test_05875-RA;
BCFY01000033.1	maker	CDS	59371	59496	.	-	0	ID=Test_05875-RA:cds;Parent=Test_05875-RA;
BCFY01000033.1	maker	CDS	56728	59292	.	-	0	ID=Test_05875-RA:cds;Parent=Test_05875-RA;
BCFY01000033.1	maker	gene	65712	68452	.	-	.	ID=Test_05877;Name=Test_05877;Alias=augustus_masked-BCFY01000033.1-processed-gene-0.12;
BCFY01000033.1	maker	mRNA	65712	68452	.	-	.	ID=Test_05877-RA;Parent=Test_05877;Name=Test_05877-RA;Alias=augustus_masked-BCFY01000033.1-processed-gene-0.12-mRNA-1;_AED=1.00;_QI=0|0|0|0|1|1|3|0|868;_eAED=1.00;
BCFY01000033.1	maker	exon	68321	68452	.	-	.	ID=Test_05877-RA:exon:14195;Parent=Test_05877-RA;
BCFY01000033.1	maker	exon	68169	68247	.	-	.	ID=Test_05877-RA:exon:14194;Parent=Test_05877-RA;
BCFY01000033.1	maker	exon	65712	68107	.	-	.	ID=Test_05877-RA:exon:14193;Parent=Test_05877-RA;
BCFY01000033.1	maker	CDS	68321	68452	.	-	0	ID=Test_05877-RA:cds;Parent=Test_05877-RA;
BCFY01000033.1	maker	CDS	68169	68247	.	-	0	ID=Test_05877-RA:cds;Parent=Test_05877-RA;
BCFY01000033.1	maker	CDS	65712	68107	.	-	2	ID=Test_05877-RA:cds;Parent=Test_05877-RA;
BCFY01000033.1	maker	gene	7176	9756	.	-	.	ID=Test_05869;Name=Test_05869;Alias=augustus_masked-BCFY01000033.1-processed-gene-0.7;
BCFY01000033.1	maker	mRNA	7176	9756	.	-	.	ID=Test_05869-RA;Parent=Test_05869;Name=Test_05869-RA;Alias=augustus_masked-BCFY01000033.1-processed-gene-0.7-mRNA-1;_AED=1.00;_QI=0|0|0|0|1|1|2|0|842;_eAED=1.00;
BCFY01000033.1	maker	exon	9691	9756	.	-	.	ID=Test_05869-RA:exon:14197;Parent=Test_05869-RA;
BCFY01000033.1	maker	exon	7176	9638	.	-	.	ID=Test_05869-RA:exon:14196;Parent=Test_05869-RA;
BCFY01000033.1	maker	CDS	9691	9756	.	-	0	ID=Test_05869-RA:cds;Parent=Test_05869-RA;
BCFY01000033.1	maker	CDS	7176	9638	.	-	0	ID=Test_05869-RA:cds;Parent=Test_05869-RA;
BCFY01000033.1	maker	gene	15687	18153	.	-	.	ID=Test_05870;Name=Test_05870;Alias=augustus_masked-BCFY01000033.1-processed-gene-0.8;
BCFY01000033.1	maker	mRNA	15687	18153	.	-	.	ID=Test_05870-RA;Parent=Test_05870;Name=Test_05870-RA;Alias=augustus_masked-BCFY01000033.1-processed-gene-0.8-mRNA-1;_AED=1.00;_QI=0|0|0|0|1|1|2|0|800;_eAED=1.00;
BCFY01000033.1	maker	exon	17730	18153	.	-	.	ID=Test_05870-RA:exon:14199;Parent=Test_05870-RA;
BCFY01000033.1	maker	exon	15687	17665	.	-	.	ID=Test_05870-RA:exon:14198;Parent=Test_05870-RA;
BCFY01000033.1	maker	CDS	17730	18153	.	-	0	ID=Test_05870-RA:cds;Parent=Test_05870-RA;
BCFY01000033.1	maker	CDS	15687	17665	.	-	2	ID=Test_05870-RA:cds;Parent=Test_05870-RA;
BCFY01000033.1	maker	gene	75809	78046	.	-	.	ID=Test_05879;Name=Test_05879;Alias=augustus_masked-BCFY01000033.1-processed-gene-0.14;
BCFY01000033.1	maker	mRNA	75809	78046	.	-	.	ID=Test_05879-RA;Parent=Test_05879;Name=Test_05879-RA;Alias=augustus_masked-BCFY01000033.1-processed-gene-0.14-mRNA-1;_AED=1.00;_QI=0|-1|0|0|-1|1|1|0|745;_eAED=1.00;
BCFY01000033.1	maker	exon	75809	78046	.	-	.	ID=Test_05879-RA:exon:14200;Parent=Test_05879-RA;
BCFY01000033.1	maker	CDS	75809	78046	.	-	0	ID=Test_05879-RA:cds;Parent=Test_05879-RA;
BCFY01000033.1	maker	gene	69447	71705	.	-	.	ID=Test_05878;Name=Test_05878;Alias=augustus_masked-BCFY01000033.1-processed-gene-0.13;
BCFY01000033.1	maker	mRNA	69447	71705	.	-	.	ID=Test_05878-RA;Parent=Test_05878;Name=Test_05878-RA;Alias=augustus_masked-BCFY01000033.1-processed-gene-0.13-mRNA-1;_AED=1.00;_QI=0|0|0|0|1|1|2|0|734;_eAED=1.00;
BCFY01000033.1	maker	exon	70937	71705	.	-	.	ID=Test_05878-RA:exon:14202;Parent=Test_05878-RA;
BCFY01000033.1	maker	exon	69447	70882	.	-	.	ID=Test_05878-RA:exon:14201;Parent=Test_05878-RA;
BCFY01000033.1	maker	CDS	70937	71705	.	-	0	ID=Test_05878-RA:cds;Parent=Test_05878-RA;
BCFY01000033.1	maker	CDS	69447	70882	.	-	2	ID=Test_05878-RA:cds;Parent=Test_05878-RA;
BCFY01000033.1	maker	gene	87496	88968	.	-	.	ID=Test_05883;Name=Test_05883;Alias=augustus_masked-BCFY01000033.1-processed-gene-0.15;
BCFY01000033.1	maker	mRNA	87496	88968	.	-	.	ID=Test_05883-RA;Parent=Test_05883;Name=Test_05883-RA;Alias=augustus_masked-BCFY01000033.1-processed-gene-0.15-mRNA-1;_AED=1.00;_QI=0|-1|0|0|-1|1|1|0|490;_eAED=1.00;
BCFY01000033.1	maker	exon	87496	88968	.	-	.	ID=Test_05883-RA:exon:14203;Parent=Test_05883-RA;
BCFY01000033.1	maker	CDS	87496	88968	.	-	0	ID=Test_05883-RA:cds;Parent=Test_05883-RA;
BCFY01000033.1	maker	gene	30630	32571	.	-	.	ID=Test_05871;Name=Test_05871;Alias=augustus_masked-BCFY01000033.1-processed-gene-0.9;
BCFY01000033.1	maker	mRNA	30630	32571	.	-	.	ID=Test_05871-RA;Parent=Test_05871;Name=Test_05871-RA;Alias=augustus_masked-BCFY01000033.1-processed-gene-0.9-mRNA-1;_AED=1.00;_QI=0|0|0|0|1|1|4|0|458;_eAED=1.00;
BCFY01000033.1	maker	exon	32428	32571	.	-	.	ID=Test_05871-RA:exon:14207;Parent=Test_05871-RA;
BCFY01000033.1	maker	exon	31584	32351	.	-	.	ID=Test_05871-RA:exon:14206;Parent=Test_05871-RA;
BCFY01000033.1	maker	exon	31196	31527	.	-	.	ID=Test_05871-RA:exon:14205;Parent=Test_05871-RA;
BCFY01000033.1	maker	exon	30630	30762	.	-	.	ID=Test_05871-RA:exon:14204;Parent=Test_05871-RA;
BCFY01000033.1	maker	CDS	32428	32571	.	-	0	ID=Test_05871-RA:cds;Parent=Test_05871-RA;
BCFY01000033.1	maker	CDS	31584	32351	.	-	0	ID=Test_05871-RA:cds;Parent=Test_05871-RA;
BCFY01000033.1	maker	CDS	31196	31527	.	-	0	ID=Test_05871-RA:cds;Parent=Test_05871-RA;
BCFY01000033.1	maker	CDS	30630	30762	.	-	1	ID=Test_05871-RA:cds;Parent=Test_05871-RA;
BCFY01000033.1	maker	gene	33250	33861	.	-	.	ID=Test_05872;Name=Test_05872;Alias=augustus_masked-BCFY01000033.1-processed-gene-0.10;
BCFY01000033.1	maker	mRNA	33250	33861	.	-	.	ID=Test_05872-RA;Parent=Test_05872;Name=Test_05872-RA;Alias=augustus_masked-BCFY01000033.1-processed-gene-0.10-mRNA-1;_AED=1.00;_QI=0|-1|0|0|-1|1|1|0|203;_eAED=1.00;
BCFY01000033.1	maker	exon	33250	33861	.	-	.	ID=Test_05872-RA:exon:14208;Parent=Test_05872-RA;
BCFY01000033.1	maker	CDS	33250	33861	.	-	0	ID=Test_05872-RA:cds;Parent=Test_05872-RA;
###
BCFY01000033.1	maker	gene	122609	124358	.	+	.	ID=Test_05892;Name=Test_05892;Alias=augustus_masked-BCFY01000033.1-processed-gene-1.4;
BCFY01000033.1	maker	mRNA	122609	124358	.	+	.	ID=Test_05892-RA;Parent=Test_05892;Name=Test_05892-RA;Alias=augustus_masked-BCFY01000033.1-processed-gene-1.4-mRNA-1;_AED=1.00;_QI=0|0|0|0|1|1|2|0|557;_eAED=1.00;
BCFY01000033.1	maker	exon	122609	122757	.	+	.	ID=Test_05892-RA:exon:14209;Parent=Test_05892-RA;
BCFY01000033.1	maker	exon	122834	124358	.	+	.	ID=Test_05892-RA:exon:14210;Parent=Test_05892-RA;
BCFY01000033.1	maker	CDS	122609	122757	.	+	0	ID=Test_05892-RA:cds;Parent=Test_05892-RA;
BCFY01000033.1	maker	CDS	122834	124358	.	+	1	ID=Test_05892-RA:cds;Parent=Test_05892-RA;
BCFY01000033.1	maker	gene	107827	109425	.	+	.	ID=Test_05886;Name=Test_05886;Alias=augustus_masked-BCFY01000033.1-processed-gene-1.1;
BCFY01000033.1	maker	mRNA	107827	109425	.	+	.	ID=Test_05886-RA;Parent=Test_05886;Name=Test_05886-RA;Alias=augustus_masked-BCFY01000033.1-processed-gene-1.1-mRNA-1;_AED=1.00;_QI=0|0|0|0|1|1|2|0|511;_eAED=1.00;
BCFY01000033.1	maker	exon	107827	108101	.	+	.	ID=Test_05886-RA:exon:14211;Parent=Test_05886-RA;
BCFY01000033.1	maker	exon	108165	109425	.	+	.	ID=Test_05886-RA:exon:14212;Parent=Test_05886-RA;
BCFY01000033.1	maker	CDS	107827	108101	.	+	0	ID=Test_05886-RA:cds;Parent=Test_05886-RA;
BCFY01000033.1	maker	CDS	108165	109425	.	+	1	ID=Test_05886-RA:cds;Parent=Test_05886-RA;
BCFY01000033.1	maker	gene	111428	113288	.	+	.	ID=Test_05888;Name=Test_05888;Alias=augustus_masked-BCFY01000033.1-processed-gene-1.2;
BCFY01000033.1	maker	mRNA	111428	113288	.	+	.	ID=Test_05888-RA;Parent=Test_05888;Name=Test_05888-RA;Alias=augustus_masked-BCFY01000033.1-processed-gene-1.2-mRNA-1;_AED=1.00;_QI=0|0|0|0|1|1|4|0|505;_eAED=1.00;
BCFY01000033.1	maker	exon	111428	111444	.	+	.	ID=Test_05888-RA:exon:14213;Parent=Test_05888-RA;
BCFY01000033.1	maker	exon	111511	111546	.	+	.	ID=Test_05888-RA:exon:14214;Parent=Test_05888-RA;
BCFY01000033.1	maker	exon	111616	111850	.	+	.	ID=Test_05888-RA:exon:14215;Parent=Test_05888-RA;
BCFY01000033.1	maker	exon	112059	113288	.	+	.	ID=Test_05888-RA:exon:14216;Parent=Test_05888-RA;
BCFY01000033.1	maker	CDS	111428	111444	.	+	0	ID=Test_05888-RA:cds;Parent=Test_05888-RA;
BCFY01000033.1	maker	CDS	111511	111546	.	+	1	ID=Test_05888-RA:cds;Parent=Test_05888-RA;
BCFY01000033.1	maker	CDS	111616	111850	.	+	1	ID=Test_05888-RA:cds;Parent=Test_05888-RA;
BCFY01000033.1	maker	CDS	112059	113288	.	+	0	ID=Test_05888-RA:cds;Parent=Test_05888-RA;
BCFY01000033.1	maker	gene	168122	171060	.	+	.	ID=Test_05898;Name=Test_05898;Alias=augustus_masked-BCFY01000033.1-processed-gene-1.7;
BCFY01000033.1	maker	mRNA	168122	171060	.	+	.	ID=Test_05898-RA;Parent=Test_05898;Name=Test_05898-RA;Alias=augustus_masked-BCFY01000033.1-processed-gene-1.7-mRNA-1;_AED=1.00;_QI=0|0|0|0|1|1|3|0|500;_eAED=1.00;
BCFY01000033.1	maker	exon	168122	168148	.	+	.	ID=Test_05898-RA:exon:14217;Parent=Test_05898-RA;
BCFY01000033.1	maker	exon	169522	170192	.	+	.	ID=Test_05898-RA:exon:14218;Parent=Test_05898-RA;
BCFY01000033.1	maker	exon	170256	171060	.	+	.	ID=Test_05898-RA:exon:14219;Parent=Test_05898-RA;
BCFY01000033.1	maker	CDS	168122	168148	.	+	0	ID=Test_05898-RA:cds;Parent=Test_05898-RA;
BCFY01000033.1	maker	CDS	169522	170192	.	+	0	ID=Test_05898-RA:cds;Parent=Test_05898-RA;
BCFY01000033.1	maker	CDS	170256	171060	.	+	1	ID=Test_05898-RA:cds;Parent=Test_05898-RA;
BCFY01000033.1	maker	gene	132776	134083	.	+	.	ID=Test_05893;Name=Test_05893;Alias=augustus_masked-BCFY01000033.1-processed-gene-1.5;
BCFY01000033.1	maker	mRNA	132776	134083	.	+	.	ID=Test_05893-RA;Parent=Test_05893;Name=Test_05893-RA;Alias=augustus_masked-BCFY01000033.1-processed-gene-1.5-mRNA-1;_AED=1.00;_QI=0|-1|0|0|-1|1|1|0|435;_eAED=1.00;
BCFY01000033.1	maker	exon	132776	134083	.	+	.	ID=Test_05893-RA:exon:14220;Parent=Test_05893-RA;
BCFY01000033.1	maker	CDS	132776	134083	.	+	0	ID=Test_05893-RA:cds;Parent=Test_05893-RA;
BCFY01000033.1	maker	gene	114573	115471	.	+	.	ID=Test_05889;Name=Test_05889;Alias=augustus_masked-BCFY01000033.1-processed-gene-1.3;
BCFY01000033.1	maker	mRNA	114573	115471	.	+	.	ID=Test_05889-RA;Parent=Test_05889;Name=Test_05889-RA;Alias=augustus_masked-BCFY01000033.1-processed-gene-1.3-mRNA-1;_AED=1.00;_QI=0|0|0|0|1|1|2|0|285;_eAED=1.00;
BCFY01000033.1	maker	exon	114573	115025	.	+	.	ID=Test_05889-RA:exon:14221;Parent=Test_05889-RA;
BCFY01000033.1	maker	exon	115067	115471	.	+	.	ID=Test_05889-RA:exon:14222;Parent=Test_05889-RA;
BCFY01000033.1	maker	CDS	114573	115025	.	+	0	ID=Test_05889-RA:cds;Parent=Test_05889-RA;
BCFY01000033.1	maker	CDS	115067	115471	.	+	0	ID=Test_05889-RA:cds;Parent=Test_05889-RA;
BCFY01000033.1	maker	gene	144303	145132	.	+	.	ID=Test_05896;Name=Test_05896;Alias=augustus_masked-BCFY01000033.1-processed-gene-1.6;
BCFY01000033.1	maker	mRNA	144303	145132	.	+	.	ID=Test_05896-RA;Parent=Test_05896;Name=Test_05896-RA;Alias=augustus_masked-BCFY01000033.1-processed-gene-1.6-mRNA-1;_AED=1.00;_QI=0|0|0|0|1|1|2|0|255;_eAED=1.00;
BCFY01000033.1	maker	exon	144303	144670	.	+	.	ID=Test_05896-RA:exon:14223;Parent=Test_05896-RA;
BCFY01000033.1	maker	exon	144733	145132	.	+	.	ID=Test_05896-RA:exon:14224;Parent=Test_05896-RA;
BCFY01000033.1	maker	CDS	144303	144670	.	+	0	ID=Test_05896-RA:cds;Parent=Test_05896-RA;
BCFY01000033.1	maker	CDS	144733	145132	.	+	1	ID=Test_05896-RA:cds;Parent=Test_05896-RA;
BCFY01000033.1	maker	gene	116893	119974	.	-	.	ID=Test_05891;Name=Test_05891;Alias=augustus_masked-BCFY01000033.1-processed-gene-1.11;
BCFY01000033.1	maker	mRNA	116893	119974	.	-	.	ID=Test_05891-RA;Parent=Test_05891;Name=Test_05891-RA;Alias=augustus_masked-BCFY01000033.1-processed-gene-1.11-mRNA-1;_AED=1.00;_QI=0|0|0|0|1|1|2|0|995;_eAED=1.00;
BCFY01000033.1	maker	exon	119934	119974	.	-	.	ID=Test_05891-RA:exon:14226;Parent=Test_05891-RA;
BCFY01000033.1	maker	exon	116893	119839	.	-	.	ID=Test_05891-RA:exon:14225;Parent=Test_05891-RA;
BCFY01000033.1	maker	CDS	119934	119974	.	-	0	ID=Test_05891-RA:cds;Parent=Test_05891-RA;
BCFY01000033.1	maker	CDS	116893	119839	.	-	1	ID=Test_05891-RA:cds;Parent=Test_05891-RA;
BCFY01000033.1	maker	gene	104755	107083	.	-	.	ID=Test_05885;Name=Test_05885;Alias=augustus_masked-BCFY01000033.1-processed-gene-1.8;
BCFY01000033.1	maker	mRNA	104755	107083	.	-	.	ID=Test_05885-RA;Parent=Test_05885;Name=Test_05885-RA;Alias=augustus_masked-BCFY01000033.1-processed-gene-1.8-mRNA-1;_AED=1.00;_QI=0|0|0|0|1|1|3|0|726;_eAED=1.00;
BCFY01000033.1	maker	exon	107075	107083	.	-	.	ID=Test_05885-RA:exon:14229;Parent=Test_05885-RA;
BCFY01000033.1	maker	exon	106701	106979	.	-	.	ID=Test_05885-RA:exon:14228;Parent=Test_05885-RA;
BCFY01000033.1	maker	exon	104755	106647	.	-	.	ID=Test_05885-RA:exon:14227;Parent=Test_05885-RA;
BCFY01000033.1	maker	CDS	107075	107083	.	-	0	ID=Test_05885-RA:cds;Parent=Test_05885-RA;
BCFY01000033.1	maker	CDS	106701	106979	.	-	0	ID=Test_05885-RA:cds;Parent=Test_05885-RA;
BCFY01000033.1	maker	CDS	104755	106647	.	-	0	ID=Test_05885-RA:cds;Parent=Test_05885-RA;
BCFY01000033.1	maker	gene	186542	188854	.	-	.	ID=Test_05900;Name=Test_05900;Alias=augustus_masked-BCFY01000033.1-processed-gene-1.16;
BCFY01000033.1	maker	mRNA	186542	188854	.	-	.	ID=Test_05900-RA;Parent=Test_05900;Name=Test_05900-RA;Alias=augustus_masked-BCFY01000033.1-processed-gene-1.16-mRNA-1;_AED=1.00;_QI=0|0|0|0|1|1|3|0|726;_eAED=1.00;
BCFY01000033.1	maker	exon	188852	188854	.	-	.	ID=Test_05900-RA:exon:14232;Parent=Test_05900-RA;
BCFY01000033.1	maker	exon	187544	188779	.	-	.	ID=Test_05900-RA:exon:14231;Parent=Test_05900-RA;
BCFY01000033.1	maker	exon	186542	187483	.	-	.	ID=Test_05900-RA:exon:14230;Parent=Test_05900-RA;
BCFY01000033.1	maker	CDS	188852	188854	.	-	0	ID=Test_05900-RA:cds;Parent=Test_05900-RA;
BCFY01000033.1	maker	CDS	187544	188779	.	-	0	ID=Test_05900-RA:cds;Parent=Test_05900-RA;
BCFY01000033.1	maker	CDS	186542	187483	.	-	0	ID=Test_05900-RA:cds;Parent=Test_05900-RA;
BCFY01000033.1	maker	gene	96031	98199	.	-	.	ID=Test_05884;Name=Test_05884;Alias=augustus_masked-BCFY01000033.1-processed-gene-1.0;
BCFY01000033.1	maker	mRNA	96031	98199	.	-	.	ID=Test_05884-RA;Parent=Test_05884;Name=Test_05884-RA;Alias=augustus_masked-BCFY01000033.1-processed-gene-1.0-mRNA-1;_AED=1.00;_QI=0|0|0|0|1|1|2|0|701;_eAED=1.00;
BCFY01000033.1	maker	exon	97940	98199	.	-	.	ID=Test_05884-RA:exon:14234;Parent=Test_05884-RA;
BCFY01000033.1	maker	exon	96031	97876	.	-	.	ID=Test_05884-RA:exon:14233;Parent=Test_05884-RA;
BCFY01000033.1	maker	CDS	97940	98199	.	-	0	ID=Test_05884-RA:cds;Parent=Test_05884-RA;
BCFY01000033.1	maker	CDS	96031	97876	.	-	1	ID=Test_05884-RA:cds;Parent=Test_05884-RA;
BCFY01000033.1	maker	gene	146127	147944	.	-	.	ID=Test_05897;Name=Test_05897;Alias=augustus_masked-BCFY01000033.1-processed-gene-1.14;
BCFY01000033.1	maker	mRNA	146127	147944	.	-	.	ID=Test_05897-RA;Parent=Test_05897;Name=Test_05897-RA;Alias=augustus_masked-BCFY01000033.1-processed-gene-1.14-mRNA-1;_AED=1.00;_QI=0|0|0|0|1|1|3|0|517;_eAED=1.00;
BCFY01000033.1	maker	exon	147708	147944	.	-	.	ID=Test_05897-RA:exon:14237;Parent=Test_05897-RA;
BCFY01000033.1	maker	exon	146705	147594	.	-	.	ID=Test_05897-RA:exon:14236;Parent=Test_05897-RA;
BCFY01000033.1	maker	exon	146127	146553	.	-	.	ID=Test_05897-RA:exon:14235;Parent=Test_05897-RA;
BCFY01000033.1	maker	CDS	147708	147944	.	-	0	ID=Test_05897-RA:cds;Parent=Test_05897-RA;
BCFY01000033.1	maker	CDS	146705	147594	.	-	0	ID=Test_05897-RA:cds;Parent=Test_05897-RA;
BCFY01000033.1	maker	CDS	146127	146553	.	-	1	ID=Test_05897-RA:cds;Parent=Test_05897-RA;
BCFY01000033.1	maker	gene	135663	137638	.	-	.	ID=Test_05894;Name=Test_05894;Alias=augustus_masked-BCFY01000033.1-processed-gene-1.12;
BCFY01000033.1	maker	mRNA	135663	137638	.	-	.	ID=Test_05894-RA;Parent=Test_05894;Name=Test_05894-RA;Alias=augustus_masked-BCFY01000033.1-processed-gene-1.12-mRNA-1;_AED=1.00;_QI=0|0|0|0|1|1|10|0|439;_eAED=1.00;
BCFY01000033.1	maker	exon	137506	137638	.	-	.	ID=Test_05894-RA:exon:14247;Parent=Test_05894-RA;
BCFY01000033.1	maker	exon	137402	137455	.	-	.	ID=Test_05894-RA:exon:14246;Parent=Test_05894-RA;
BCFY01000033.1	maker	exon	137279	137349	.	-	.	ID=Test_05894-RA:exon:14245;Parent=Test_05894-RA;
BCFY01000033.1	maker	exon	137054	137083	.	-	.	ID=Test_05894-RA:exon:14244;Parent=Test_05894-RA;
BCFY01000033.1	maker	exon	136918	136990	.	-	.	ID=Test_05894-RA:exon:14243;Parent=Test_05894-RA;
BCFY01000033.1	maker	exon	136808	136844	.	-	.	ID=Test_05894-RA:exon:14242;Parent=Test_05894-RA;
BCFY01000033.1	maker	exon	136627	136754	.	-	.	ID=Test_05894-RA:exon:14241;Parent=Test_05894-RA;
BCFY01000033.1	maker	exon	136467	136575	.	-	.	ID=Test_05894-RA:exon:14240;Parent=Test_05894-RA;
BCFY01000033.1	maker	exon	136349	136419	.	-	.	ID=Test_05894-RA:exon:14239;Parent=Test_05894-RA;
BCFY01000033.1	maker	exon	135663	136276	.	-	.	ID=Test_05894-RA:exon:14238;Parent=Test_05894-RA;
BCFY01000033.1	maker	CDS	137506	137638	.	-	0	ID=Test_05894-RA:cds;Parent=Test_05894-RA;
BCFY01000033.1	maker	CDS	137402	137455	.	-	2	ID=Test_05894-RA:cds;Parent=Test_05894-RA;
BCFY01000033.1	maker	CDS	137279	137349	.	-	2	ID=Test_05894-RA:cds;Parent=Test_05894-RA;
BCFY01000033.1	maker	CDS	137054	137083	.	-	0	ID=Test_05894-RA:cds;Parent=Test_05894-RA;
BCFY01000033.1	maker	CDS	136918	136990	.	-	0	ID=Test_05894-RA:cds;Parent=Test_05894-RA;
BCFY01000033.1	maker	CDS	136808	136844	.	-	2	ID=Test_05894-RA:cds;Parent=Test_05894-RA;
BCFY01000033.1	maker	CDS	136627	136754	.	-	1	ID=Test_05894-RA:cds;Parent=Test_05894-RA;
BCFY01000033.1	maker	CDS	136467	136575	.	-	2	ID=Test_05894-RA:cds;Parent=Test_05894-RA;
BCFY01000033.1	maker	CDS	136349	136419	.	-	1	ID=Test_05894-RA:cds;Parent=Test_05894-RA;
BCFY01000033.1	maker	CDS	135663	136276	.	-	2	ID=Test_05894-RA:cds;Parent=Test_05894-RA;
BCFY01000033.1	maker	gene	177961	178941	.	-	.	ID=Test_05899;Name=Test_05899;Alias=augustus_masked-BCFY01000033.1-processed-gene-1.15;
BCFY01000033.1	maker	mRNA	177961	178941	.	-	.	ID=Test_05899-RA;Parent=Test_05899;Name=Test_05899-RA;Alias=augustus_masked-BCFY01000033.1-processed-gene-1.15-mRNA-1;_AED=1.00;_QI=0|-1|0|0|-1|1|1|0|326;_eAED=1.00;
BCFY01000033.1	maker	exon	177961	178941	.	-	.	ID=Test_05899-RA:exon:14248;Parent=Test_05899-RA;
BCFY01000033.1	maker	CDS	177961	178941	.	-	0	ID=Test_05899-RA:cds;Parent=Test_05899-RA;
BCFY01000033.1	maker	gene	109558	110189	.	-	.	ID=Test_05887;Name=Test_05887;Alias=augustus_masked-BCFY01000033.1-processed-gene-1.9;
BCFY01000033.1	maker	mRNA	109558	110189	.	-	.	ID=Test_05887-RA;Parent=Test_05887;Name=Test_05887-RA;Alias=augustus_masked-BCFY01000033.1-processed-gene-1.9-mRNA-1;_AED=1.00;_QI=0|0|0|0|1|1|2|0|190;_eAED=1.00;
BCFY01000033.1	maker	exon	109949	110189	.	-	.	ID=Test_05887-RA:exon:14250;Parent=Test_05887-RA;
BCFY01000033.1	maker	exon	109558	109889	.	-	.	ID=Test_05887-RA:exon:14249;Parent=Test_05887-RA;
BCFY01000033.1	maker	CDS	109949	110189	.	-	0	ID=Test_05887-RA:cds;Parent=Test_05887-RA;
BCFY01000033.1	maker	CDS	109558	109889	.	-	2	ID=Test_05887-RA:cds;Parent=Test_05887-RA;
BCFY01000033.1	maker	gene	139916	140415	.	-	.	ID=Test_05895;Name=Test_05895;Alias=augustus_masked-BCFY01000033.1-processed-gene-1.13;
BCFY01000033.1	maker	mRNA	139916	140415	.	-	.	ID=Test_05895-RA;Parent=Test_05895;Name=Test_05895-RA;Alias=augustus_masked-BCFY01000033.1-processed-gene-1.13-mRNA-1;_AED=1.00;_QI=0|0|0|0|1|1|2|0|149;_eAED=1.00;
BCFY01000033.1	maker	exon	140254	140415	.	-	.	ID=Test_05895-RA:exon:14252;Parent=Test_05895-RA;
BCFY01000033.1	maker	exon	139916	140203	.	-	.	ID=Test_05895-RA:exon:14251;Parent=Test_05895-RA;
BCFY01000033.1	maker	CDS	140254	140415	.	-	0	ID=Test_05895-RA:cds;Parent=Test_05895-RA;
BCFY01000033.1	maker	CDS	139916	140203	.	-	0	ID=Test_05895-RA:cds;Parent=Test_05895-RA;
BCFY01000033.1	maker	gene	115950	116505	.	-	.	ID=Test_05890;Name=Test_05890;Alias=augustus_masked-BCFY01000033.1-processed-gene-1.10;
BCFY01000033.1	maker	mRNA	115950	116505	.	-	.	ID=Test_05890-RA;Parent=Test_05890;Name=Test_05890-RA;Alias=augustus_masked-BCFY01000033.1-processed-gene-1.10-mRNA-1;_AED=1.00;_QI=0|0|0|0|1|1|4|0|90;_eAED=1.00;
BCFY01000033.1	maker	exon	116463	116505	.	-	.	ID=Test_05890-RA:exon:14256;Parent=Test_05890-RA;
BCFY01000033.1	maker	exon	116385	116400	.	-	.	ID=Test_05890-RA:exon:14255;Parent=Test_05890-RA;
BCFY01000033.1	maker	exon	116043	116222	.	-	.	ID=Test_05890-RA:exon:14254;Parent=Test_05890-RA;
BCFY01000033.1	maker	exon	115950	115983	.	-	.	ID=Test_05890-RA:exon:14253;Parent=Test_05890-RA;
BCFY01000033.1	maker	CDS	116463	116505	.	-	0	ID=Test_05890-RA:cds;Parent=Test_05890-RA;
BCFY01000033.1	maker	CDS	116385	116400	.	-	2	ID=Test_05890-RA:cds;Parent=Test_05890-RA;
BCFY01000033.1	maker	CDS	116043	116222	.	-	1	ID=Test_05890-RA:cds;Parent=Test_05890-RA;
BCFY01000033.1	maker	CDS	115950	115983	.	-	1	ID=Test_05890-RA:cds;Parent=Test_05890-RA;
###
BCFY01000033.1	maker	gene	321696	324854	.	+	.	ID=Test_05935;Name=Test_05935;Alias=augustus_masked-BCFY01000033.1-processed-gene-2.20;
BCFY01000033.1	maker	mRNA	321696	324854	.	+	.	ID=Test_05935-RA;Parent=Test_05935;Name=Test_05935-RA;Alias=augustus_masked-BCFY01000033.1-processed-gene-2.20-mRNA-1;_AED=1.00;_QI=0|0|0|0|1|1|3|0|853;_eAED=1.00;
BCFY01000033.1	maker	exon	321696	322413	.	+	.	ID=Test_05935-RA:exon:14257;Parent=Test_05935-RA;
BCFY01000033.1	maker	exon	322491	322779	.	+	.	ID=Test_05935-RA:exon:14258;Parent=Test_05935-RA;
BCFY01000033.1	maker	exon	323300	324854	.	+	.	ID=Test_05935-RA:exon:14259;Parent=Test_05935-RA;
BCFY01000033.1	maker	CDS	321696	322413	.	+	0	ID=Test_05935-RA:cds;Parent=Test_05935-RA;
BCFY01000033.1	maker	CDS	322491	322779	.	+	2	ID=Test_05935-RA:cds;Parent=Test_05935-RA;
BCFY01000033.1	maker	CDS	323300	324854	.	+	1	ID=Test_05935-RA:cds;Parent=Test_05935-RA;
BCFY01000033.1	maker	gene	299941	302322	.	+	.	ID=Test_05925;Name=Test_05925;Alias=augustus_masked-BCFY01000033.1-processed-gene-2.14;
BCFY01000033.1	maker	mRNA	299941	302322	.	+	.	ID=Test_05925-RA;Parent=Test_05925;Name=Test_05925-RA;Alias=augustus_masked-BCFY01000033.1-processed-gene-2.14-mRNA-1;_AED=1.00;_QI=0|0|0|0|1|1|2|0|775;_eAED=1.00;
BCFY01000033.1	maker	exon	299941	301698	.	+	.	ID=Test_05925-RA:exon:14260;Parent=Test_05925-RA;
BCFY01000033.1	maker	exon	301753	302322	.	+	.	ID=Test_05925-RA:exon:14261;Parent=Test_05925-RA;
BCFY01000033.1	maker	CDS	299941	301698	.	+	0	ID=Test_05925-RA:cds;Parent=Test_05925-RA;
BCFY01000033.1	maker	CDS	301753	302322	.	+	0	ID=Test_05925-RA:cds;Parent=Test_05925-RA;
BCFY01000033.1	maker	gene	317773	319784	.	+	.	ID=Test_05933;Name=Test_05933;Alias=augustus_masked-BCFY01000033.1-processed-gene-2.18;
BCFY01000033.1	maker	mRNA	317773	319784	.	+	.	ID=Test_05933-RA;Parent=Test_05933;Name=Test_05933-RA;Alias=augustus_masked-BCFY01000033.1-processed-gene-2.18-mRNA-1;_AED=1.00;_QI=0|0|0|0|1|1|3|0|628;_eAED=1.00;
BCFY01000033.1	maker	exon	317773	317911	.	+	.	ID=Test_05933-RA:exon:14262;Parent=Test_05933-RA;
BCFY01000033.1	maker	exon	317981	318798	.	+	.	ID=Test_05933-RA:exon:14263;Parent=Test_05933-RA;
BCFY01000033.1	maker	exon	318855	319784	.	+	.	ID=Test_05933-RA:exon:14264;Parent=Test_05933-RA;
BCFY01000033.1	maker	CDS	317773	317911	.	+	0	ID=Test_05933-RA:cds;Parent=Test_05933-RA;
BCFY01000033.1	maker	CDS	317981	318798	.	+	2	ID=Test_05933-RA:cds;Parent=Test_05933-RA;
BCFY01000033.1	maker	CDS	318855	319784	.	+	0	ID=Test_05933-RA:cds;Parent=Test_05933-RA;
BCFY01000033.1	maker	gene	223410	225376	.	+	.	ID=Test_05911;Name=Test_05911;Alias=augustus_masked-BCFY01000033.1-processed-gene-2.6;
BCFY01000033.1	maker	mRNA	223410	225376	.	+	.	ID=Test_05911-RA;Parent=Test_05911;Name=Test_05911-RA;Alias=augustus_masked-BCFY01000033.1-processed-gene-2.6-mRNA-1;_AED=1.00;_QI=0|0|0|0|1|1|4|0|596;_eAED=1.00;
BCFY01000033.1	maker	exon	223410	224351	.	+	.	ID=Test_05911-RA:exon:14265;Parent=Test_05911-RA;
BCFY01000033.1	maker	exon	224410	224572	.	+	.	ID=Test_05911-RA:exon:14266;Parent=Test_05911-RA;
BCFY01000033.1	maker	exon	224632	225288	.	+	.	ID=Test_05911-RA:exon:14267;Parent=Test_05911-RA;
BCFY01000033.1	maker	exon	225348	225376	.	+	.	ID=Test_05911-RA:exon:14268;Parent=Test_05911-RA;
BCFY01000033.1	maker	CDS	223410	224351	.	+	0	ID=Test_05911-RA:cds;Parent=Test_05911-RA;
BCFY01000033.1	maker	CDS	224410	224572	.	+	0	ID=Test_05911-RA:cds;Parent=Test_05911-RA;
BCFY01000033.1	maker	CDS	224632	225288	.	+	2	ID=Test_05911-RA:cds;Parent=Test_05911-RA;
BCFY01000033.1	maker	CDS	225348	225376	.	+	2	ID=Test_05911-RA:cds;Parent=Test_05911-RA;
BCFY01000033.1	maker	gene	209653	211506	.	+	.	ID=Test_05907;Name=Test_05907;Alias=augustus_masked-BCFY01000033.1-processed-gene-2.4;
BCFY01000033.1	maker	mRNA	209653	211506	.	+	.	ID=Test_05907-RA;Parent=Test_05907;Name=Test_05907-RA;Alias=augustus_masked-BCFY01000033.1-processed-gene-2.4-mRNA-1;_AED=1.00;_QI=0|0|0|0|1|1|4|0|556;_eAED=1.00;
BCFY01000033.1	maker	exon	209653	209683	.	+	.	ID=Test_05907-RA:exon:14269;Parent=Test_05907-RA;
BCFY01000033.1	maker	exon	209736	209929	.	+	.	ID=Test_05907-RA:exon:14270;Parent=Test_05907-RA;
BCFY01000033.1	maker	exon	209988	210988	.	+	.	ID=Test_05907-RA:exon:14271;Parent=Test_05907-RA;
BCFY01000033.1	maker	exon	211062	211506	.	+	.	ID=Test_05907-RA:exon:14272;Parent=Test_05907-RA;
BCFY01000033.1	maker	CDS	209653	209683	.	+	0	ID=Test_05907-RA:cds;Parent=Test_05907-RA;
BCFY01000033.1	maker	CDS	209736	209929	.	+	2	ID=Test_05907-RA:cds;Parent=Test_05907-RA;
BCFY01000033.1	maker	CDS	209988	210988	.	+	0	ID=Test_05907-RA:cds;Parent=Test_05907-RA;
BCFY01000033.1	maker	CDS	211062	211506	.	+	1	ID=Test_05907-RA:cds;Parent=Test_05907-RA;
BCFY01000033.1	maker	gene	219018	220575	.	+	.	ID=Test_05910;Name=Test_05910;Alias=augustus_masked-BCFY01000033.1-processed-gene-2.5;
BCFY01000033.1	maker	mRNA	219018	220575	.	+	.	ID=Test_05910-RA;Parent=Test_05910;Name=Test_05910-RA;Alias=augustus_masked-BCFY01000033.1-processed-gene-2.5-mRNA-1;_AED=1.00;_QI=0|0|0|0|1|1|2|0|494;_eAED=1.00;
BCFY01000033.1	maker	exon	219018	219203	.	+	.	ID=Test_05910-RA:exon:14273;Parent=Test_05910-RA;
BCFY01000033.1	maker	exon	219277	220575	.	+	.	ID=Test_05910-RA:exon:14274;Parent=Test_05910-RA;
BCFY01000033.1	maker	CDS	219018	219203	.	+	0	ID=Test_05910-RA:cds;Parent=Test_05910-RA;
BCFY01000033.1	maker	CDS	219277	220575	.	+	0	ID=Test_05910-RA:cds;Parent=Test_05910-RA;
BCFY01000033.1	maker	gene	206527	207947	.	+	.	ID=Test_05906;Name=Test_05906;Alias=augustus_masked-BCFY01000033.1-processed-gene-2.3;
BCFY01000033.1	maker	mRNA	206527	207947	.	+	.	ID=Test_05906-RA;Parent=Test_05906;Name=Test_05906-RA;Alias=augustus_masked-BCFY01000033.1-processed-gene-2.3-mRNA-1;_AED=1.00;_QI=0|0|0|0|1|1|3|0|425;_eAED=1.00;
BCFY01000033.1	maker	exon	206527	206554	.	+	.	ID=Test_05906-RA:exon:14275;Parent=Test_05906-RA;
BCFY01000033.1	maker	exon	206612	206653	.	+	.	ID=Test_05906-RA:exon:14276;Parent=Test_05906-RA;
BCFY01000033.1	maker	exon	206740	207947	.	+	.	ID=Test_05906-RA:exon:14277;Parent=Test_05906-RA;
BCFY01000033.1	maker	CDS	206527	206554	.	+	0	ID=Test_05906-RA:cds;Parent=Test_05906-RA;
BCFY01000033.1	maker	CDS	206612	206653	.	+	2	ID=Test_05906-RA:cds;Parent=Test_05906-RA;
BCFY01000033.1	maker	CDS	206740	207947	.	+	2	ID=Test_05906-RA:cds;Parent=Test_05906-RA;
BCFY01000033.1	maker	gene	244853	246004	.	+	.	ID=Test_05915;Name=Test_05915;Alias=augustus_masked-BCFY01000033.1-processed-gene-2.8;
BCFY01000033.1	maker	mRNA	244853	246004	.	+	.	ID=Test_05915-RA;Parent=Test_05915;Name=Test_05915-RA;Alias=augustus_masked-BCFY01000033.1-processed-gene-2.8-mRNA-1;_AED=1.00;_QI=0|-1|0|0|-1|1|1|0|383;_eAED=1.00;
BCFY01000033.1	maker	exon	244853	246004	.	+	.	ID=Test_05915-RA:exon:14278;Parent=Test_05915-RA;
BCFY01000033.1	maker	CDS	244853	246004	.	+	0	ID=Test_05915-RA:cds;Parent=Test_05915-RA;
BCFY01000033.1	maker	gene	235665	236899	.	+	.	ID=Test_05913;Name=Test_05913;Alias=augustus_masked-BCFY01000033.1-processed-gene-2.7;
BCFY01000033.1	maker	mRNA	235665	236899	.	+	.	ID=Test_05913-RA;Parent=Test_05913;Name=Test_05913-RA;Alias=augustus_masked-BCFY01000033.1-processed-gene-2.7-mRNA-1;_AED=1.00;_QI=0|0|0|0|1|1|2|0|376;_eAED=1.00;
BCFY01000033.1	maker	exon	235665	236105	.	+	.	ID=Test_05913-RA:exon:14279;Parent=Test_05913-RA;
BCFY01000033.1	maker	exon	236210	236899	.	+	.	ID=Test_05913-RA:exon:14280;Parent=Test_05913-RA;
BCFY01000033.1	maker	CDS	235665	236105	.	+	0	ID=Test_05913-RA:cds;Parent=Test_05913-RA;
BCFY01000033.1	maker	CDS	236210	236899	.	+	0	ID=Test_05913-RA:cds;Parent=Test_05913-RA;
BCFY01000033.1	maker	gene	314613	315596	.	+	.	ID=Test_05931;Name=Test_05931;Alias=augustus_masked-BCFY01000033.1-processed-gene-2.17;
BCFY01000033.1	maker	mRNA	314613	315596	.	+	.	ID=Test_05931-RA;Parent=Test_05931;Name=Test_05931-RA;Alias=augustus_masked-BCFY01000033.1-processed-gene-2.17-mRNA-1;_AED=1.00;_QI=0|-1|0|0|-1|1|1|0|327;_eAED=1.00;
BCFY01000033.1	maker	exon	314613	315596	.	+	.	ID=Test_05931-RA:exon:14281;Parent=Test_05931-RA;
BCFY01000033.1	maker	CDS	314613	315596	.	+	0	ID=Test_05931-RA:cds;Parent=Test_05931-RA;
BCFY01000033.1	maker	gene	309926	311082	.	+	.	ID=Test_05928;Name=Test_05928;Alias=augustus_masked-BCFY01000033.1-processed-gene-2.15;
BCFY01000033.1	maker	mRNA	309926	311082	.	+	.	ID=Test_05928-RA;Parent=Test_05928;Name=Test_05928-RA;Alias=augustus_masked-BCFY01000033.1-processed-gene-2.15-mRNA-1;_AED=1.00;_QI=0|0|0|0|1|1|4|0|318;_eAED=1.00;
BCFY01000033.1	maker	exon	309926	310093	.	+	.	ID=Test_05928-RA:exon:14282;Parent=Test_05928-RA;
BCFY01000033.1	maker	exon	310163	310487	.	+	.	ID=Test_05928-RA:exon:14283;Parent=Test_05928-RA;
BCFY01000033.1	maker	exon	310554	310704	.	+	.	ID=Test_05928-RA:exon:14284;Parent=Test_05928-RA;
BCFY01000033.1	maker	exon	310770	311082	.	+	.	ID=Test_05928-RA:exon:14285;Parent=Test_05928-RA;
BCFY01000033.1	maker	CDS	309926	310093	.	+	0	ID=Test_05928-RA:cds;Parent=Test_05928-RA;
BCFY01000033.1	maker	CDS	310163	310487	.	+	0	ID=Test_05928-RA:cds;Parent=Test_05928-RA;
BCFY01000033.1	maker	CDS	310554	310704	.	+	2	ID=Test_05928-RA:cds;Parent=Test_05928-RA;
BCFY01000033.1	maker	CDS	310770	311082	.	+	1	ID=Test_05928-RA:cds;Parent=Test_05928-RA;
BCFY01000033.1	maker	gene	325710	326666	.	+	.	ID=Test_05936;Name=Test_05936;Alias=augustus_masked-BCFY01000033.1-processed-gene-2.21;
BCFY01000033.1	maker	mRNA	325710	326666	.	+	.	ID=Test_05936-RA;Parent=Test_05936;Name=Test_05936-RA;Alias=augustus_masked-BCFY01000033.1-processed-gene-2.21-mRNA-1;_AED=1.00;_QI=0|-1|0|0|-1|1|1|0|318;_eAED=1.00;
BCFY01000033.1	maker	exon	325710	326666	.	+	.	ID=Test_05936-RA:exon:14286;Parent=Test_05936-RA;
BCFY01000033.1	maker	CDS	325710	326666	.	+	0	ID=Test_05936-RA:cds;Parent=Test_05936-RA;
BCFY01000033.1	maker	gene	189843	190854	.	+	.	ID=Test_05901;Name=Test_05901;Alias=augustus_masked-BCFY01000033.1-processed-gene-2.0;
BCFY01000033.1	maker	mRNA	189843	190854	.	+	.	ID=Test_05901-RA;Parent=Test_05901;Name=Test_05901-RA;Alias=augustus_masked-BCFY01000033.1-processed-gene-2.0-mRNA-1;_AED=1.00;_QI=0|0|0|0|1|1|2|0|315;_eAED=1.00;
BCFY01000033.1	maker	exon	189843	190112	.	+	.	ID=Test_05901-RA:exon:14287;Parent=Test_05901-RA;
BCFY01000033.1	maker	exon	190177	190854	.	+	.	ID=Test_05901-RA:exon:14288;Parent=Test_05901-RA;
BCFY01000033.1	maker	CDS	189843	190112	.	+	0	ID=Test_05901-RA:cds;Parent=Test_05901-RA;
BCFY01000033.1	maker	CDS	190177	190854	.	+	0	ID=Test_05901-RA:cds;Parent=Test_05901-RA;
BCFY01000033.1	maker	gene	311098	311960	.	+	.	ID=Test_05929;Name=Test_05929;Alias=augustus_masked-BCFY01000033.1-processed-gene-2.16;
BCFY01000033.1	maker	mRNA	311098	311960	.	+	.	ID=Test_05929-RA;Parent=Test_05929;Name=Test_05929-RA;Alias=augustus_masked-BCFY01000033.1-processed-gene-2.16-mRNA-1;_AED=1.00;_QI=0|0|0|0|1|1|2|0|269;_eAED=1.00;
BCFY01000033.1	maker	exon	311098	311441	.	+	.	ID=Test_05929-RA:exon:14289;Parent=Test_05929-RA;
BCFY01000033.1	maker	exon	311495	311960	.	+	.	ID=Test_05929-RA:exon:14290;Parent=Test_05929-RA;
BCFY01000033.1	maker	CDS	311098	311441	.	+	0	ID=Test_05929-RA:cds;Parent=Test_05929-RA;
BCFY01000033.1	maker	CDS	311495	311960	.	+	1	ID=Test_05929-RA:cds;Parent=Test_05929-RA;
BCFY01000033.1	maker	gene	292866	293874	.	+	.	ID=Test_05921;Name=Test_05921;Alias=augustus_masked-BCFY01000033.1-processed-gene-2.12;
BCFY01000033.1	maker	mRNA	292866	293874	.	+	.	ID=Test_05921-RA;Parent=Test_05921;Name=Test_05921-RA;Alias=augustus_masked-BCFY01000033.1-processed-gene-2.12-mRNA-1;_AED=1.00;_QI=0|0|0|0|1|1|5|0|258;_eAED=1.00;
BCFY01000033.1	maker	exon	292866	292927	.	+	.	ID=Test_05921-RA:exon:14291;Parent=Test_05921-RA;
BCFY01000033.1	maker	exon	292988	293005	.	+	.	ID=Test_05921-RA:exon:14292;Parent=Test_05921-RA;
BCFY01000033.1	maker	exon	293058	293295	.	+	.	ID=Test_05921-RA:exon:14293;Parent=Test_05921-RA;
BCFY01000033.1	maker	exon	293352	293480	.	+	.	ID=Test_05921-RA:exon:14294;Parent=Test_05921-RA;
BCFY01000033.1	maker	exon	293545	293874	.	+	.	ID=Test_05921-RA:exon:14295;Parent=Test_05921-RA;
BCFY01000033.1	maker	CDS	292866	292927	.	+	0	ID=Test_05921-RA:cds;Parent=Test_05921-RA;
BCFY01000033.1	maker	CDS	292988	293005	.	+	1	ID=Test_05921-RA:cds;Parent=Test_05921-RA;
BCFY01000033.1	maker	CDS	293058	293295	.	+	1	ID=Test_05921-RA:cds;Parent=Test_05921-RA;
BCFY01000033.1	maker	CDS	293352	293480	.	+	0	ID=Test_05921-RA:cds;Parent=Test_05921-RA;
BCFY01000033.1	maker	CDS	293545	293874	.	+	0	ID=Test_05921-RA:cds;Parent=Test_05921-RA;
BCFY01000033.1	maker	gene	269120	269863	.	+	.	ID=Test_05917;Name=Test_05917;Alias=augustus_masked-BCFY01000033.1-processed-gene-2.10;
BCFY01000033.1	maker	mRNA	269120	269863	.	+	.	ID=Test_05917-RA;Parent=Test_05917;Name=Test_05917-RA;Alias=augustus_masked-BCFY01000033.1-processed-gene-2.10-mRNA-1;_AED=1.00;_QI=0|-1|0|0|-1|1|1|0|247;_eAED=1.00;
BCFY01000033.1	maker	exon	269120	269863	.	+	.	ID=Test_05917-RA:exon:14296;Parent=Test_05917-RA;
BCFY01000033.1	maker	CDS	269120	269863	.	+	0	ID=Test_05917-RA:cds;Parent=Test_05917-RA;
BCFY01000033.1	maker	gene	320428	321271	.	+	.	ID=Test_05934;Name=Test_05934;Alias=augustus_masked-BCFY01000033.1-processed-gene-2.19;
BCFY01000033.1	maker	mRNA	320428	321271	.	+	.	ID=Test_05934-RA;Parent=Test_05934;Name=Test_05934-RA;Alias=augustus_masked-BCFY01000033.1-processed-gene-2.19-mRNA-1;_AED=1.00;_QI=0|0|0|0|1|1|2|0|212;_eAED=1.00;
BCFY01000033.1	maker	exon	320428	320944	.	+	.	ID=Test_05934-RA:exon:14297;Parent=Test_05934-RA;
BCFY01000033.1	maker	exon	321150	321271	.	+	.	ID=Test_05934-RA:exon:14298;Parent=Test_05934-RA;
BCFY01000033.1	maker	CDS	320428	320944	.	+	0	ID=Test_05934-RA:cds;Parent=Test_05934-RA;
BCFY01000033.1	maker	CDS	321150	321271	.	+	2	ID=Test_05934-RA:cds;Parent=Test_05934-RA;
BCFY01000033.1	maker	gene	261433	262345	.	+	.	ID=Test_05916;Name=Test_05916;Alias=augustus_masked-BCFY01000033.1-processed-gene-2.9;
BCFY01000033.1	maker	mRNA	261433	262345	.	+	.	ID=Test_05916-RA;Parent=Test_05916;Name=Test_05916-RA;Alias=augustus_masked-BCFY01000033.1-processed-gene-2.9-mRNA-1;_AED=1.00;_QI=0|0|0|0|1|1|3|0|178;_eAED=1.00;
BCFY01000033.1	maker	exon	261433	261441	.	+	.	ID=Test_05916-RA:exon:14299;Parent=Test_05916-RA;
BCFY01000033.1	maker	exon	261551	261720	.	+	.	ID=Test_05916-RA:exon:14300;Parent=Test_05916-RA;
BCFY01000033.1	maker	exon	261988	262345	.	+	.	ID=Test_05916-RA:exon:14301;Parent=Test_05916-RA;
BCFY01000033.1	maker	CDS	261433	261441	.	+	0	ID=Test_05916-RA:cds;Parent=Test_05916-RA;
BCFY01000033.1	maker	CDS	261551	261720	.	+	0	ID=Test_05916-RA:cds;Parent=Test_05916-RA;
BCFY01000033.1	maker	CDS	261988	262345	.	+	1	ID=Test_05916-RA:cds;Parent=Test_05916-RA;
BCFY01000033.1	maker	gene	271087	271644	.	+	.	ID=Test_05918;Name=Test_05918;Alias=augustus_masked-BCFY01000033.1-processed-gene-2.11;
BCFY01000033.1	maker	mRNA	271087	271644	.	+	.	ID=Test_05918-RA;Parent=Test_05918;Name=Test_05918-RA;Alias=augustus_masked-BCFY01000033.1-processed-gene-2.11-mRNA-1;_AED=1.00;_QI=0|0|0|0|1|1|2|0|170;_eAED=1.00;
BCFY01000033.1	maker	exon	271087	271501	.	+	.	ID=Test_05918-RA:exon:14302;Parent=Test_05918-RA;
BCFY01000033.1	maker	exon	271547	271644	.	+	.	ID=Test_05918-RA:exon:14303;Parent=Test_05918-RA;
BCFY01000033.1	maker	CDS	271087	271501	.	+	0	ID=Test_05918-RA:cds;Parent=Test_05918-RA;
BCFY01000033.1	maker	CDS	271547	271644	.	+	2	ID=Test_05918-RA:cds;Parent=Test_05918-RA;
BCFY01000033.1	maker	gene	298649	299343	.	+	.	ID=Test_05924;Name=Test_05924;Alias=augustus_masked-BCFY01000033.1-processed-gene-2.13;
BCFY01000033.1	maker	mRNA	298649	299343	.	+	.	ID=Test_05924-RA;Parent=Test_05924;Name=Test_05924-RA;Alias=augustus_masked-BCFY01000033.1-processed-gene-2.13-mRNA-1;_AED=1.00;_QI=0|0|0|0|1|1|2|0|92;_eAED=1.00;
BCFY01000033.1	maker	exon	298649	298786	.	+	.	ID=Test_05924-RA:exon:14304;Parent=Test_05924-RA;
BCFY01000033.1	maker	exon	299203	299343	.	+	.	ID=Test_05924-RA:exon:14305;Parent=Test_05924-RA;
BCFY01000033.1	maker	CDS	298649	298786	.	+	0	ID=Test_05924-RA:cds;Parent=Test_05924-RA;
BCFY01000033.1	maker	CDS	299203	299343	.	+	0	ID=Test_05924-RA:cds;Parent=Test_05924-RA;
BCFY01000033.1	maker	gene	237206	241124	.	-	.	ID=Test_05914;Name=Test_05914;Alias=augustus_masked-BCFY01000033.1-processed-gene-2.27;
BCFY01000033.1	maker	mRNA	237206	241124	.	-	.	ID=Test_05914-RA;Parent=Test_05914;Name=Test_05914-RA;Alias=augustus_masked-BCFY01000033.1-processed-gene-2.27-mRNA-1;_AED=1.00;_QI=0|0|0|0|1|1|2|0|1285;_eAED=1.00;
BCFY01000033.1	maker	exon	240961	241124	.	-	.	ID=Test_05914-RA:exon:14307;Parent=Test_05914-RA;
BCFY01000033.1	maker	exon	237206	240899	.	-	.	ID=Test_05914-RA:exon:14306;Parent=Test_05914-RA;
BCFY01000033.1	maker	CDS	240961	241124	.	-	0	ID=Test_05914-RA:cds;Parent=Test_05914-RA;
BCFY01000033.1	maker	CDS	237206	240899	.	-	1	ID=Test_05914-RA:cds;Parent=Test_05914-RA;
BCFY01000033.1	maker	gene	327584	331253	.	-	.	ID=Test_05937;Name=Test_05937;Alias=augustus_masked-BCFY01000033.1-processed-gene-2.36;
BCFY01000033.1	maker	mRNA	327584	331253	.	-	.	ID=Test_05937-RA;Parent=Test_05937;Name=Test_05937-RA;Alias=augustus_masked-BCFY01000033.1-processed-gene-2.36-mRNA-1;_AED=1.00;_QI=0|0|0|0|1|1|3|0|1155;_eAED=1.00;
BCFY01000033.1	maker	exon	331058	331253	.	-	.	ID=Test_05937-RA:exon:14310;Parent=Test_05937-RA;
BCFY01000033.1	maker	exon	328088	330909	.	-	.	ID=Test_05937-RA:exon:14309;Parent=Test_05937-RA;
BCFY01000033.1	maker	exon	327584	328033	.	-	.	ID=Test_05937-RA:exon:14308;Parent=Test_05937-RA;
BCFY01000033.1	maker	CDS	331058	331253	.	-	0	ID=Test_05937-RA:cds;Parent=Test_05937-RA;
BCFY01000033.1	maker	CDS	328088	330909	.	-	2	ID=Test_05937-RA:cds;Parent=Test_05937-RA;
BCFY01000033.1	maker	CDS	327584	328033	.	-	0	ID=Test_05937-RA:cds;Parent=Test_05937-RA;
BCFY01000033.1	maker	gene	276280	278805	.	-	.	ID=Test_05920;Name=Test_05920;Alias=augustus_masked-BCFY01000033.1-processed-gene-2.29;
BCFY01000033.1	maker	mRNA	276280	278805	.	-	.	ID=Test_05920-RA;Parent=Test_05920;Name=Test_05920-RA;Alias=augustus_masked-BCFY01000033.1-processed-gene-2.29-mRNA-1;_AED=1.00;_QI=0|0|0|0|1|1|2|0|809;_eAED=1.00;
BCFY01000033.1	maker	exon	278629	278805	.	-	.	ID=Test_05920-RA:exon:14312;Parent=Test_05920-RA;
BCFY01000033.1	maker	exon	276280	278532	.	-	.	ID=Test_05920-RA:exon:14311;Parent=Test_05920-RA;
BCFY01000033.1	maker	CDS	278629	278805	.	-	0	ID=Test_05920-RA:cds;Parent=Test_05920-RA;
BCFY01000033.1	maker	CDS	276280	278532	.	-	0	ID=Test_05920-RA:cds;Parent=Test_05920-RA;
BCFY01000033.1	maker	gene	272324	274611	.	-	.	ID=Test_05919;Name=Test_05919;Alias=augustus_masked-BCFY01000033.1-processed-gene-2.28;
BCFY01000033.1	maker	mRNA	272324	274611	.	-	.	ID=Test_05919-RA;Parent=Test_05919;Name=Test_05919-RA;Alias=augustus_masked-BCFY01000033.1-processed-gene-2.28-mRNA-1;_AED=1.00;_QI=0|0|0|0|1|1|4|0|671;_eAED=1.00;
BCFY01000033.1	maker	exon	274349	274611	.	-	.	ID=Test_05919-RA:exon:14316;Parent=Test_05919-RA;
BCFY01000033.1	maker	exon	273418	274293	.	-	.	ID=Test_05919-RA:exon:14315;Parent=Test_05919-RA;
BCFY01000033.1	maker	exon	272814	273345	.	-	.	ID=Test_05919-RA:exon:14314;Parent=Test_05919-RA;
BCFY01000033.1	maker	exon	272324	272668	.	-	.	ID=Test_05919-RA:exon:14313;Parent=Test_05919-RA;
BCFY01000033.1	maker	CDS	274349	274611	.	-	0	ID=Test_05919-RA:cds;Parent=Test_05919-RA;
BCFY01000033.1	maker	CDS	273418	274293	.	-	1	ID=Test_05919-RA:cds;Parent=Test_05919-RA;
BCFY01000033.1	maker	CDS	272814	273345	.	-	1	ID=Test_05919-RA:cds;Parent=Test_05919-RA;
BCFY01000033.1	maker	CDS	272324	272668	.	-	0	ID=Test_05919-RA:cds;Parent=Test_05919-RA;
BCFY01000033.1	maker	gene	191088	193330	.	-	.	ID=Test_05902;Name=Test_05902;Alias=augustus_masked-BCFY01000033.1-processed-gene-2.1;
BCFY01000033.1	maker	mRNA	191088	193330	.	-	.	ID=Test_05902-RA;Parent=Test_05902;Name=Test_05902-RA;Alias=augustus_masked-BCFY01000033.1-processed-gene-2.1-mRNA-1;_AED=1.00;_QI=0|0|0|0|1|1|5|0|652;_eAED=1.00;
BCFY01000033.1	maker	exon	193157	193330	.	-	.	ID=Test_05902-RA:exon:14321;Parent=Test_05902-RA;
BCFY01000033.1	maker	exon	192637	193050	.	-	.	ID=Test_05902-RA:exon:14320;Parent=Test_05902-RA;
BCFY01000033.1	maker	exon	191764	192584	.	-	.	ID=Test_05902-RA:exon:14319;Parent=Test_05902-RA;
BCFY01000033.1	maker	exon	191508	191700	.	-	.	ID=Test_05902-RA:exon:14318;Parent=Test_05902-RA;
BCFY01000033.1	maker	exon	191088	191444	.	-	.	ID=Test_05902-RA:exon:14317;Parent=Test_05902-RA;
BCFY01000033.1	maker	CDS	193157	193330	.	-	0	ID=Test_05902-RA:cds;Parent=Test_05902-RA;
BCFY01000033.1	maker	CDS	192637	193050	.	-	0	ID=Test_05902-RA:cds;Parent=Test_05902-RA;
BCFY01000033.1	maker	CDS	191764	192584	.	-	0	ID=Test_05902-RA:cds;Parent=Test_05902-RA;
BCFY01000033.1	maker	CDS	191508	191700	.	-	1	ID=Test_05902-RA:cds;Parent=Test_05902-RA;
BCFY01000033.1	maker	CDS	191088	191444	.	-	0	ID=Test_05902-RA:cds;Parent=Test_05902-RA;
BCFY01000033.1	maker	gene	305178	306980	.	-	.	ID=Test_05927;Name=Test_05927;Alias=augustus_masked-BCFY01000033.1-processed-gene-2.33;
BCFY01000033.1	maker	mRNA	305178	306980	.	-	.	ID=Test_05927-RA;Parent=Test_05927;Name=Test_05927-RA;Alias=augustus_masked-BCFY01000033.1-processed-gene-2.33-mRNA-1;_AED=1.00;_QI=0|0|0|0|1|1|2|0|570;_eAED=1.00;
BCFY01000033.1	maker	exon	306865	306980	.	-	.	ID=Test_05927-RA:exon:14323;Parent=Test_05927-RA;
BCFY01000033.1	maker	exon	305178	306774	.	-	.	ID=Test_05927-RA:exon:14322;Parent=Test_05927-RA;
BCFY01000033.1	maker	CDS	306865	306980	.	-	0	ID=Test_05927-RA:cds;Parent=Test_05927-RA;
BCFY01000033.1	maker	CDS	305178	306774	.	-	1	ID=Test_05927-RA:cds;Parent=Test_05927-RA;
BCFY01000033.1	maker	gene	312126	313948	.	-	.	ID=Test_05930;Name=Test_05930;Alias=augustus_masked-BCFY01000033.1-processed-gene-2.34;
BCFY01000033.1	maker	mRNA	312126	313948	.	-	.	ID=Test_05930-RA;Parent=Test_05930;Name=Test_05930-RA;Alias=augustus_masked-BCFY01000033.1-processed-gene-2.34-mRNA-1;_AED=1.00;_QI=0|0|0|0|1|1|3|0|556;_eAED=1.00;
BCFY01000033.1	maker	exon	313590	313948	.	-	.	ID=Test_05930-RA:exon:14326;Parent=Test_05930-RA;
BCFY01000033.1	maker	exon	313350	313485	.	-	.	ID=Test_05930-RA:exon:14325;Parent=Test_05930-RA;
BCFY01000033.1	maker	exon	312126	313301	.	-	.	ID=Test_05930-RA:exon:14324;Parent=Test_05930-RA;
BCFY01000033.1	maker	CDS	313590	313948	.	-	0	ID=Test_05930-RA:cds;Parent=Test_05930-RA;
BCFY01000033.1	maker	CDS	313350	313485	.	-	1	ID=Test_05930-RA:cds;Parent=Test_05930-RA;
BCFY01000033.1	maker	CDS	312126	313301	.	-	0	ID=Test_05930-RA:cds;Parent=Test_05930-RA;
BCFY01000033.1	maker	gene	294941	296539	.	-	.	ID=Test_05923;Name=Test_05923;Alias=augustus_masked-BCFY01000033.1-processed-gene-2.31;
BCFY01000033.1	maker	mRNA	294941	296539	.	-	.	ID=Test_05923-RA;Parent=Test_05923;Name=Test_05923-RA;Alias=augustus_masked-BCFY01000033.1-processed-gene-2.31-mRNA-1;_AED=1.00;_QI=0|0|0|0|1|1|4|0|457;_eAED=1.00;
BCFY01000033.1	maker	exon	296425	296539	.	-	.	ID=Test_05923-RA:exon:14330;Parent=Test_05923-RA;
BCFY01000033.1	maker	exon	296201	296349	.	-	.	ID=Test_05923-RA:exon:14329;Parent=Test_05923-RA;
BCFY01000033.1	maker	exon	295117	296120	.	-	.	ID=Test_05923-RA:exon:14328;Parent=Test_05923-RA;
BCFY01000033.1	maker	exon	294941	295046	.	-	.	ID=Test_05923-RA:exon:14327;Parent=Test_05923-RA;
BCFY01000033.1	maker	CDS	296425	296539	.	-	0	ID=Test_05923-RA:cds;Parent=Test_05923-RA;
BCFY01000033.1	maker	CDS	296201	296349	.	-	2	ID=Test_05923-RA:cds;Parent=Test_05923-RA;
BCFY01000033.1	maker	CDS	295117	296120	.	-	0	ID=Test_05923-RA:cds;Parent=Test_05923-RA;
BCFY01000033.1	maker	CDS	294941	295046	.	-	1	ID=Test_05923-RA:cds;Parent=Test_05923-RA;
BCFY01000033.1	maker	gene	200234	201446	.	-	.	ID=Test_05904;Name=Test_05904;Alias=augustus_masked-BCFY01000033.1-processed-gene-2.22;
BCFY01000033.1	maker	mRNA	200234	201446	.	-	.	ID=Test_05904-RA;Parent=Test_05904;Name=Test_05904-RA;Alias=augustus_masked-BCFY01000033.1-processed-gene-2.22-mRNA-1;_AED=1.00;_QI=0|0|0|0|1|1|3|0|362;_eAED=1.00;
BCFY01000033.1	maker	exon	200789	201446	.	-	.	ID=Test_05904-RA:exon:14333;Parent=Test_05904-RA;
BCFY01000033.1	maker	exon	200369	200731	.	-	.	ID=Test_05904-RA:exon:14332;Parent=Test_05904-RA;
BCFY01000033.1	maker	exon	200234	200301	.	-	.	ID=Test_05904-RA:exon:14331;Parent=Test_05904-RA;
BCFY01000033.1	maker	CDS	200789	201446	.	-	0	ID=Test_05904-RA:cds;Parent=Test_05904-RA;
BCFY01000033.1	maker	CDS	200369	200731	.	-	2	ID=Test_05904-RA:cds;Parent=Test_05904-RA;
BCFY01000033.1	maker	CDS	200234	200301	.	-	2	ID=Test_05904-RA:cds;Parent=Test_05904-RA;
BCFY01000033.1	maker	gene	211829	212995	.	-	.	ID=Test_05908;Name=Test_05908;Alias=augustus_masked-BCFY01000033.1-processed-gene-2.24;
BCFY01000033.1	maker	mRNA	211829	212995	.	-	.	ID=Test_05908-RA;Parent=Test_05908;Name=Test_05908-RA;Alias=augustus_masked-BCFY01000033.1-processed-gene-2.24-mRNA-1;_AED=1.00;_QI=0|0|0|0|1|1|2|0|357;_eAED=1.00;
BCFY01000033.1	maker	exon	212979	212995	.	-	.	ID=Test_05908-RA:exon:14335;Parent=Test_05908-RA;
BCFY01000033.1	maker	exon	211829	212885	.	-	.	ID=Test_05908-RA:exon:14334;Parent=Test_05908-RA;
BCFY01000033.1	maker	CDS	212979	212995	.	-	0	ID=Test_05908-RA:cds;Parent=Test_05908-RA;
BCFY01000033.1	maker	CDS	211829	212885	.	-	1	ID=Test_05908-RA:cds;Parent=Test_05908-RA;
BCFY01000033.1	maker	gene	302692	303835	.	-	.	ID=Test_05926;Name=Test_05926;Alias=augustus_masked-BCFY01000033.1-processed-gene-2.32;
BCFY01000033.1	maker	mRNA	302692	303835	.	-	.	ID=Test_05926-RA;Parent=Test_05926;Name=Test_05926-RA;Alias=augustus_masked-BCFY01000033.1-processed-gene-2.32-mRNA-1;_AED=1.00;_QI=0|0|0|0|1|1|3|0|328;_eAED=1.00;
BCFY01000033.1	maker	exon	303596	303835	.	-	.	ID=Test_05926-RA:exon:14338;Parent=Test_05926-RA;
BCFY01000033.1	maker	exon	303427	303523	.	-	.	ID=Test_05926-RA:exon:14337;Parent=Test_05926-RA;
BCFY01000033.1	maker	exon	302692	303341	.	-	.	ID=Test_05926-RA:exon:14336;Parent=Test_05926-RA;
BCFY01000033.1	maker	CDS	303596	303835	.	-	0	ID=Test_05926-RA:cds;Parent=Test_05926-RA;
BCFY01000033.1	maker	CDS	303427	303523	.	-	0	ID=Test_05926-RA:cds;Parent=Test_05926-RA;
BCFY01000033.1	maker	CDS	302692	303341	.	-	2	ID=Test_05926-RA:cds;Parent=Test_05926-RA;
BCFY01000033.1	maker	gene	315930	316943	.	-	.	ID=Test_05932;Name=Test_05932;Alias=augustus_masked-BCFY01000033.1-processed-gene-2.35;
BCFY01000033.1	maker	mRNA	315930	316943	.	-	.	ID=Test_05932-RA;Parent=Test_05932;Name=Test_05932-RA;Alias=augustus_masked-BCFY01000033.1-processed-gene-2.35-mRNA-1;_AED=1.00;_QI=0|0|0|0|1|1|2|0|281;_eAED=1.00;
BCFY01000033.1	maker	exon	316662	316943	.	-	.	ID=Test_05932-RA:exon:14340;Parent=Test_05932-RA;
BCFY01000033.1	maker	exon	315930	316493	.	-	.	ID=Test_05932-RA:exon:14339;Parent=Test_05932-RA;
BCFY01000033.1	maker	CDS	316662	316943	.	-	0	ID=Test_05932-RA:cds;Parent=Test_05932-RA;
BCFY01000033.1	maker	CDS	315930	316493	.	-	0	ID=Test_05932-RA:cds;Parent=Test_05932-RA;
BCFY01000033.1	maker	gene	195536	196372	.	-	.	ID=Test_05903;Name=Test_05903;Alias=augustus_masked-BCFY01000033.1-processed-gene-2.2;
BCFY01000033.1	maker	mRNA	195536	196372	.	-	.	ID=Test_05903-RA;Parent=Test_05903;Name=Test_05903-RA;Alias=augustus_masked-BCFY01000033.1-processed-gene-2.2-mRNA-1;_AED=1.00;_QI=0|-1|0|0|-1|1|1|0|278;_eAED=1.00;
BCFY01000033.1	maker	exon	195536	196372	.	-	.	ID=Test_05903-RA:exon:14341;Parent=Test_05903-RA;
BCFY01000033.1	maker	CDS	195536	196372	.	-	0	ID=Test_05903-RA:cds;Parent=Test_05903-RA;
BCFY01000033.1	maker	gene	214051	214871	.	-	.	ID=Test_05909;Name=Test_05909;Alias=augustus_masked-BCFY01000033.1-processed-gene-2.25;
BCFY01000033.1	maker	mRNA	214051	214871	.	-	.	ID=Test_05909-RA;Parent=Test_05909;Name=Test_05909-RA;Alias=augustus_masked-BCFY01000033.1-processed-gene-2.25-mRNA-1;_AED=1.00;_QI=0|0|0|0|1|1|2|0|246;_eAED=1.00;
BCFY01000033.1	maker	exon	214785	214871	.	-	.	ID=Test_05909-RA:exon:14343;Parent=Test_05909-RA;
BCFY01000033.1	maker	exon	214051	214704	.	-	.	ID=Test_05909-RA:exon:14342;Parent=Test_05909-RA;
BCFY01000033.1	maker	CDS	214785	214871	.	-	0	ID=Test_05909-RA:cds;Parent=Test_05909-RA;
BCFY01000033.1	maker	CDS	214051	214704	.	-	0	ID=Test_05909-RA:cds;Parent=Test_05909-RA;
BCFY01000033.1	maker	gene	204883	205881	.	-	.	ID=Test_05905;Name=Test_05905;Alias=augustus_masked-BCFY01000033.1-processed-gene-2.23;
BCFY01000033.1	maker	mRNA	204883	205881	.	-	.	ID=Test_05905-RA;Parent=Test_05905;Name=Test_05905-RA;Alias=augustus_masked-BCFY01000033.1-processed-gene-2.23-mRNA-1;_AED=1.00;_QI=0|0|0|0|1|1|4|0|236;_eAED=1.00;
BCFY01000033.1	maker	exon	205789	205881	.	-	.	ID=Test_05905-RA:exon:14347;Parent=Test_05905-RA;
BCFY01000033.1	maker	exon	205647	205714	.	-	.	ID=Test_05905-RA:exon:14346;Parent=Test_05905-RA;
BCFY01000033.1	maker	exon	205463	205598	.	-	.	ID=Test_05905-RA:exon:14345;Parent=Test_05905-RA;
BCFY01000033.1	maker	exon	204883	205296	.	-	.	ID=Test_05905-RA:exon:14344;Parent=Test_05905-RA;
BCFY01000033.1	maker	CDS	205789	205881	.	-	0	ID=Test_05905-RA:cds;Parent=Test_05905-RA;
BCFY01000033.1	maker	CDS	205647	205714	.	-	0	ID=Test_05905-RA:cds;Parent=Test_05905-RA;
BCFY01000033.1	maker	CDS	205463	205598	.	-	1	ID=Test_05905-RA:cds;Parent=Test_05905-RA;
BCFY01000033.1	maker	CDS	204883	205296	.	-	0	ID=Test_05905-RA:cds;Parent=Test_05905-RA;
BCFY01000033.1	maker	gene	229358	231379	.	-	.	ID=Test_05912;Name=Test_05912;Alias=augustus_masked-BCFY01000033.1-processed-gene-2.26;
BCFY01000033.1	maker	mRNA	229358	231379	.	-	.	ID=Test_05912-RA;Parent=Test_05912;Name=Test_05912-RA;Alias=augustus_masked-BCFY01000033.1-processed-gene-2.26-mRNA-1;_AED=1.00;_QI=0|0|0|0|1|1|5|0|228;_eAED=1.00;
BCFY01000033.1	maker	exon	231312	231379	.	-	.	ID=Test_05912-RA:exon:14352;Parent=Test_05912-RA;
BCFY01000033.1	maker	exon	230799	230928	.	-	.	ID=Test_05912-RA:exon:14351;Parent=Test_05912-RA;
BCFY01000033.1	maker	exon	229875	230072	.	-	.	ID=Test_05912-RA:exon:14350;Parent=Test_05912-RA;
BCFY01000033.1	maker	exon	229575	229709	.	-	.	ID=Test_05912-RA:exon:14349;Parent=Test_05912-RA;
BCFY01000033.1	maker	exon	229358	229513	.	-	.	ID=Test_05912-RA:exon:14348;Parent=Test_05912-RA;
BCFY01000033.1	maker	CDS	231312	231379	.	-	0	ID=Test_05912-RA:cds;Parent=Test_05912-RA;
BCFY01000033.1	maker	CDS	230799	230928	.	-	1	ID=Test_05912-RA:cds;Parent=Test_05912-RA;
BCFY01000033.1	maker	CDS	229875	230072	.	-	0	ID=Test_05912-RA:cds;Parent=Test_05912-RA;
BCFY01000033.1	maker	CDS	229575	229709	.	-	0	ID=Test_05912-RA:cds;Parent=Test_05912-RA;
BCFY01000033.1	maker	CDS	229358	229513	.	-	0	ID=Test_05912-RA:cds;Parent=Test_05912-RA;
BCFY01000033.1	maker	gene	294647	294928	.	-	.	ID=Test_05922;Name=Test_05922;Alias=augustus_masked-BCFY01000033.1-processed-gene-2.30;
BCFY01000033.1	maker	mRNA	294647	294928	.	-	.	ID=Test_05922-RA;Parent=Test_05922;Name=Test_05922-RA;Alias=augustus_masked-BCFY01000033.1-processed-gene-2.30-mRNA-1;_AED=1.00;_QI=0|-1|0|0|-1|1|1|0|93;_eAED=1.00;
BCFY01000033.1	maker	exon	294647	294928	.	-	.	ID=Test_05922-RA:exon:14353;Parent=Test_05922-RA;
BCFY01000033.1	maker	CDS	294647	294928	.	-	0	ID=Test_05922-RA:cds;Parent=Test_05922-RA;
###
BCFY01000057.1	maker	gene	102317	108293	.	+	.	ID=Test_06855;Name=Test_06855;Alias=augustus_masked-BCFY01000057.1-processed-gene-0.10;
BCFY01000057.1	maker	mRNA	102317	108293	.	+	.	ID=Test_06855-RA;Parent=Test_06855;Name=Test_06855-RA;Alias=augustus_masked-BCFY01000057.1-processed-gene-0.10-mRNA-1;_AED=1.00;_QI=0|0|0|0|1|1|4|0|1760;_eAED=1.00;
BCFY01000057.1	maker	exon	102317	102420	.	+	.	ID=Test_06855-RA:exon:17818;Parent=Test_06855-RA;
BCFY01000057.1	maker	exon	102715	103252	.	+	.	ID=Test_06855-RA:exon:17819;Parent=Test_06855-RA;
BCFY01000057.1	maker	exon	103576	107875	.	+	.	ID=Test_06855-RA:exon:17820;Parent=Test_06855-RA;
BCFY01000057.1	maker	exon	107953	108293	.	+	.	ID=Test_06855-RA:exon:17821;Parent=Test_06855-RA;
BCFY01000057.1	maker	CDS	102317	102420	.	+	0	ID=Test_06855-RA:cds;Parent=Test_06855-RA;
BCFY01000057.1	maker	CDS	102715	103252	.	+	1	ID=Test_06855-RA:cds;Parent=Test_06855-RA;
BCFY01000057.1	maker	CDS	103576	107875	.	+	0	ID=Test_06855-RA:cds;Parent=Test_06855-RA;
BCFY01000057.1	maker	CDS	107953	108293	.	+	2	ID=Test_06855-RA:cds;Parent=Test_06855-RA;
BCFY01000057.1	maker	gene	2600	7484	.	+	.	ID=Test_06831;Name=Test_06831;Alias=augustus_masked-BCFY01000057.1-processed-gene-0.0;
BCFY01000057.1	maker	mRNA	2600	7484	.	+	.	ID=Test_06831-RA;Parent=Test_06831;Name=Test_06831-RA;Alias=augustus_masked-BCFY01000057.1-processed-gene-0.0-mRNA-1;_AED=1.00;_QI=0|0|0|0|1|1|2|0|1607;_eAED=1.00;
BCFY01000057.1	maker	exon	2600	7342	.	+	.	ID=Test_06831-RA:exon:17822;Parent=Test_06831-RA;
BCFY01000057.1	maker	exon	7404	7484	.	+	.	ID=Test_06831-RA:exon:17823;Parent=Test_06831-RA;
BCFY01000057.1	maker	CDS	2600	7342	.	+	0	ID=Test_06831-RA:cds;Parent=Test_06831-RA;
BCFY01000057.1	maker	CDS	7404	7484	.	+	0	ID=Test_06831-RA:cds;Parent=Test_06831-RA;
BCFY01000057.1	maker	gene	108961	112068	.	+	.	ID=Test_06856;Name=Test_06856;Alias=augustus_masked-BCFY01000057.1-processed-gene-0.11;
BCFY01000057.1	maker	mRNA	108961	112068	.	+	.	ID=Test_06856-RA;Parent=Test_06856;Name=Test_06856-RA;Alias=augustus_masked-BCFY01000057.1-processed-gene-0.11-mRNA-1;_AED=1.00;_QI=0|-1|0|0|-1|1|1|0|1035;_eAED=1.00;
BCFY01000057.1	maker	exon	108961	112068	.	+	.	ID=Test_06856-RA:exon:17824;Parent=Test_06856-RA;
BCFY01000057.1	maker	CDS	108961	112068	.	+	0	ID=Test_06856-RA:cds;Parent=Test_06856-RA;
BCFY01000057.1	maker	gene	121014	123320	.	+	.	ID=Test_06860;Name=Test_06860;Alias=augustus_masked-BCFY01000057.1-processed-gene-0.13;
BCFY01000057.1	maker	mRNA	121014	123320	.	+	.	ID=Test_06860-RA;Parent=Test_06860;Name=Test_06860-RA;Alias=augustus_masked-BCFY01000057.1-processed-gene-0.13-mRNA-1;_AED=1.00;_QI=0|-1|0|0|-1|1|1|0|768;_eAED=1.00;
BCFY01000057.1	maker	exon	121014	123320	.	+	.	ID=Test_06860-RA:exon:17825;Parent=Test_06860-RA;
BCFY01000057.1	maker	CDS	121014	123320	.	+	0	ID=Test_06860-RA:cds;Parent=Test_06860-RA;
BCFY01000057.1	maker	gene	41288	44052	.	+	.	ID=Test_06837;Name=Test_06837;Alias=augustus_masked-BCFY01000057.1-processed-gene-0.2;
BCFY01000057.1	maker	mRNA	41288	44052	.	+	.	ID=Test_06837-RA;Parent=Test_06837;Name=Test_06837-RA;Alias=augustus_masked-BCFY01000057.1-processed-gene-0.2-mRNA-1;_AED=1.00;_QI=0|0|0|0|1|1|5|0|757;_eAED=1.00;
BCFY01000057.1	maker	exon	41288	41291	.	+	.	ID=Test_06837-RA:exon:17826;Parent=Test_06837-RA;
BCFY01000057.1	maker	exon	41520	41905	.	+	.	ID=Test_06837-RA:exon:17827;Parent=Test_06837-RA;
BCFY01000057.1	maker	exon	42040	42156	.	+	.	ID=Test_06837-RA:exon:17828;Parent=Test_06837-RA;
BCFY01000057.1	maker	exon	42218	42649	.	+	.	ID=Test_06837-RA:exon:17829;Parent=Test_06837-RA;
BCFY01000057.1	maker	exon	42718	44052	.	+	.	ID=Test_06837-RA:exon:17830;Parent=Test_06837-RA;
BCFY01000057.1	maker	CDS	41288	41291	.	+	0	ID=Test_06837-RA:cds;Parent=Test_06837-RA;
BCFY01000057.1	maker	CDS	41520	41905	.	+	2	ID=Test_06837-RA:cds;Parent=Test_06837-RA;
BCFY01000057.1	maker	CDS	42040	42156	.	+	0	ID=Test_06837-RA:cds;Parent=Test_06837-RA;
BCFY01000057.1	maker	CDS	42218	42649	.	+	0	ID=Test_06837-RA:cds;Parent=Test_06837-RA;
BCFY01000057.1	maker	CDS	42718	44052	.	+	0	ID=Test_06837-RA:cds;Parent=Test_06837-RA;
BCFY01000057.1	maker	gene	57525	60011	.	+	.	ID=Test_06841;Name=Test_06841;Alias=augustus_masked-BCFY01000057.1-processed-gene-0.4;
BCFY01000057.1	maker	mRNA	57525	60011	.	+	.	ID=Test_06841-RA;Parent=Test_06841;Name=Test_06841-RA;Alias=augustus_masked-BCFY01000057.1-processed-gene-0.4-mRNA-1;_AED=1.00;_QI=0|0|0|0|1|1|3|0|741;_eAED=1.00;
BCFY01000057.1	maker	exon	57525	57620	.	+	.	ID=Test_06841-RA:exon:17831;Parent=Test_06841-RA;
BCFY01000057.1	maker	exon	57824	58056	.	+	.	ID=Test_06841-RA:exon:17832;Parent=Test_06841-RA;
BCFY01000057.1	maker	exon	58115	60011	.	+	.	ID=Test_06841-RA:exon:17833;Parent=Test_06841-RA;
BCFY01000057.1	maker	CDS	57525	57620	.	+	0	ID=Test_06841-RA:cds;Parent=Test_06841-RA;
BCFY01000057.1	maker	CDS	57824	58056	.	+	0	ID=Test_06841-RA:cds;Parent=Test_06841-RA;
BCFY01000057.1	maker	CDS	58115	60011	.	+	1	ID=Test_06841-RA:cds;Parent=Test_06841-RA;
BCFY01000057.1	maker	gene	52355	54520	.	+	.	ID=Test_06839;Name=Test_06839;Alias=augustus_masked-BCFY01000057.1-processed-gene-0.3;
BCFY01000057.1	maker	mRNA	52355	54520	.	+	.	ID=Test_06839-RA;Parent=Test_06839;Name=Test_06839-RA;Alias=augustus_masked-BCFY01000057.1-processed-gene-0.3-mRNA-1;_AED=1.00;_QI=0|-1|0|0|-1|1|1|0|721;_eAED=1.00;
BCFY01000057.1	maker	exon	52355	54520	.	+	.	ID=Test_06839-RA:exon:17834;Parent=Test_06839-RA;
BCFY01000057.1	maker	CDS	52355	54520	.	+	0	ID=Test_06839-RA:cds;Parent=Test_06839-RA;
BCFY01000057.1	maker	gene	75609	77621	.	+	.	ID=Test_06847;Name=Test_06847;Alias=augustus_masked-BCFY01000057.1-processed-gene-0.7;
BCFY01000057.1	maker	mRNA	75609	77621	.	+	.	ID=Test_06847-RA;Parent=Test_06847;Name=Test_06847-RA;Alias=augustus_masked-BCFY01000057.1-processed-gene-0.7-mRNA-1;_AED=1.00;_QI=0|-1|0|0|-1|1|1|0|670;_eAED=1.00;
BCFY01000057.1	maker	exon	75609	77621	.	+	.	ID=Test_06847-RA:exon:17835;Parent=Test_06847-RA;
BCFY01000057.1	maker	CDS	75609	77621	.	+	0	ID=Test_06847-RA:cds;Parent=Test_06847-RA;
BCFY01000057.1	maker	gene	70896	73074	.	+	.	ID=Test_06846;Name=Test_06846;Alias=augustus_masked-BCFY01000057.1-processed-gene-0.6;
BCFY01000057.1	maker	mRNA	70896	73074	.	+	.	ID=Test_06846-RA;Parent=Test_06846;Name=Test_06846-RA;Alias=augustus_masked-BCFY01000057.1-processed-gene-0.6-mRNA-1;_AED=1.00;_QI=0|0|0|0|1|1|4|0|626;_eAED=1.00;
BCFY01000057.1	maker	exon	70896	70917	.	+	.	ID=Test_06846-RA:exon:17836;Parent=Test_06846-RA;
BCFY01000057.1	maker	exon	70985	71561	.	+	.	ID=Test_06846-RA:exon:17837;Parent=Test_06846-RA;
BCFY01000057.1	maker	exon	71727	72003	.	+	.	ID=Test_06846-RA:exon:17838;Parent=Test_06846-RA;
BCFY01000057.1	maker	exon	72070	73074	.	+	.	ID=Test_06846-RA:exon:17839;Parent=Test_06846-RA;
BCFY01000057.1	maker	CDS	70896	70917	.	+	0	ID=Test_06846-RA:cds;Parent=Test_06846-RA;
BCFY01000057.1	maker	CDS	70985	71561	.	+	2	ID=Test_06846-RA:cds;Parent=Test_06846-RA;
BCFY01000057.1	maker	CDS	71727	72003	.	+	1	ID=Test_06846-RA:cds;Parent=Test_06846-RA;
BCFY01000057.1	maker	CDS	72070	73074	.	+	0	ID=Test_06846-RA:cds;Parent=Test_06846-RA;
BCFY01000057.1	maker	gene	89471	90991	.	+	.	ID=Test_06851;Name=Test_06851;Alias=augustus_masked-BCFY01000057.1-processed-gene-0.8;
BCFY01000057.1	maker	mRNA	89471	90991	.	+	.	ID=Test_06851-RA;Parent=Test_06851;Name=Test_06851-RA;Alias=augustus_masked-BCFY01000057.1-processed-gene-0.8-mRNA-1;_AED=1.00;_QI=0|0|0|0|1|1|3|0|469;_eAED=1.00;
BCFY01000057.1	maker	exon	89471	89678	.	+	.	ID=Test_06851-RA:exon:17840;Parent=Test_06851-RA;
BCFY01000057.1	maker	exon	89739	89890	.	+	.	ID=Test_06851-RA:exon:17841;Parent=Test_06851-RA;
BCFY01000057.1	maker	exon	89942	90991	.	+	.	ID=Test_06851-RA:exon:17842;Parent=Test_06851-RA;
BCFY01000057.1	maker	CDS	89471	89678	.	+	0	ID=Test_06851-RA:cds;Parent=Test_06851-RA;
BCFY01000057.1	maker	CDS	89739	89890	.	+	2	ID=Test_06851-RA:cds;Parent=Test_06851-RA;
BCFY01000057.1	maker	CDS	89942	90991	.	+	0	ID=Test_06851-RA:cds;Parent=Test_06851-RA;
BCFY01000057.1	maker	gene	115286	117048	.	+	.	ID=Test_06858;Name=Test_06858;Alias=augustus_masked-BCFY01000057.1-processed-gene-0.12;
BCFY01000057.1	maker	mRNA	115286	117048	.	+	.	ID=Test_06858-RA;Parent=Test_06858;Name=Test_06858-RA;Alias=augustus_masked-BCFY01000057.1-processed-gene-0.12-mRNA-1;_AED=1.00;_QI=0|0|0|0|1|1|5|0|453;_eAED=1.00;
BCFY01000057.1	maker	exon	115286	115432	.	+	.	ID=Test_06858-RA:exon:17843;Parent=Test_06858-RA;
BCFY01000057.1	maker	exon	115585	115957	.	+	.	ID=Test_06858-RA:exon:17844;Parent=Test_06858-RA;
BCFY01000057.1	maker	exon	116049	116395	.	+	.	ID=Test_06858-RA:exon:17845;Parent=Test_06858-RA;
BCFY01000057.1	maker	exon	116471	116929	.	+	.	ID=Test_06858-RA:exon:17846;Parent=Test_06858-RA;
BCFY01000057.1	maker	exon	117013	117048	.	+	.	ID=Test_06858-RA:exon:17847;Parent=Test_06858-RA;
BCFY01000057.1	maker	CDS	115286	115432	.	+	0	ID=Test_06858-RA:cds;Parent=Test_06858-RA;
BCFY01000057.1	maker	CDS	115585	115957	.	+	0	ID=Test_06858-RA:cds;Parent=Test_06858-RA;
BCFY01000057.1	maker	CDS	116049	116395	.	+	2	ID=Test_06858-RA:cds;Parent=Test_06858-RA;
BCFY01000057.1	maker	CDS	116471	116929	.	+	0	ID=Test_06858-RA:cds;Parent=Test_06858-RA;
BCFY01000057.1	maker	CDS	117013	117048	.	+	0	ID=Test_06858-RA:cds;Parent=Test_06858-RA;
BCFY01000057.1	maker	gene	126511	128043	.	+	.	ID=Test_06862;Name=Test_06862;Alias=augustus_masked-BCFY01000057.1-processed-gene-0.14;
BCFY01000057.1	maker	mRNA	126511	128043	.	+	.	ID=Test_06862-RA;Parent=Test_06862;Name=Test_06862-RA;Alias=augustus_masked-BCFY01000057.1-processed-gene-0.14-mRNA-1;_AED=1.00;_QI=0|0|0|0|1|1|2|0|414;_eAED=1.00;
BCFY01000057.1	maker	exon	126511	126753	.	+	.	ID=Test_06862-RA:exon:17848;Parent=Test_06862-RA;
BCFY01000057.1	maker	exon	127042	128043	.	+	.	ID=Test_06862-RA:exon:17849;Parent=Test_06862-RA;
BCFY01000057.1	maker	CDS	126511	126753	.	+	0	ID=Test_06862-RA:cds;Parent=Test_06862-RA;
BCFY01000057.1	maker	CDS	127042	128043	.	+	0	ID=Test_06862-RA:cds;Parent=Test_06862-RA;
BCFY01000057.1	maker	gene	64539	65564	.	+	.	ID=Test_06843;Name=Test_06843;Alias=augustus_masked-BCFY01000057.1-processed-gene-0.5;
BCFY01000057.1	maker	mRNA	64539	65564	.	+	.	ID=Test_06843-RA;Parent=Test_06843;Name=Test_06843-RA;Alias=augustus_masked-BCFY01000057.1-processed-gene-0.5-mRNA-1;_AED=1.00;_QI=0|-1|0|0|-1|1|1|0|341;_eAED=1.00;
BCFY01000057.1	maker	exon	64539	65564	.	+	.	ID=Test_06843-RA:exon:17850;Parent=Test_06843-RA;
BCFY01000057.1	maker	CDS	64539	65564	.	+	0	ID=Test_06843-RA:cds;Parent=Test_06843-RA;
BCFY01000057.1	maker	gene	99366	99899	.	+	.	ID=Test_06854;Name=Test_06854;Alias=augustus_masked-BCFY01000057.1-processed-gene-0.9;
BCFY01000057.1	maker	mRNA	99366	99899	.	+	.	ID=Test_06854-RA;Parent=Test_06854;Name=Test_06854-RA;Alias=augustus_masked-BCFY01000057.1-processed-gene-0.9-mRNA-1;_AED=1.00;_QI=0|-1|0|0|-1|1|1|0|177;_eAED=1.00;
BCFY01000057.1	maker	exon	99366	99899	.	+	.	ID=Test_06854-RA:exon:17851;Parent=Test_06854-RA;
BCFY01000057.1	maker	CDS	99366	99899	.	+	0	ID=Test_06854-RA:cds;Parent=Test_06854-RA;
BCFY01000057.1	maker	gene	23826	24512	.	+	.	ID=Test_06834;Name=Test_06834;Alias=augustus_masked-BCFY01000057.1-processed-gene-0.1;
BCFY01000057.1	maker	mRNA	23826	24512	.	+	.	ID=Test_06834-RA;Parent=Test_06834;Name=Test_06834-RA;Alias=augustus_masked-BCFY01000057.1-processed-gene-0.1-mRNA-1;_AED=1.00;_QI=0|0|0|0|1|1|3|0|136;_eAED=1.00;
BCFY01000057.1	maker	exon	23826	23845	.	+	.	ID=Test_06834-RA:exon:17852;Parent=Test_06834-RA;
BCFY01000057.1	maker	exon	24046	24391	.	+	.	ID=Test_06834-RA:exon:17853;Parent=Test_06834-RA;
BCFY01000057.1	maker	exon	24468	24512	.	+	.	ID=Test_06834-RA:exon:17854;Parent=Test_06834-RA;
BCFY01000057.1	maker	CDS	23826	23845	.	+	0	ID=Test_06834-RA:cds;Parent=Test_06834-RA;
BCFY01000057.1	maker	CDS	24046	24391	.	+	1	ID=Test_06834-RA:cds;Parent=Test_06834-RA;
BCFY01000057.1	maker	CDS	24468	24512	.	+	0	ID=Test_06834-RA:cds;Parent=Test_06834-RA;
BCFY01000057.1	maker	gene	25274	30668	.	-	.	ID=Test_06835;Name=Test_06835;Alias=augustus_masked-BCFY01000057.1-processed-gene-0.17;
BCFY01000057.1	maker	mRNA	25274	30668	.	-	.	ID=Test_06835-RA;Parent=Test_06835;Name=Test_06835-RA;Alias=augustus_masked-BCFY01000057.1-processed-gene-0.17-mRNA-1;_AED=1.00;_QI=0|0|0|0|1|1|2|0|1708;_eAED=1.00;
BCFY01000057.1	maker	exon	30487	30668	.	-	.	ID=Test_06835-RA:exon:17856;Parent=Test_06835-RA;
BCFY01000057.1	maker	exon	25274	30218	.	-	.	ID=Test_06835-RA:exon:17855;Parent=Test_06835-RA;
BCFY01000057.1	maker	CDS	30487	30668	.	-	0	ID=Test_06835-RA:cds;Parent=Test_06835-RA;
BCFY01000057.1	maker	CDS	25274	30218	.	-	1	ID=Test_06835-RA:cds;Parent=Test_06835-RA;
BCFY01000057.1	maker	gene	44140	47990	.	-	.	ID=Test_06838;Name=Test_06838;Alias=augustus_masked-BCFY01000057.1-processed-gene-0.19;
BCFY01000057.1	maker	mRNA	44140	47990	.	-	.	ID=Test_06838-RA;Parent=Test_06838;Name=Test_06838-RA;Alias=augustus_masked-BCFY01000057.1-processed-gene-0.19-mRNA-1;_AED=1.00;_QI=0|0|0|0|1|1|3|0|1144;_eAED=1.00;
BCFY01000057.1	maker	exon	46552	47990	.	-	.	ID=Test_06838-RA:exon:17859;Parent=Test_06838-RA;
BCFY01000057.1	maker	exon	44564	46504	.	-	.	ID=Test_06838-RA:exon:17858;Parent=Test_06838-RA;
BCFY01000057.1	maker	exon	44140	44194	.	-	.	ID=Test_06838-RA:exon:17857;Parent=Test_06838-RA;
BCFY01000057.1	maker	CDS	46552	47990	.	-	0	ID=Test_06838-RA:cds;Parent=Test_06838-RA;
BCFY01000057.1	maker	CDS	44564	46504	.	-	1	ID=Test_06838-RA:cds;Parent=Test_06838-RA;
BCFY01000057.1	maker	CDS	44140	44194	.	-	1	ID=Test_06838-RA:cds;Parent=Test_06838-RA;
BCFY01000057.1	maker	gene	84024	87446	.	-	.	ID=Test_06850;Name=Test_06850;Alias=augustus_masked-BCFY01000057.1-processed-gene-0.26;
BCFY01000057.1	maker	mRNA	84024	87446	.	-	.	ID=Test_06850-RA;Parent=Test_06850;Name=Test_06850-RA;Alias=augustus_masked-BCFY01000057.1-processed-gene-0.26-mRNA-1;_AED=1.00;_QI=0|0|0|0|1|1|2|0|1046;_eAED=1.00;
BCFY01000057.1	maker	exon	87310	87446	.	-	.	ID=Test_06850-RA:exon:17861;Parent=Test_06850-RA;
BCFY01000057.1	maker	exon	84024	87027	.	-	.	ID=Test_06850-RA:exon:17860;Parent=Test_06850-RA;
BCFY01000057.1	maker	CDS	87310	87446	.	-	0	ID=Test_06850-RA:cds;Parent=Test_06850-RA;
BCFY01000057.1	maker	CDS	84024	87027	.	-	1	ID=Test_06850-RA:cds;Parent=Test_06850-RA;
BCFY01000057.1	maker	gene	66063	68700	.	-	.	ID=Test_06844;Name=Test_06844;Alias=augustus_masked-BCFY01000057.1-processed-gene-0.22;
BCFY01000057.1	maker	mRNA	66063	68700	.	-	.	ID=Test_06844-RA;Parent=Test_06844;Name=Test_06844-RA;Alias=augustus_masked-BCFY01000057.1-processed-gene-0.22-mRNA-1;_AED=1.00;_QI=0|0|0|0|1|1|3|0|818;_eAED=1.00;
BCFY01000057.1	maker	exon	68381	68700	.	-	.	ID=Test_06844-RA:exon:17864;Parent=Test_06844-RA;
BCFY01000057.1	maker	exon	66788	68267	.	-	.	ID=Test_06844-RA:exon:17863;Parent=Test_06844-RA;
BCFY01000057.1	maker	exon	66063	66719	.	-	.	ID=Test_06844-RA:exon:17862;Parent=Test_06844-RA;
BCFY01000057.1	maker	CDS	68381	68700	.	-	0	ID=Test_06844-RA:cds;Parent=Test_06844-RA;
BCFY01000057.1	maker	CDS	66788	68267	.	-	1	ID=Test_06844-RA:cds;Parent=Test_06844-RA;
BCFY01000057.1	maker	CDS	66063	66719	.	-	0	ID=Test_06844-RA:cds;Parent=Test_06844-RA;
BCFY01000057.1	maker	gene	112226	114554	.	-	.	ID=Test_06857;Name=Test_06857;Alias=augustus_masked-BCFY01000057.1-processed-gene-0.29;
BCFY01000057.1	maker	mRNA	112226	114554	.	-	.	ID=Test_06857-RA;Parent=Test_06857;Name=Test_06857-RA;Alias=augustus_masked-BCFY01000057.1-processed-gene-0.29-mRNA-1;_AED=1.00;_QI=0|0|0|0|1|1|2|0|759;_eAED=1.00;
BCFY01000057.1	maker	exon	113475	114554	.	-	.	ID=Test_06857-RA:exon:17866;Parent=Test_06857-RA;
BCFY01000057.1	maker	exon	112226	113425	.	-	.	ID=Test_06857-RA:exon:17865;Parent=Test_06857-RA;
BCFY01000057.1	maker	CDS	113475	114554	.	-	0	ID=Test_06857-RA:cds;Parent=Test_06857-RA;
BCFY01000057.1	maker	CDS	112226	113425	.	-	0	ID=Test_06857-RA:cds;Parent=Test_06857-RA;
BCFY01000057.1	maker	gene	123394	126153	.	-	.	ID=Test_06861;Name=Test_06861;Alias=augustus_masked-BCFY01000057.1-processed-gene-0.31;
BCFY01000057.1	maker	mRNA	123394	126153	.	-	.	ID=Test_06861-RA;Parent=Test_06861;Name=Test_06861-RA;Alias=augustus_masked-BCFY01000057.1-processed-gene-0.31-mRNA-1;_AED=1.00;_QI=0|0|0|0|1|1|5|0|757;_eAED=1.00;
BCFY01000057.1	maker	exon	125855	126153	.	-	.	ID=Test_06861-RA:exon:17871;Parent=Test_06861-RA;
BCFY01000057.1	maker	exon	125365	125696	.	-	.	ID=Test_06861-RA:exon:17870;Parent=Test_06861-RA;
BCFY01000057.1	maker	exon	125253	125308	.	-	.	ID=Test_06861-RA:exon:17869;Parent=Test_06861-RA;
BCFY01000057.1	maker	exon	124067	125126	.	-	.	ID=Test_06861-RA:exon:17868;Parent=Test_06861-RA;
BCFY01000057.1	maker	exon	123394	123920	.	-	.	ID=Test_06861-RA:exon:17867;Parent=Test_06861-RA;
BCFY01000057.1	maker	CDS	125855	126153	.	-	0	ID=Test_06861-RA:cds;Parent=Test_06861-RA;
BCFY01000057.1	maker	CDS	125365	125696	.	-	1	ID=Test_06861-RA:cds;Parent=Test_06861-RA;
BCFY01000057.1	maker	CDS	125253	125308	.	-	2	ID=Test_06861-RA:cds;Parent=Test_06861-RA;
BCFY01000057.1	maker	CDS	124067	125126	.	-	0	ID=Test_06861-RA:cds;Parent=Test_06861-RA;
BCFY01000057.1	maker	CDS	123394	123920	.	-	2	ID=Test_06861-RA:cds;Parent=Test_06861-RA;
BCFY01000057.1	maker	gene	128207	130449	.	-	.	ID=Test_06863;Name=Test_06863;Alias=augustus_masked-BCFY01000057.1-processed-gene-0.32;
BCFY01000057.1	maker	mRNA	128207	130449	.	-	.	ID=Test_06863-RA;Parent=Test_06863;Name=Test_06863-RA;Alias=augustus_masked-BCFY01000057.1-processed-gene-0.32-mRNA-1;_AED=1.00;_QI=0|0|0|0|1|1|4|0|670;_eAED=1.00;
BCFY01000057.1	maker	exon	130265	130449	.	-	.	ID=Test_06863-RA:exon:17875;Parent=Test_06863-RA;
BCFY01000057.1	maker	exon	129538	130167	.	-	.	ID=Test_06863-RA:exon:17874;Parent=Test_06863-RA;
BCFY01000057.1	maker	exon	128957	129470	.	-	.	ID=Test_06863-RA:exon:17873;Parent=Test_06863-RA;
BCFY01000057.1	maker	exon	128207	128890	.	-	.	ID=Test_06863-RA:exon:17872;Parent=Test_06863-RA;
BCFY01000057.1	maker	CDS	130265	130449	.	-	0	ID=Test_06863-RA:cds;Parent=Test_06863-RA;
BCFY01000057.1	maker	CDS	129538	130167	.	-	1	ID=Test_06863-RA:cds;Parent=Test_06863-RA;
BCFY01000057.1	maker	CDS	128957	129470	.	-	1	ID=Test_06863-RA:cds;Parent=Test_06863-RA;
BCFY01000057.1	maker	CDS	128207	128890	.	-	0	ID=Test_06863-RA:cds;Parent=Test_06863-RA;
BCFY01000057.1	maker	gene	93113	95058	.	-	.	ID=Test_06853;Name=Test_06853;Alias=augustus_masked-BCFY01000057.1-processed-gene-0.28;
BCFY01000057.1	maker	mRNA	93113	95058	.	-	.	ID=Test_06853-RA;Parent=Test_06853;Name=Test_06853-RA;Alias=augustus_masked-BCFY01000057.1-processed-gene-0.28-mRNA-1;_AED=1.00;_QI=0|0|0|0|1|1|2|0|629;_eAED=1.00;
BCFY01000057.1	maker	exon	94968	95058	.	-	.	ID=Test_06853-RA:exon:17877;Parent=Test_06853-RA;
BCFY01000057.1	maker	exon	93113	94911	.	-	.	ID=Test_06853-RA:exon:17876;Parent=Test_06853-RA;
BCFY01000057.1	maker	CDS	94968	95058	.	-	0	ID=Test_06853-RA:cds;Parent=Test_06853-RA;
BCFY01000057.1	maker	CDS	93113	94911	.	-	2	ID=Test_06853-RA:cds;Parent=Test_06853-RA;
BCFY01000057.1	maker	gene	81857	83571	.	-	.	ID=Test_06849;Name=Test_06849;Alias=augustus_masked-BCFY01000057.1-processed-gene-0.25;
BCFY01000057.1	maker	mRNA	81857	83571	.	-	.	ID=Test_06849-RA;Parent=Test_06849;Name=Test_06849-RA;Alias=augustus_masked-BCFY01000057.1-processed-gene-0.25-mRNA-1;_AED=1.00;_QI=0|0|0|0|1|1|2|0|556;_eAED=1.00;
BCFY01000057.1	maker	exon	82208	83571	.	-	.	ID=Test_06849-RA:exon:17879;Parent=Test_06849-RA;
BCFY01000057.1	maker	exon	81857	82163	.	-	.	ID=Test_06849-RA:exon:17878;Parent=Test_06849-RA;
BCFY01000057.1	maker	CDS	82208	83571	.	-	0	ID=Test_06849-RA:cds;Parent=Test_06849-RA;
BCFY01000057.1	maker	CDS	81857	82163	.	-	1	ID=Test_06849-RA:cds;Parent=Test_06849-RA;
BCFY01000057.1	maker	gene	55274	56957	.	-	.	ID=Test_06840;Name=Test_06840;Alias=augustus_masked-BCFY01000057.1-processed-gene-0.20;
BCFY01000057.1	maker	mRNA	55274	56957	.	-	.	ID=Test_06840-RA;Parent=Test_06840;Name=Test_06840-RA;Alias=augustus_masked-BCFY01000057.1-processed-gene-0.20-mRNA-1;_AED=1.00;_QI=0|0|0|0|1|1|2|0|498;_eAED=1.00;
BCFY01000057.1	maker	exon	56891	56957	.	-	.	ID=Test_06840-RA:exon:17881;Parent=Test_06840-RA;
BCFY01000057.1	maker	exon	55274	56703	.	-	.	ID=Test_06840-RA:exon:17880;Parent=Test_06840-RA;
BCFY01000057.1	maker	CDS	56891	56957	.	-	0	ID=Test_06840-RA:cds;Parent=Test_06840-RA;
BCFY01000057.1	maker	CDS	55274	56703	.	-	2	ID=Test_06840-RA:cds;Parent=Test_06840-RA;
BCFY01000057.1	maker	gene	117481	119164	.	-	.	ID=Test_06859;Name=Test_06859;Alias=augustus_masked-BCFY01000057.1-processed-gene-0.30;
BCFY01000057.1	maker	mRNA	117481	119164	.	-	.	ID=Test_06859-RA;Parent=Test_06859;Name=Test_06859-RA;Alias=augustus_masked-BCFY01000057.1-processed-gene-0.30-mRNA-1;_AED=1.00;_QI=0|0|0|0|1|1|3|0|494;_eAED=1.00;
BCFY01000057.1	maker	exon	118947	119164	.	-	.	ID=Test_06859-RA:exon:17884;Parent=Test_06859-RA;
BCFY01000057.1	maker	exon	118630	118797	.	-	.	ID=Test_06859-RA:exon:17883;Parent=Test_06859-RA;
BCFY01000057.1	maker	exon	117481	118579	.	-	.	ID=Test_06859-RA:exon:17882;Parent=Test_06859-RA;
BCFY01000057.1	maker	CDS	118947	119164	.	-	0	ID=Test_06859-RA:cds;Parent=Test_06859-RA;
BCFY01000057.1	maker	CDS	118630	118797	.	-	1	ID=Test_06859-RA:cds;Parent=Test_06859-RA;
BCFY01000057.1	maker	CDS	117481	118579	.	-	1	ID=Test_06859-RA:cds;Parent=Test_06859-RA;
BCFY01000057.1	maker	gene	12417	14059	.	-	.	ID=Test_06832;Name=Test_06832;Alias=augustus_masked-BCFY01000057.1-processed-gene-0.15;
BCFY01000057.1	maker	mRNA	12417	14059	.	-	.	ID=Test_06832-RA;Parent=Test_06832;Name=Test_06832-RA;Alias=augustus_masked-BCFY01000057.1-processed-gene-0.15-mRNA-1;_AED=1.00;_QI=0|0|0|0|1|1|2|0|477;_eAED=1.00;
BCFY01000057.1	maker	exon	13954	14059	.	-	.	ID=Test_06832-RA:exon:17886;Parent=Test_06832-RA;
BCFY01000057.1	maker	exon	12417	13744	.	-	.	ID=Test_06832-RA:exon:17885;Parent=Test_06832-RA;
BCFY01000057.1	maker	CDS	13954	14059	.	-	0	ID=Test_06832-RA:cds;Parent=Test_06832-RA;
BCFY01000057.1	maker	CDS	12417	13744	.	-	2	ID=Test_06832-RA:cds;Parent=Test_06832-RA;
BCFY01000057.1	maker	gene	91085	92566	.	-	.	ID=Test_06852;Name=Test_06852;Alias=augustus_masked-BCFY01000057.1-processed-gene-0.27;
BCFY01000057.1	maker	mRNA	91085	92566	.	-	.	ID=Test_06852-RA;Parent=Test_06852;Name=Test_06852-RA;Alias=augustus_masked-BCFY01000057.1-processed-gene-0.27-mRNA-1;_AED=1.00;_QI=0|0|0|0|1|1|2|0|469;_eAED=1.00;
BCFY01000057.1	maker	exon	91788	92566	.	-	.	ID=Test_06852-RA:exon:17888;Parent=Test_06852-RA;
BCFY01000057.1	maker	exon	91085	91715	.	-	.	ID=Test_06852-RA:exon:17887;Parent=Test_06852-RA;
BCFY01000057.1	maker	CDS	91788	92566	.	-	0	ID=Test_06852-RA:cds;Parent=Test_06852-RA;
BCFY01000057.1	maker	CDS	91085	91715	.	-	1	ID=Test_06852-RA:cds;Parent=Test_06852-RA;
BCFY01000057.1	maker	gene	31679	33080	.	-	.	ID=Test_06836;Name=Test_06836;Alias=augustus_masked-BCFY01000057.1-processed-gene-0.18;
BCFY01000057.1	maker	mRNA	31679	33080	.	-	.	ID=Test_06836-RA;Parent=Test_06836;Name=Test_06836-RA;Alias=augustus_masked-BCFY01000057.1-processed-gene-0.18-mRNA-1;_AED=1.00;_QI=0|0|0|0|1|1|2|0|442;_eAED=1.00;
BCFY01000057.1	maker	exon	32023	33080	.	-	.	ID=Test_06836-RA:exon:17890;Parent=Test_06836-RA;
BCFY01000057.1	maker	exon	31679	31949	.	-	.	ID=Test_06836-RA:exon:17889;Parent=Test_06836-RA;
BCFY01000057.1	maker	CDS	32023	33080	.	-	0	ID=Test_06836-RA:cds;Parent=Test_06836-RA;
BCFY01000057.1	maker	CDS	31679	31949	.	-	1	ID=Test_06836-RA:cds;Parent=Test_06836-RA;
BCFY01000057.1	maker	gene	60159	61733	.	-	.	ID=Test_06842;Name=Test_06842;Alias=augustus_masked-BCFY01000057.1-processed-gene-0.21;
BCFY01000057.1	maker	mRNA	60159	61733	.	-	.	ID=Test_06842-RA;Parent=Test_06842;Name=Test_06842-RA;Alias=augustus_masked-BCFY01000057.1-processed-gene-0.21-mRNA-1;_AED=1.00;_QI=0|0|0|0|1|1|3|0|442;_eAED=1.00;
BCFY01000057.1	maker	exon	61542	61733	.	-	.	ID=Test_06842-RA:exon:17893;Parent=Test_06842-RA;
BCFY01000057.1	maker	exon	61429	61443	.	-	.	ID=Test_06842-RA:exon:17892;Parent=Test_06842-RA;
BCFY01000057.1	maker	exon	60159	61280	.	-	.	ID=Test_06842-RA:exon:17891;Parent=Test_06842-RA;
BCFY01000057.1	maker	CDS	61542	61733	.	-	0	ID=Test_06842-RA:cds;Parent=Test_06842-RA;
BCFY01000057.1	maker	CDS	61429	61443	.	-	0	ID=Test_06842-RA:cds;Parent=Test_06842-RA;
BCFY01000057.1	maker	CDS	60159	61280	.	-	0	ID=Test_06842-RA:cds;Parent=Test_06842-RA;
BCFY01000057.1	maker	gene	78566	79486	.	-	.	ID=Test_06848;Name=Test_06848;Alias=augustus_masked-BCFY01000057.1-processed-gene-0.24;
BCFY01000057.1	maker	mRNA	78566	79486	.	-	.	ID=Test_06848-RA;Parent=Test_06848;Name=Test_06848-RA;Alias=augustus_masked-BCFY01000057.1-processed-gene-0.24-mRNA-1;_AED=1.00;_QI=0|-1|0|0|-1|1|1|0|306;_eAED=1.00;
BCFY01000057.1	maker	exon	78566	79486	.	-	.	ID=Test_06848-RA:exon:17894;Parent=Test_06848-RA;
BCFY01000057.1	maker	CDS	78566	79486	.	-	0	ID=Test_06848-RA:cds;Parent=Test_06848-RA;
BCFY01000057.1	maker	gene	69143	69892	.	-	.	ID=Test_06845;Name=Test_06845;Alias=augustus_masked-BCFY01000057.1-processed-gene-0.23;
BCFY01000057.1	maker	mRNA	69143	69892	.	-	.	ID=Test_06845-RA;Parent=Test_06845;Name=Test_06845-RA;Alias=augustus_masked-BCFY01000057.1-processed-gene-0.23-mRNA-1;_AED=1.00;_QI=0|0|0|0|1|1|2|0|211;_eAED=1.00;
BCFY01000057.1	maker	exon	69738	69892	.	-	.	ID=Test_06845-RA:exon:17896;Parent=Test_06845-RA;
BCFY01000057.1	maker	exon	69143	69623	.	-	.	ID=Test_06845-RA:exon:17895;Parent=Test_06845-RA;
BCFY01000057.1	maker	CDS	69738	69892	.	-	0	ID=Test_06845-RA:cds;Parent=Test_06845-RA;
BCFY01000057.1	maker	CDS	69143	69623	.	-	1	ID=Test_06845-RA:cds;Parent=Test_06845-RA;
BCFY01000057.1	maker	gene	21308	21684	.	-	.	ID=Test_06833;Name=Test_06833;Alias=augustus_masked-BCFY01000057.1-processed-gene-0.16;
BCFY01000057.1	maker	mRNA	21308	21684	.	-	.	ID=Test_06833-RA;Parent=Test_06833;Name=Test_06833-RA;Alias=augustus_masked-BCFY01000057.1-processed-gene-0.16-mRNA-1;_AED=1.00;_QI=0|0|0|0|1|1|2|0|103;_eAED=1.00;
BCFY01000057.1	maker	exon	21675	21684	.	-	.	ID=Test_06833-RA:exon:17898;Parent=Test_06833-RA;
BCFY01000057.1	maker	exon	21308	21609	.	-	.	ID=Test_06833-RA:exon:17897;Parent=Test_06833-RA;
BCFY01000057.1	maker	CDS	21675	21684	.	-	0	ID=Test_06833-RA:cds;Parent=Test_06833-RA;
BCFY01000057.1	maker	CDS	21308	21609	.	-	2	ID=Test_06833-RA:cds;Parent=Test_06833-RA;
###
BCFY01000056.1	maker	gene	14046	20915	.	+	.	ID=Test_06929;Name=Test_06929;Alias=augustus_masked-BCFY01000056.1-processed-gene-0.2;
BCFY01000056.1	maker	mRNA	14046	20915	.	+	.	ID=Test_06929-RA;Parent=Test_06929;Name=Test_06929-RA;Alias=augustus_masked-BCFY01000056.1-processed-gene-0.2-mRNA-1;_AED=1.00;_QI=0|0|0|0|1|1|2|0|2263;_eAED=1.00;
BCFY01000056.1	maker	exon	14046	18356	.	+	.	ID=Test_06929-RA:exon:17750;Parent=Test_06929-RA;
BCFY01000056.1	maker	exon	18435	20915	.	+	.	ID=Test_06929-RA:exon:17751;Parent=Test_06929-RA;
BCFY01000056.1	maker	CDS	14046	18356	.	+	0	ID=Test_06929-RA:cds;Parent=Test_06929-RA;
BCFY01000056.1	maker	CDS	18435	20915	.	+	0	ID=Test_06929-RA:cds;Parent=Test_06929-RA;
BCFY01000056.1	maker	gene	103115	106612	.	+	.	ID=Test_06945;Name=Test_06945;Alias=augustus_masked-BCFY01000056.1-processed-gene-0.11;
BCFY01000056.1	maker	mRNA	103115	106612	.	+	.	ID=Test_06945-RA;Parent=Test_06945;Name=Test_06945-RA;Alias=augustus_masked-BCFY01000056.1-processed-gene-0.11-mRNA-1;_AED=1.00;_QI=0|-1|0|0|-1|1|1|0|1165;_eAED=1.00;
BCFY01000056.1	maker	exon	103115	106612	.	+	.	ID=Test_06945-RA:exon:17752;Parent=Test_06945-RA;
BCFY01000056.1	maker	CDS	103115	106612	.	+	0	ID=Test_06945-RA:cds;Parent=Test_06945-RA;
BCFY01000056.1	maker	gene	117482	119713	.	+	.	ID=Test_06947;Name=Test_06947;Alias=augustus_masked-BCFY01000056.1-processed-gene-0.12;
BCFY01000056.1	maker	mRNA	117482	119713	.	+	.	ID=Test_06947-RA;Parent=Test_06947;Name=Test_06947-RA;Alias=augustus_masked-BCFY01000056.1-processed-gene-0.12-mRNA-1;_AED=1.00;_QI=0|-1|0|0|-1|1|1|0|743;_eAED=1.00;
BCFY01000056.1	maker	exon	117482	119713	.	+	.	ID=Test_06947-RA:exon:17753;Parent=Test_06947-RA;
BCFY01000056.1	maker	CDS	117482	119713	.	+	0	ID=Test_06947-RA:cds;Parent=Test_06947-RA;
BCFY01000056.1	maker	gene	4947	7263	.	+	.	ID=Test_06926;Name=Test_06926;Alias=augustus_masked-BCFY01000056.1-processed-gene-0.0;
BCFY01000056.1	maker	mRNA	4947	7263	.	+	.	ID=Test_06926-RA;Parent=Test_06926;Name=Test_06926-RA;Alias=augustus_masked-BCFY01000056.1-processed-gene-0.0-mRNA-1;_AED=1.00;_QI=0|0|0|0|1|1|3|0|731;_eAED=1.00;
BCFY01000056.1	maker	exon	4947	5073	.	+	.	ID=Test_06926-RA:exon:17754;Parent=Test_06926-RA;
BCFY01000056.1	maker	exon	5123	5290	.	+	.	ID=Test_06926-RA:exon:17755;Parent=Test_06926-RA;
BCFY01000056.1	maker	exon	5363	7263	.	+	.	ID=Test_06926-RA:exon:17756;Parent=Test_06926-RA;
BCFY01000056.1	maker	CDS	4947	5073	.	+	0	ID=Test_06926-RA:cds;Parent=Test_06926-RA;
BCFY01000056.1	maker	CDS	5123	5290	.	+	2	ID=Test_06926-RA:cds;Parent=Test_06926-RA;
BCFY01000056.1	maker	CDS	5363	7263	.	+	2	ID=Test_06926-RA:cds;Parent=Test_06926-RA;
BCFY01000056.1	maker	gene	36718	38769	.	+	.	ID=Test_06932;Name=Test_06932;Alias=augustus_masked-BCFY01000056.1-processed-gene-0.3;
BCFY01000056.1	maker	mRNA	36718	38769	.	+	.	ID=Test_06932-RA;Parent=Test_06932;Name=Test_06932-RA;Alias=augustus_masked-BCFY01000056.1-processed-gene-0.3-mRNA-1;_AED=1.00;_QI=0|-1|0|0|-1|1|1|0|683;_eAED=1.00;
BCFY01000056.1	maker	exon	36718	38769	.	+	.	ID=Test_06932-RA:exon:17757;Parent=Test_06932-RA;
BCFY01000056.1	maker	CDS	36718	38769	.	+	0	ID=Test_06932-RA:cds;Parent=Test_06932-RA;
BCFY01000056.1	maker	gene	48199	50286	.	+	.	ID=Test_06935;Name=Test_06935;Alias=augustus_masked-BCFY01000056.1-processed-gene-0.6;
BCFY01000056.1	maker	mRNA	48199	50286	.	+	.	ID=Test_06935-RA;Parent=Test_06935;Name=Test_06935-RA;Alias=augustus_masked-BCFY01000056.1-processed-gene-0.6-mRNA-1;_AED=1.00;_QI=0|0|0|0|1|1|2|0|656;_eAED=1.00;
BCFY01000056.1	maker	exon	48199	49185	.	+	.	ID=Test_06935-RA:exon:17758;Parent=Test_06935-RA;
BCFY01000056.1	maker	exon	49303	50286	.	+	.	ID=Test_06935-RA:exon:17759;Parent=Test_06935-RA;
BCFY01000056.1	maker	CDS	48199	49185	.	+	0	ID=Test_06935-RA:cds;Parent=Test_06935-RA;
BCFY01000056.1	maker	CDS	49303	50286	.	+	0	ID=Test_06935-RA:cds;Parent=Test_06935-RA;
BCFY01000056.1	maker	gene	45379	47427	.	+	.	ID=Test_06934;Name=Test_06934;Alias=augustus_masked-BCFY01000056.1-processed-gene-0.5;
BCFY01000056.1	maker	mRNA	45379	47427	.	+	.	ID=Test_06934-RA;Parent=Test_06934;Name=Test_06934-RA;Alias=augustus_masked-BCFY01000056.1-processed-gene-0.5-mRNA-1;_AED=1.00;_QI=0|0|0|0|1|1|2|0|637;_eAED=1.00;
BCFY01000056.1	maker	exon	45379	46120	.	+	.	ID=Test_06934-RA:exon:17760;Parent=Test_06934-RA;
BCFY01000056.1	maker	exon	46256	47427	.	+	.	ID=Test_06934-RA:exon:17761;Parent=Test_06934-RA;
BCFY01000056.1	maker	CDS	45379	46120	.	+	0	ID=Test_06934-RA:cds;Parent=Test_06934-RA;
BCFY01000056.1	maker	CDS	46256	47427	.	+	2	ID=Test_06934-RA:cds;Parent=Test_06934-RA;
BCFY01000056.1	maker	gene	128261	130132	.	+	.	ID=Test_06950;Name=Test_06950;Alias=augustus_masked-BCFY01000056.1-processed-gene-0.14;
BCFY01000056.1	maker	mRNA	128261	130132	.	+	.	ID=Test_06950-RA;Parent=Test_06950;Name=Test_06950-RA;Alias=augustus_masked-BCFY01000056.1-processed-gene-0.14-mRNA-1;_AED=1.00;_QI=0|-1|0|0|-1|1|1|0|623;_eAED=1.00;
BCFY01000056.1	maker	exon	128261	130132	.	+	.	ID=Test_06950-RA:exon:17762;Parent=Test_06950-RA;
BCFY01000056.1	maker	CDS	128261	130132	.	+	0	ID=Test_06950-RA:cds;Parent=Test_06950-RA;
BCFY01000056.1	maker	gene	40971	42605	.	+	.	ID=Test_06933;Name=Test_06933;Alias=augustus_masked-BCFY01000056.1-processed-gene-0.4;
BCFY01000056.1	maker	mRNA	40971	42605	.	+	.	ID=Test_06933-RA;Parent=Test_06933;Name=Test_06933-RA;Alias=augustus_masked-BCFY01000056.1-processed-gene-0.4-mRNA-1;_AED=1.00;_QI=0|-1|0|0|-1|1|1|0|544;_eAED=1.00;
BCFY01000056.1	maker	exon	40971	42605	.	+	.	ID=Test_06933-RA:exon:17763;Parent=Test_06933-RA;
BCFY01000056.1	maker	CDS	40971	42605	.	+	0	ID=Test_06933-RA:cds;Parent=Test_06933-RA;
BCFY01000056.1	maker	gene	97939	99669	.	+	.	ID=Test_06943;Name=Test_06943;Alias=augustus_masked-BCFY01000056.1-processed-gene-0.10;
BCFY01000056.1	maker	mRNA	97939	99669	.	+	.	ID=Test_06943-RA;Parent=Test_06943;Name=Test_06943-RA;Alias=augustus_masked-BCFY01000056.1-processed-gene-0.10-mRNA-1;_AED=1.00;_QI=0|0|0|0|1|1|3|0|534;_eAED=1.00;
BCFY01000056.1	maker	exon	97939	98541	.	+	.	ID=Test_06943-RA:exon:17764;Parent=Test_06943-RA;
BCFY01000056.1	maker	exon	98609	99237	.	+	.	ID=Test_06943-RA:exon:17765;Parent=Test_06943-RA;
BCFY01000056.1	maker	exon	99297	99669	.	+	.	ID=Test_06943-RA:exon:17766;Parent=Test_06943-RA;
BCFY01000056.1	maker	CDS	97939	98541	.	+	0	ID=Test_06943-RA:cds;Parent=Test_06943-RA;
BCFY01000056.1	maker	CDS	98609	99237	.	+	0	ID=Test_06943-RA:cds;Parent=Test_06943-RA;
BCFY01000056.1	maker	CDS	99297	99669	.	+	1	ID=Test_06943-RA:cds;Parent=Test_06943-RA;
BCFY01000056.1	maker	gene	92989	94681	.	+	.	ID=Test_06941;Name=Test_06941;Alias=augustus_masked-BCFY01000056.1-processed-gene-0.8;
BCFY01000056.1	maker	mRNA	92989	94681	.	+	.	ID=Test_06941-RA;Parent=Test_06941;Name=Test_06941-RA;Alias=augustus_masked-BCFY01000056.1-processed-gene-0.8-mRNA-1;_AED=1.00;_QI=0|0|0|0|1|1|2|0|532;_eAED=1.00;
BCFY01000056.1	maker	exon	92989	93531	.	+	.	ID=Test_06941-RA:exon:17767;Parent=Test_06941-RA;
BCFY01000056.1	maker	exon	93626	94681	.	+	.	ID=Test_06941-RA:exon:17768;Parent=Test_06941-RA;
BCFY01000056.1	maker	CDS	92989	93531	.	+	0	ID=Test_06941-RA:cds;Parent=Test_06941-RA;
BCFY01000056.1	maker	CDS	93626	94681	.	+	0	ID=Test_06941-RA:cds;Parent=Test_06941-RA;
BCFY01000056.1	maker	gene	94949	96512	.	+	.	ID=Test_06942;Name=Test_06942;Alias=augustus_masked-BCFY01000056.1-processed-gene-0.9;
BCFY01000056.1	maker	mRNA	94949	96512	.	+	.	ID=Test_06942-RA;Parent=Test_06942;Name=Test_06942-RA;Alias=augustus_masked-BCFY01000056.1-processed-gene-0.9-mRNA-1;_AED=1.00;_QI=0|0|0|0|1|1|2|0|503;_eAED=1.00;
BCFY01000056.1	maker	exon	94949	95105	.	+	.	ID=Test_06942-RA:exon:17769;Parent=Test_06942-RA;
BCFY01000056.1	maker	exon	95158	96512	.	+	.	ID=Test_06942-RA:exon:17770;Parent=Test_06942-RA;
BCFY01000056.1	maker	CDS	94949	95105	.	+	0	ID=Test_06942-RA:cds;Parent=Test_06942-RA;
BCFY01000056.1	maker	CDS	95158	96512	.	+	2	ID=Test_06942-RA:cds;Parent=Test_06942-RA;
BCFY01000056.1	maker	gene	88870	90231	.	+	.	ID=Test_06939;Name=Test_06939;Alias=augustus_masked-BCFY01000056.1-processed-gene-0.7;
BCFY01000056.1	maker	mRNA	88870	90231	.	+	.	ID=Test_06939-RA;Parent=Test_06939;Name=Test_06939-RA;Alias=augustus_masked-BCFY01000056.1-processed-gene-0.7-mRNA-1;_AED=1.00;_QI=0|-1|0|0|-1|1|1|0|453;_eAED=1.00;
BCFY01000056.1	maker	exon	88870	90231	.	+	.	ID=Test_06939-RA:exon:17771;Parent=Test_06939-RA;
BCFY01000056.1	maker	CDS	88870	90231	.	+	0	ID=Test_06939-RA:cds;Parent=Test_06939-RA;
BCFY01000056.1	maker	gene	136861	137766	.	+	.	ID=Test_06953;Name=Test_06953;Alias=augustus_masked-BCFY01000056.1-processed-gene-0.15;
BCFY01000056.1	maker	mRNA	136861	137766	.	+	.	ID=Test_06953-RA;Parent=Test_06953;Name=Test_06953-RA;Alias=augustus_masked-BCFY01000056.1-processed-gene-0.15-mRNA-1;_AED=1.00;_QI=0|0|0|0|1|1|2|0|281;_eAED=1.00;
BCFY01000056.1	maker	exon	136861	137265	.	+	.	ID=Test_06953-RA:exon:17772;Parent=Test_06953-RA;
BCFY01000056.1	maker	exon	137326	137766	.	+	.	ID=Test_06953-RA:exon:17773;Parent=Test_06953-RA;
BCFY01000056.1	maker	CDS	136861	137265	.	+	0	ID=Test_06953-RA:cds;Parent=Test_06953-RA;
BCFY01000056.1	maker	CDS	137326	137766	.	+	0	ID=Test_06953-RA:cds;Parent=Test_06953-RA;
BCFY01000056.1	maker	gene	123150	124024	.	+	.	ID=Test_06948;Name=Test_06948;Alias=augustus_masked-BCFY01000056.1-processed-gene-0.13;
BCFY01000056.1	maker	mRNA	123150	124024	.	+	.	ID=Test_06948-RA;Parent=Test_06948;Name=Test_06948-RA;Alias=augustus_masked-BCFY01000056.1-processed-gene-0.13-mRNA-1;_AED=1.00;_QI=0|0|0|0|1|1|2|0|264;_eAED=1.00;
BCFY01000056.1	maker	exon	123150	123731	.	+	.	ID=Test_06948-RA:exon:17774;Parent=Test_06948-RA;
BCFY01000056.1	maker	exon	123812	124024	.	+	.	ID=Test_06948-RA:exon:17775;Parent=Test_06948-RA;
BCFY01000056.1	maker	CDS	123150	123731	.	+	0	ID=Test_06948-RA:cds;Parent=Test_06948-RA;
BCFY01000056.1	maker	CDS	123812	124024	.	+	0	ID=Test_06948-RA:cds;Parent=Test_06948-RA;
BCFY01000056.1	maker	gene	10295	11071	.	+	.	ID=Test_06928;Name=Test_06928;Alias=augustus_masked-BCFY01000056.1-processed-gene-0.1;
BCFY01000056.1	maker	mRNA	10295	11071	.	+	.	ID=Test_06928-RA;Parent=Test_06928;Name=Test_06928-RA;Alias=augustus_masked-BCFY01000056.1-processed-gene-0.1-mRNA-1;_AED=1.00;_QI=0|-1|0|0|-1|1|1|0|258;_eAED=1.00;
BCFY01000056.1	maker	exon	10295	11071	.	+	.	ID=Test_06928-RA:exon:17776;Parent=Test_06928-RA;
BCFY01000056.1	maker	CDS	10295	11071	.	+	0	ID=Test_06928-RA:cds;Parent=Test_06928-RA;
BCFY01000056.1	maker	gene	25	3853	.	-	.	ID=Test_06925;Name=Test_06925;Alias=augustus_masked-BCFY01000056.1-processed-gene-0.16;
BCFY01000056.1	maker	mRNA	25	3853	.	-	.	ID=Test_06925-RA;Parent=Test_06925;Name=Test_06925-RA;Alias=augustus_masked-BCFY01000056.1-processed-gene-0.16-mRNA-1;_AED=1.00;_QI=0|0|0|0|1|1|3|0|1231;_eAED=1.00;
BCFY01000056.1	maker	exon	3691	3853	.	-	.	ID=Test_06925-RA:exon:17779;Parent=Test_06925-RA;
BCFY01000056.1	maker	exon	3183	3613	.	-	.	ID=Test_06925-RA:exon:17778;Parent=Test_06925-RA;
BCFY01000056.1	maker	exon	25	3123	.	-	.	ID=Test_06925-RA:exon:17777;Parent=Test_06925-RA;
BCFY01000056.1	maker	CDS	3691	3853	.	-	0	ID=Test_06925-RA:cds;Parent=Test_06925-RA;
BCFY01000056.1	maker	CDS	3183	3613	.	-	2	ID=Test_06925-RA:cds;Parent=Test_06925-RA;
BCFY01000056.1	maker	CDS	25	3123	.	-	0	ID=Test_06925-RA:cds;Parent=Test_06925-RA;
BCFY01000056.1	maker	gene	78352	81348	.	-	.	ID=Test_06937;Name=Test_06937;Alias=augustus_masked-BCFY01000056.1-processed-gene-0.21;
BCFY01000056.1	maker	mRNA	78352	81348	.	-	.	ID=Test_06937-RA;Parent=Test_06937;Name=Test_06937-RA;Alias=augustus_masked-BCFY01000056.1-processed-gene-0.21-mRNA-1;_AED=1.00;_QI=0|0|0|0|1|1|3|0|950;_eAED=1.00;
BCFY01000056.1	maker	exon	81244	81348	.	-	.	ID=Test_06937-RA:exon:17782;Parent=Test_06937-RA;
BCFY01000056.1	maker	exon	78525	81170	.	-	.	ID=Test_06937-RA:exon:17781;Parent=Test_06937-RA;
BCFY01000056.1	maker	exon	78352	78453	.	-	.	ID=Test_06937-RA:exon:17780;Parent=Test_06937-RA;
BCFY01000056.1	maker	CDS	81244	81348	.	-	0	ID=Test_06937-RA:cds;Parent=Test_06937-RA;
BCFY01000056.1	maker	CDS	78525	81170	.	-	0	ID=Test_06937-RA:cds;Parent=Test_06937-RA;
BCFY01000056.1	maker	CDS	78352	78453	.	-	0	ID=Test_06937-RA:cds;Parent=Test_06937-RA;
BCFY01000056.1	maker	gene	124502	126806	.	-	.	ID=Test_06949;Name=Test_06949;Alias=augustus_masked-BCFY01000056.1-processed-gene-0.26;
BCFY01000056.1	maker	mRNA	124502	126806	.	-	.	ID=Test_06949-RA;Parent=Test_06949;Name=Test_06949-RA;Alias=augustus_masked-BCFY01000056.1-processed-gene-0.26-mRNA-1;_AED=1.00;_QI=0|0|0|0|1|1|3|0|684;_eAED=1.00;
BCFY01000056.1	maker	exon	125968	126806	.	-	.	ID=Test_06949-RA:exon:17785;Parent=Test_06949-RA;
BCFY01000056.1	maker	exon	125703	125834	.	-	.	ID=Test_06949-RA:exon:17784;Parent=Test_06949-RA;
BCFY01000056.1	maker	exon	124502	125585	.	-	.	ID=Test_06949-RA:exon:17783;Parent=Test_06949-RA;
BCFY01000056.1	maker	CDS	125968	126806	.	-	0	ID=Test_06949-RA:cds;Parent=Test_06949-RA;
BCFY01000056.1	maker	CDS	125703	125834	.	-	1	ID=Test_06949-RA:cds;Parent=Test_06949-RA;
BCFY01000056.1	maker	CDS	124502	125585	.	-	1	ID=Test_06949-RA:cds;Parent=Test_06949-RA;
BCFY01000056.1	maker	gene	53387	55879	.	-	.	ID=Test_06936;Name=Test_06936;Alias=augustus_masked-BCFY01000056.1-processed-gene-0.20;
BCFY01000056.1	maker	mRNA	53387	55879	.	-	.	ID=Test_06936-RA;Parent=Test_06936;Name=Test_06936-RA;Alias=augustus_masked-BCFY01000056.1-processed-gene-0.20-mRNA-1;_AED=1.00;_QI=0|0|0|0|1|1|5|0|668;_eAED=1.00;
BCFY01000056.1	maker	exon	55845	55879	.	-	.	ID=Test_06936-RA:exon:17790;Parent=Test_06936-RA;
BCFY01000056.1	maker	exon	55179	55778	.	-	.	ID=Test_06936-RA:exon:17789;Parent=Test_06936-RA;
BCFY01000056.1	maker	exon	55087	55123	.	-	.	ID=Test_06936-RA:exon:17788;Parent=Test_06936-RA;
BCFY01000056.1	maker	exon	53942	54954	.	-	.	ID=Test_06936-RA:exon:17787;Parent=Test_06936-RA;
BCFY01000056.1	maker	exon	53387	53708	.	-	.	ID=Test_06936-RA:exon:17786;Parent=Test_06936-RA;
BCFY01000056.1	maker	CDS	55845	55879	.	-	0	ID=Test_06936-RA:cds;Parent=Test_06936-RA;
BCFY01000056.1	maker	CDS	55179	55778	.	-	1	ID=Test_06936-RA:cds;Parent=Test_06936-RA;
BCFY01000056.1	maker	CDS	55087	55123	.	-	1	ID=Test_06936-RA:cds;Parent=Test_06936-RA;
BCFY01000056.1	maker	CDS	53942	54954	.	-	0	ID=Test_06936-RA:cds;Parent=Test_06936-RA;
BCFY01000056.1	maker	CDS	53387	53708	.	-	1	ID=Test_06936-RA:cds;Parent=Test_06936-RA;
BCFY01000056.1	maker	gene	131762	134067	.	-	.	ID=Test_06952;Name=Test_06952;Alias=augustus_masked-BCFY01000056.1-processed-gene-0.28;
BCFY01000056.1	maker	mRNA	131762	134067	.	-	.	ID=Test_06952-RA;Parent=Test_06952;Name=Test_06952-RA;Alias=augustus_masked-BCFY01000056.1-processed-gene-0.28-mRNA-1;_AED=1.00;_QI=0|0|0|0|1|1|8|0|636;_eAED=1.00;
BCFY01000056.1	maker	exon	133888	134067	.	-	.	ID=Test_06952-RA:exon:17798;Parent=Test_06952-RA;
BCFY01000056.1	maker	exon	133750	133839	.	-	.	ID=Test_06952-RA:exon:17797;Parent=Test_06952-RA;
BCFY01000056.1	maker	exon	133507	133697	.	-	.	ID=Test_06952-RA:exon:17796;Parent=Test_06952-RA;
BCFY01000056.1	maker	exon	133090	133447	.	-	.	ID=Test_06952-RA:exon:17795;Parent=Test_06952-RA;
BCFY01000056.1	maker	exon	132910	133019	.	-	.	ID=Test_06952-RA:exon:17794;Parent=Test_06952-RA;
BCFY01000056.1	maker	exon	132367	132847	.	-	.	ID=Test_06952-RA:exon:17793;Parent=Test_06952-RA;
BCFY01000056.1	maker	exon	132196	132320	.	-	.	ID=Test_06952-RA:exon:17792;Parent=Test_06952-RA;
BCFY01000056.1	maker	exon	131762	132137	.	-	.	ID=Test_06952-RA:exon:17791;Parent=Test_06952-RA;
BCFY01000056.1	maker	CDS	133888	134067	.	-	0	ID=Test_06952-RA:cds;Parent=Test_06952-RA;
BCFY01000056.1	maker	CDS	133750	133839	.	-	0	ID=Test_06952-RA:cds;Parent=Test_06952-RA;
BCFY01000056.1	maker	CDS	133507	133697	.	-	0	ID=Test_06952-RA:cds;Parent=Test_06952-RA;
BCFY01000056.1	maker	CDS	133090	133447	.	-	1	ID=Test_06952-RA:cds;Parent=Test_06952-RA;
BCFY01000056.1	maker	CDS	132910	133019	.	-	0	ID=Test_06952-RA:cds;Parent=Test_06952-RA;
BCFY01000056.1	maker	CDS	132367	132847	.	-	1	ID=Test_06952-RA:cds;Parent=Test_06952-RA;
BCFY01000056.1	maker	CDS	132196	132320	.	-	0	ID=Test_06952-RA:cds;Parent=Test_06952-RA;
BCFY01000056.1	maker	CDS	131762	132137	.	-	1	ID=Test_06952-RA:cds;Parent=Test_06952-RA;
BCFY01000056.1	maker	gene	110122	111775	.	-	.	ID=Test_06946;Name=Test_06946;Alias=augustus_masked-BCFY01000056.1-processed-gene-0.25;
BCFY01000056.1	maker	mRNA	110122	111775	.	-	.	ID=Test_06946-RA;Parent=Test_06946;Name=Test_06946-RA;Alias=augustus_masked-BCFY01000056.1-processed-gene-0.25-mRNA-1;_AED=1.00;_QI=0|0|0|0|1|1|3|0|517;_eAED=1.00;
BCFY01000056.1	maker	exon	111554	111775	.	-	.	ID=Test_06946-RA:exon:17801;Parent=Test_06946-RA;
BCFY01000056.1	maker	exon	110610	111501	.	-	.	ID=Test_06946-RA:exon:17800;Parent=Test_06946-RA;
BCFY01000056.1	maker	exon	110122	110561	.	-	.	ID=Test_06946-RA:exon:17799;Parent=Test_06946-RA;
BCFY01000056.1	maker	CDS	111554	111775	.	-	0	ID=Test_06946-RA:cds;Parent=Test_06946-RA;
BCFY01000056.1	maker	CDS	110610	111501	.	-	0	ID=Test_06946-RA:cds;Parent=Test_06946-RA;
BCFY01000056.1	maker	CDS	110122	110561	.	-	2	ID=Test_06946-RA:cds;Parent=Test_06946-RA;
BCFY01000056.1	maker	gene	100187	101635	.	-	.	ID=Test_06944;Name=Test_06944;Alias=augustus_masked-BCFY01000056.1-processed-gene-0.24;
BCFY01000056.1	maker	mRNA	100187	101635	.	-	.	ID=Test_06944-RA;Parent=Test_06944;Name=Test_06944-RA;Alias=augustus_masked-BCFY01000056.1-processed-gene-0.24-mRNA-1;_AED=1.00;_QI=0|0|0|0|1|1|5|0|393;_eAED=1.00;
BCFY01000056.1	maker	exon	101524	101635	.	-	.	ID=Test_06944-RA:exon:17806;Parent=Test_06944-RA;
BCFY01000056.1	maker	exon	101269	101445	.	-	.	ID=Test_06944-RA:exon:17805;Parent=Test_06944-RA;
BCFY01000056.1	maker	exon	101076	101198	.	-	.	ID=Test_06944-RA:exon:17804;Parent=Test_06944-RA;
BCFY01000056.1	maker	exon	100820	101002	.	-	.	ID=Test_06944-RA:exon:17803;Parent=Test_06944-RA;
BCFY01000056.1	maker	exon	100187	100773	.	-	.	ID=Test_06944-RA:exon:17802;Parent=Test_06944-RA;
BCFY01000056.1	maker	CDS	101524	101635	.	-	0	ID=Test_06944-RA:cds;Parent=Test_06944-RA;
BCFY01000056.1	maker	CDS	101269	101445	.	-	2	ID=Test_06944-RA:cds;Parent=Test_06944-RA;
BCFY01000056.1	maker	CDS	101076	101198	.	-	2	ID=Test_06944-RA:cds;Parent=Test_06944-RA;
BCFY01000056.1	maker	CDS	100820	101002	.	-	2	ID=Test_06944-RA:cds;Parent=Test_06944-RA;
BCFY01000056.1	maker	CDS	100187	100773	.	-	2	ID=Test_06944-RA:cds;Parent=Test_06944-RA;
BCFY01000056.1	maker	gene	130273	131345	.	-	.	ID=Test_06951;Name=Test_06951;Alias=augustus_masked-BCFY01000056.1-processed-gene-0.27;
BCFY01000056.1	maker	mRNA	130273	131345	.	-	.	ID=Test_06951-RA;Parent=Test_06951;Name=Test_06951-RA;Alias=augustus_masked-BCFY01000056.1-processed-gene-0.27-mRNA-1;_AED=1.00;_QI=0|0|0|0|1|1|3|0|316;_eAED=1.00;
BCFY01000056.1	maker	exon	131324	131345	.	-	.	ID=Test_06951-RA:exon:17809;Parent=Test_06951-RA;
BCFY01000056.1	maker	exon	131246	131259	.	-	.	ID=Test_06951-RA:exon:17808;Parent=Test_06951-RA;
BCFY01000056.1	maker	exon	130273	131187	.	-	.	ID=Test_06951-RA:exon:17807;Parent=Test_06951-RA;
BCFY01000056.1	maker	CDS	131324	131345	.	-	0	ID=Test_06951-RA:cds;Parent=Test_06951-RA;
BCFY01000056.1	maker	CDS	131246	131259	.	-	2	ID=Test_06951-RA:cds;Parent=Test_06951-RA;
BCFY01000056.1	maker	CDS	130273	131187	.	-	0	ID=Test_06951-RA:cds;Parent=Test_06951-RA;
BCFY01000056.1	maker	gene	90407	91330	.	-	.	ID=Test_06940;Name=Test_06940;Alias=augustus_masked-BCFY01000056.1-processed-gene-0.23;
BCFY01000056.1	maker	mRNA	90407	91330	.	-	.	ID=Test_06940-RA;Parent=Test_06940;Name=Test_06940-RA;Alias=augustus_masked-BCFY01000056.1-processed-gene-0.23-mRNA-1;_AED=1.00;_QI=0|0|0|0|1|1|2|0|282;_eAED=1.00;
BCFY01000056.1	maker	exon	91224	91330	.	-	.	ID=Test_06940-RA:exon:17811;Parent=Test_06940-RA;
BCFY01000056.1	maker	exon	90407	91148	.	-	.	ID=Test_06940-RA:exon:17810;Parent=Test_06940-RA;
BCFY01000056.1	maker	CDS	91224	91330	.	-	0	ID=Test_06940-RA:cds;Parent=Test_06940-RA;
BCFY01000056.1	maker	CDS	90407	91148	.	-	1	ID=Test_06940-RA:cds;Parent=Test_06940-RA;
BCFY01000056.1	maker	gene	22155	22895	.	-	.	ID=Test_06931;Name=Test_06931;Alias=augustus_masked-BCFY01000056.1-processed-gene-0.19;
BCFY01000056.1	maker	mRNA	22155	22895	.	-	.	ID=Test_06931-RA;Parent=Test_06931;Name=Test_06931-RA;Alias=augustus_masked-BCFY01000056.1-processed-gene-0.19-mRNA-1;_AED=1.00;_QI=0|-1|0|0|-1|1|1|0|246;_eAED=1.00;
BCFY01000056.1	maker	exon	22155	22895	.	-	.	ID=Test_06931-RA:exon:17812;Parent=Test_06931-RA;
BCFY01000056.1	maker	CDS	22155	22895	.	-	0	ID=Test_06931-RA:cds;Parent=Test_06931-RA;
BCFY01000056.1	maker	gene	7537	8465	.	-	.	ID=Test_06927;Name=Test_06927;Alias=augustus_masked-BCFY01000056.1-processed-gene-0.17;
BCFY01000056.1	maker	mRNA	7537	8465	.	-	.	ID=Test_06927-RA;Parent=Test_06927;Name=Test_06927-RA;Alias=augustus_masked-BCFY01000056.1-processed-gene-0.17-mRNA-1;_AED=1.00;_QI=0|0|0|0|1|1|3|0|229;_eAED=1.00;
BCFY01000056.1	maker	exon	8281	8465	.	-	.	ID=Test_06927-RA:exon:17815;Parent=Test_06927-RA;
BCFY01000056.1	maker	exon	7631	8098	.	-	.	ID=Test_06927-RA:exon:17814;Parent=Test_06927-RA;
BCFY01000056.1	maker	exon	7537	7573	.	-	.	ID=Test_06927-RA:exon:17813;Parent=Test_06927-RA;
BCFY01000056.1	maker	CDS	8281	8465	.	-	0	ID=Test_06927-RA:cds;Parent=Test_06927-RA;
BCFY01000056.1	maker	CDS	7631	8098	.	-	1	ID=Test_06927-RA:cds;Parent=Test_06927-RA;
BCFY01000056.1	maker	CDS	7537	7573	.	-	1	ID=Test_06927-RA:cds;Parent=Test_06927-RA;
BCFY01000056.1	maker	gene	21004	21510	.	-	.	ID=Test_06930;Name=Test_06930;Alias=augustus_masked-BCFY01000056.1-processed-gene-0.18;
BCFY01000056.1	maker	mRNA	21004	21510	.	-	.	ID=Test_06930-RA;Parent=Test_06930;Name=Test_06930-RA;Alias=augustus_masked-BCFY01000056.1-processed-gene-0.18-mRNA-1;_AED=1.00;_QI=0|-1|0|0|-1|1|1|0|168;_eAED=1.00;
BCFY01000056.1	maker	exon	21004	21510	.	-	.	ID=Test_06930-RA:exon:17816;Parent=Test_06930-RA;
BCFY01000056.1	maker	CDS	21004	21510	.	-	0	ID=Test_06930-RA:cds;Parent=Test_06930-RA;
BCFY01000056.1	maker	gene	83983	84414	.	-	.	ID=Test_06938;Name=Test_06938;Alias=augustus_masked-BCFY01000056.1-processed-gene-0.22;
BCFY01000056.1	maker	mRNA	83983	84414	.	-	.	ID=Test_06938-RA;Parent=Test_06938;Name=Test_06938-RA;Alias=augustus_masked-BCFY01000056.1-processed-gene-0.22-mRNA-1;_AED=1.00;_QI=0|-1|0|0|-1|1|1|0|143;_eAED=1.00;
BCFY01000056.1	maker	exon	83983	84414	.	-	.	ID=Test_06938-RA:exon:17817;Parent=Test_06938-RA;
BCFY01000056.1	maker	CDS	83983	84414	.	-	0	ID=Test_06938-RA:cds;Parent=Test_06938-RA;
###
BCFY01000048.1	maker	gene	135542	139153	.	+	.	ID=Test_06168;Name=Test_06168;Alias=augustus_masked-BCFY01000048.1-processed-gene-0.21;
BCFY01000048.1	maker	mRNA	135542	139153	.	+	.	ID=Test_06168-RA;Parent=Test_06168;Name=Test_06168-RA;Alias=augustus_masked-BCFY01000048.1-processed-gene-0.21-mRNA-1;_AED=1.00;_QI=0|0|0|0|1|1|3|0|1166;_eAED=1.00;
BCFY01000048.1	maker	exon	135542	135636	.	+	.	ID=Test_06168-RA:exon:16808;Parent=Test_06168-RA;
BCFY01000048.1	maker	exon	135690	138795	.	+	.	ID=Test_06168-RA:exon:16809;Parent=Test_06168-RA;
BCFY01000048.1	maker	exon	138854	139153	.	+	.	ID=Test_06168-RA:exon:16810;Parent=Test_06168-RA;
BCFY01000048.1	maker	CDS	135542	135636	.	+	0	ID=Test_06168-RA:cds;Parent=Test_06168-RA;
BCFY01000048.1	maker	CDS	135690	138795	.	+	1	ID=Test_06168-RA:cds;Parent=Test_06168-RA;
BCFY01000048.1	maker	CDS	138854	139153	.	+	0	ID=Test_06168-RA:cds;Parent=Test_06168-RA;
BCFY01000048.1	maker	gene	170099	173929	.	+	.	ID=Test_06180;Name=Test_06180;Alias=augustus_masked-BCFY01000048.1-processed-gene-0.28;
BCFY01000048.1	maker	mRNA	170099	173929	.	+	.	ID=Test_06180-RA;Parent=Test_06180;Name=Test_06180-RA;Alias=augustus_masked-BCFY01000048.1-processed-gene-0.28-mRNA-1;_AED=1.00;_QI=0|0|0|0|1|1|6|0|1127;_eAED=1.00;
BCFY01000048.1	maker	exon	170099	170471	.	+	.	ID=Test_06180-RA:exon:16811;Parent=Test_06180-RA;
BCFY01000048.1	maker	exon	170617	170883	.	+	.	ID=Test_06180-RA:exon:16812;Parent=Test_06180-RA;
BCFY01000048.1	maker	exon	170975	173048	.	+	.	ID=Test_06180-RA:exon:16813;Parent=Test_06180-RA;
BCFY01000048.1	maker	exon	173116	173317	.	+	.	ID=Test_06180-RA:exon:16814;Parent=Test_06180-RA;
BCFY01000048.1	maker	exon	173378	173783	.	+	.	ID=Test_06180-RA:exon:16815;Parent=Test_06180-RA;
BCFY01000048.1	maker	exon	173868	173929	.	+	.	ID=Test_06180-RA:exon:16816;Parent=Test_06180-RA;
BCFY01000048.1	maker	CDS	170099	170471	.	+	0	ID=Test_06180-RA:cds;Parent=Test_06180-RA;
BCFY01000048.1	maker	CDS	170617	170883	.	+	2	ID=Test_06180-RA:cds;Parent=Test_06180-RA;
BCFY01000048.1	maker	CDS	170975	173048	.	+	2	ID=Test_06180-RA:cds;Parent=Test_06180-RA;
BCFY01000048.1	maker	CDS	173116	173317	.	+	1	ID=Test_06180-RA:cds;Parent=Test_06180-RA;
BCFY01000048.1	maker	CDS	173378	173783	.	+	0	ID=Test_06180-RA:cds;Parent=Test_06180-RA;
BCFY01000048.1	maker	CDS	173868	173929	.	+	2	ID=Test_06180-RA:cds;Parent=Test_06180-RA;
BCFY01000048.1	maker	gene	4067	6879	.	+	.	ID=Test_06130;Name=Test_06130;Alias=augustus_masked-BCFY01000048.1-processed-gene-0.0;
BCFY01000048.1	maker	mRNA	4067	6879	.	+	.	ID=Test_06130-RA;Parent=Test_06130;Name=Test_06130-RA;Alias=augustus_masked-BCFY01000048.1-processed-gene-0.0-mRNA-1;_AED=1.00;_QI=0|0|0|0|1|1|5|0|785;_eAED=1.00;
BCFY01000048.1	maker	exon	4067	4219	.	+	.	ID=Test_06130-RA:exon:16817;Parent=Test_06130-RA;
BCFY01000048.1	maker	exon	4278	4351	.	+	.	ID=Test_06130-RA:exon:16818;Parent=Test_06130-RA;
BCFY01000048.1	maker	exon	4470	5889	.	+	.	ID=Test_06130-RA:exon:16819;Parent=Test_06130-RA;
BCFY01000048.1	maker	exon	6104	6253	.	+	.	ID=Test_06130-RA:exon:16820;Parent=Test_06130-RA;
BCFY01000048.1	maker	exon	6319	6879	.	+	.	ID=Test_06130-RA:exon:16821;Parent=Test_06130-RA;
BCFY01000048.1	maker	CDS	4067	4219	.	+	0	ID=Test_06130-RA:cds;Parent=Test_06130-RA;
BCFY01000048.1	maker	CDS	4278	4351	.	+	0	ID=Test_06130-RA:cds;Parent=Test_06130-RA;
BCFY01000048.1	maker	CDS	4470	5889	.	+	1	ID=Test_06130-RA:cds;Parent=Test_06130-RA;
BCFY01000048.1	maker	CDS	6104	6253	.	+	0	ID=Test_06130-RA:cds;Parent=Test_06130-RA;
BCFY01000048.1	maker	CDS	6319	6879	.	+	0	ID=Test_06130-RA:cds;Parent=Test_06130-RA;
BCFY01000048.1	maker	gene	84488	86635	.	+	.	ID=Test_06154;Name=Test_06154;Alias=augustus_masked-BCFY01000048.1-processed-gene-0.12;
BCFY01000048.1	maker	mRNA	84488	86635	.	+	.	ID=Test_06154-RA;Parent=Test_06154;Name=Test_06154-RA;Alias=augustus_masked-BCFY01000048.1-processed-gene-0.12-mRNA-1;_AED=1.00;_QI=0|-1|0|0|-1|1|1|0|715;_eAED=1.00;
BCFY01000048.1	maker	exon	84488	86635	.	+	.	ID=Test_06154-RA:exon:16822;Parent=Test_06154-RA;
BCFY01000048.1	maker	CDS	84488	86635	.	+	0	ID=Test_06154-RA:cds;Parent=Test_06154-RA;
BCFY01000048.1	maker	gene	87014	89094	.	+	.	ID=Test_06155;Name=Test_06155;Alias=augustus_masked-BCFY01000048.1-processed-gene-0.13;
BCFY01000048.1	maker	mRNA	87014	89094	.	+	.	ID=Test_06155-RA;Parent=Test_06155;Name=Test_06155-RA;Alias=augustus_masked-BCFY01000048.1-processed-gene-0.13-mRNA-1;_AED=1.00;_QI=0|0|0|0|1|1|3|0|632;_eAED=1.00;
BCFY01000048.1	maker	exon	87014	87882	.	+	.	ID=Test_06155-RA:exon:16823;Parent=Test_06155-RA;
BCFY01000048.1	maker	exon	87927	88769	.	+	.	ID=Test_06155-RA:exon:16824;Parent=Test_06155-RA;
BCFY01000048.1	maker	exon	88908	89094	.	+	.	ID=Test_06155-RA:exon:16825;Parent=Test_06155-RA;
BCFY01000048.1	maker	CDS	87014	87882	.	+	0	ID=Test_06155-RA:cds;Parent=Test_06155-RA;
BCFY01000048.1	maker	CDS	87927	88769	.	+	1	ID=Test_06155-RA:cds;Parent=Test_06155-RA;
BCFY01000048.1	maker	CDS	88908	89094	.	+	1	ID=Test_06155-RA:cds;Parent=Test_06155-RA;
BCFY01000048.1	maker	gene	96769	98588	.	+	.	ID=Test_06159;Name=Test_06159;Alias=augustus_masked-BCFY01000048.1-processed-gene-0.16;
BCFY01000048.1	maker	mRNA	96769	98588	.	+	.	ID=Test_06159-RA;Parent=Test_06159;Name=Test_06159-RA;Alias=augustus_masked-BCFY01000048.1-processed-gene-0.16-mRNA-1;_AED=1.00;_QI=0|0|0|0|1|1|3|0|566;_eAED=1.00;
BCFY01000048.1	maker	exon	96769	97077	.	+	.	ID=Test_06159-RA:exon:16826;Parent=Test_06159-RA;
BCFY01000048.1	maker	exon	97141	97918	.	+	.	ID=Test_06159-RA:exon:16827;Parent=Test_06159-RA;
BCFY01000048.1	maker	exon	97975	98588	.	+	.	ID=Test_06159-RA:exon:16828;Parent=Test_06159-RA;
BCFY01000048.1	maker	CDS	96769	97077	.	+	0	ID=Test_06159-RA:cds;Parent=Test_06159-RA;
BCFY01000048.1	maker	CDS	97141	97918	.	+	0	ID=Test_06159-RA:cds;Parent=Test_06159-RA;
BCFY01000048.1	maker	CDS	97975	98588	.	+	2	ID=Test_06159-RA:cds;Parent=Test_06159-RA;
BCFY01000048.1	maker	gene	144926	146814	.	+	.	ID=Test_06171;Name=Test_06171;Alias=augustus_masked-BCFY01000048.1-processed-gene-0.23;
BCFY01000048.1	maker	mRNA	144926	146814	.	+	.	ID=Test_06171-RA;Parent=Test_06171;Name=Test_06171-RA;Alias=augustus_masked-BCFY01000048.1-processed-gene-0.23-mRNA-1;_AED=1.00;_QI=0|0|0|0|1|1|3|0|565;_eAED=1.00;
BCFY01000048.1	maker	exon	144926	145013	.	+	.	ID=Test_06171-RA:exon:16829;Parent=Test_06171-RA;
BCFY01000048.1	maker	exon	145087	145172	.	+	.	ID=Test_06171-RA:exon:16830;Parent=Test_06171-RA;
BCFY01000048.1	maker	exon	145291	146814	.	+	.	ID=Test_06171-RA:exon:16831;Parent=Test_06171-RA;
BCFY01000048.1	maker	CDS	144926	145013	.	+	0	ID=Test_06171-RA:cds;Parent=Test_06171-RA;
BCFY01000048.1	maker	CDS	145087	145172	.	+	2	ID=Test_06171-RA:cds;Parent=Test_06171-RA;
BCFY01000048.1	maker	CDS	145291	146814	.	+	0	ID=Test_06171-RA:cds;Parent=Test_06171-RA;
BCFY01000048.1	maker	gene	7468	9304	.	+	.	ID=Test_06131;Name=Test_06131;Alias=augustus_masked-BCFY01000048.1-processed-gene-0.1;
BCFY01000048.1	maker	mRNA	7468	9304	.	+	.	ID=Test_06131-RA;Parent=Test_06131;Name=Test_06131-RA;Alias=augustus_masked-BCFY01000048.1-processed-gene-0.1-mRNA-1;_AED=1.00;_QI=0|0|0|0|1|1|3|0|554;_eAED=1.00;
BCFY01000048.1	maker	exon	7468	8057	.	+	.	ID=Test_06131-RA:exon:16832;Parent=Test_06131-RA;
BCFY01000048.1	maker	exon	8161	8466	.	+	.	ID=Test_06131-RA:exon:16833;Parent=Test_06131-RA;
BCFY01000048.1	maker	exon	8536	9304	.	+	.	ID=Test_06131-RA:exon:16834;Parent=Test_06131-RA;
BCFY01000048.1	maker	CDS	7468	8057	.	+	0	ID=Test_06131-RA:cds;Parent=Test_06131-RA;
BCFY01000048.1	maker	CDS	8161	8466	.	+	1	ID=Test_06131-RA:cds;Parent=Test_06131-RA;
BCFY01000048.1	maker	CDS	8536	9304	.	+	1	ID=Test_06131-RA:cds;Parent=Test_06131-RA;
BCFY01000048.1	maker	gene	29006	30652	.	+	.	ID=Test_06136;Name=Test_06136;Alias=augustus_masked-BCFY01000048.1-processed-gene-0.6;
BCFY01000048.1	maker	mRNA	29006	30652	.	+	.	ID=Test_06136-RA;Parent=Test_06136;Name=Test_06136-RA;Alias=augustus_masked-BCFY01000048.1-processed-gene-0.6-mRNA-1;_AED=1.00;_QI=0|-1|0|0|-1|1|1|0|548;_eAED=1.00;
BCFY01000048.1	maker	exon	29006	30652	.	+	.	ID=Test_06136-RA:exon:16835;Parent=Test_06136-RA;
BCFY01000048.1	maker	CDS	29006	30652	.	+	0	ID=Test_06136-RA:cds;Parent=Test_06136-RA;
BCFY01000048.1	maker	gene	47572	49788	.	+	.	ID=Test_06142;Name=Test_06142;Alias=augustus_masked-BCFY01000048.1-processed-gene-0.8;
BCFY01000048.1	maker	mRNA	47572	49788	.	+	.	ID=Test_06142-RA;Parent=Test_06142;Name=Test_06142-RA;Alias=augustus_masked-BCFY01000048.1-processed-gene-0.8-mRNA-1;_AED=1.00;_QI=0|0|0|0|1|1|4|0|525;_eAED=1.00;
BCFY01000048.1	maker	exon	47572	47574	.	+	.	ID=Test_06142-RA:exon:16836;Parent=Test_06142-RA;
BCFY01000048.1	maker	exon	47723	47877	.	+	.	ID=Test_06142-RA:exon:16837;Parent=Test_06142-RA;
BCFY01000048.1	maker	exon	47974	49348	.	+	.	ID=Test_06142-RA:exon:16838;Parent=Test_06142-RA;
BCFY01000048.1	maker	exon	49744	49788	.	+	.	ID=Test_06142-RA:exon:16839;Parent=Test_06142-RA;
BCFY01000048.1	maker	CDS	47572	47574	.	+	0	ID=Test_06142-RA:cds;Parent=Test_06142-RA;
BCFY01000048.1	maker	CDS	47723	47877	.	+	0	ID=Test_06142-RA:cds;Parent=Test_06142-RA;
BCFY01000048.1	maker	CDS	47974	49348	.	+	1	ID=Test_06142-RA:cds;Parent=Test_06142-RA;
BCFY01000048.1	maker	CDS	49744	49788	.	+	0	ID=Test_06142-RA:cds;Parent=Test_06142-RA;
BCFY01000048.1	maker	gene	91659	93325	.	+	.	ID=Test_06157;Name=Test_06157;Alias=augustus_masked-BCFY01000048.1-processed-gene-0.14;
BCFY01000048.1	maker	mRNA	91659	93325	.	+	.	ID=Test_06157-RA;Parent=Test_06157;Name=Test_06157-RA;Alias=augustus_masked-BCFY01000048.1-processed-gene-0.14-mRNA-1;_AED=1.00;_QI=0|0|0|0|1|1|2|0|525;_eAED=1.00;
BCFY01000048.1	maker	exon	91659	92022	.	+	.	ID=Test_06157-RA:exon:16840;Parent=Test_06157-RA;
BCFY01000048.1	maker	exon	92112	93325	.	+	.	ID=Test_06157-RA:exon:16841;Parent=Test_06157-RA;
BCFY01000048.1	maker	CDS	91659	92022	.	+	0	ID=Test_06157-RA:cds;Parent=Test_06157-RA;
BCFY01000048.1	maker	CDS	92112	93325	.	+	2	ID=Test_06157-RA:cds;Parent=Test_06157-RA;
BCFY01000048.1	maker	gene	189395	190918	.	+	.	ID=Test_06184;Name=Test_06184;Alias=augustus_masked-BCFY01000048.1-processed-gene-0.30;
BCFY01000048.1	maker	mRNA	189395	190918	.	+	.	ID=Test_06184-RA;Parent=Test_06184;Name=Test_06184-RA;Alias=augustus_masked-BCFY01000048.1-processed-gene-0.30-mRNA-1;_AED=1.00;_QI=0|0|0|0|1|1|2|0|491;_eAED=1.00;
BCFY01000048.1	maker	exon	189395	190031	.	+	.	ID=Test_06184-RA:exon:16842;Parent=Test_06184-RA;
BCFY01000048.1	maker	exon	190080	190918	.	+	.	ID=Test_06184-RA:exon:16843;Parent=Test_06184-RA;
BCFY01000048.1	maker	CDS	189395	190031	.	+	0	ID=Test_06184-RA:cds;Parent=Test_06184-RA;
BCFY01000048.1	maker	CDS	190080	190918	.	+	2	ID=Test_06184-RA:cds;Parent=Test_06184-RA;
BCFY01000048.1	maker	gene	14632	16305	.	+	.	ID=Test_06133;Name=Test_06133;Alias=augustus_masked-BCFY01000048.1-processed-gene-0.3;
BCFY01000048.1	maker	mRNA	14632	16305	.	+	.	ID=Test_06133-RA;Parent=Test_06133;Name=Test_06133-RA;Alias=augustus_masked-BCFY01000048.1-processed-gene-0.3-mRNA-1;_AED=1.00;_QI=0|0|0|0|1|1|5|0|467;_eAED=1.00;
BCFY01000048.1	maker	exon	14632	14710	.	+	.	ID=Test_06133-RA:exon:16844;Parent=Test_06133-RA;
BCFY01000048.1	maker	exon	14773	15248	.	+	.	ID=Test_06133-RA:exon:16845;Parent=Test_06133-RA;
BCFY01000048.1	maker	exon	15339	15702	.	+	.	ID=Test_06133-RA:exon:16846;Parent=Test_06133-RA;
BCFY01000048.1	maker	exon	15756	15972	.	+	.	ID=Test_06133-RA:exon:16847;Parent=Test_06133-RA;
BCFY01000048.1	maker	exon	16038	16305	.	+	.	ID=Test_06133-RA:exon:16848;Parent=Test_06133-RA;
BCFY01000048.1	maker	CDS	14632	14710	.	+	0	ID=Test_06133-RA:cds;Parent=Test_06133-RA;
BCFY01000048.1	maker	CDS	14773	15248	.	+	2	ID=Test_06133-RA:cds;Parent=Test_06133-RA;
BCFY01000048.1	maker	CDS	15339	15702	.	+	0	ID=Test_06133-RA:cds;Parent=Test_06133-RA;
BCFY01000048.1	maker	CDS	15756	15972	.	+	2	ID=Test_06133-RA:cds;Parent=Test_06133-RA;
BCFY01000048.1	maker	CDS	16038	16305	.	+	1	ID=Test_06133-RA:cds;Parent=Test_06133-RA;
BCFY01000048.1	maker	gene	124410	125804	.	+	.	ID=Test_06164;Name=Test_06164;Alias=augustus_masked-BCFY01000048.1-processed-gene-0.19;
BCFY01000048.1	maker	mRNA	124410	125804	.	+	.	ID=Test_06164-RA;Parent=Test_06164;Name=Test_06164-RA;Alias=augustus_masked-BCFY01000048.1-processed-gene-0.19-mRNA-1;_AED=1.00;_QI=0|-1|0|0|-1|1|1|0|464;_eAED=1.00;
BCFY01000048.1	maker	exon	124410	125804	.	+	.	ID=Test_06164-RA:exon:16849;Parent=Test_06164-RA;
BCFY01000048.1	maker	CDS	124410	125804	.	+	0	ID=Test_06164-RA:cds;Parent=Test_06164-RA;
BCFY01000048.1	maker	gene	75670	77092	.	+	.	ID=Test_06152;Name=Test_06152;Alias=augustus_masked-BCFY01000048.1-processed-gene-0.11;
BCFY01000048.1	maker	mRNA	75670	77092	.	+	.	ID=Test_06152-RA;Parent=Test_06152;Name=Test_06152-RA;Alias=augustus_masked-BCFY01000048.1-processed-gene-0.11-mRNA-1;_AED=1.00;_QI=0|0|0|0|1|1|2|0|451;_eAED=1.00;
BCFY01000048.1	maker	exon	75670	75770	.	+	.	ID=Test_06152-RA:exon:16850;Parent=Test_06152-RA;
BCFY01000048.1	maker	exon	75838	77092	.	+	.	ID=Test_06152-RA:exon:16851;Parent=Test_06152-RA;
BCFY01000048.1	maker	CDS	75670	75770	.	+	0	ID=Test_06152-RA:cds;Parent=Test_06152-RA;
BCFY01000048.1	maker	CDS	75838	77092	.	+	1	ID=Test_06152-RA:cds;Parent=Test_06152-RA;
BCFY01000048.1	maker	gene	130657	131973	.	+	.	ID=Test_06166;Name=Test_06166;Alias=augustus_masked-BCFY01000048.1-processed-gene-0.20;
BCFY01000048.1	maker	mRNA	130657	131973	.	+	.	ID=Test_06166-RA;Parent=Test_06166;Name=Test_06166-RA;Alias=augustus_masked-BCFY01000048.1-processed-gene-0.20-mRNA-1;_AED=1.00;_QI=0|-1|0|0|-1|1|1|0|438;_eAED=1.00;
BCFY01000048.1	maker	exon	130657	131973	.	+	.	ID=Test_06166-RA:exon:16852;Parent=Test_06166-RA;
BCFY01000048.1	maker	CDS	130657	131973	.	+	0	ID=Test_06166-RA:cds;Parent=Test_06166-RA;
[truncated: 50,072 more rows]

## Sheet: T.euricoi
Predicted gene models of T. euricoi
##gff-version 3
Scaffold id	Software	Features	Start	Stop		Strand
[truncated: 50,997 more rows]

## Sheet: T.musarum
Predicted gene models of T. musarum
[truncated: 50,254 more rows]

[truncated: 1 more sheets: T.pupuli]
