# Supplementary material for: In Silico Characterization of the Secretome of the Fungal Pathogen Thielaviopsis punctulata, the Causal Agent of Date Palm Black Scorch Disease
Source: J Fungi (Basel). 2023 Feb 27;9(3):303. doi: 10.3390/jof9030303 (PMC10051545; doi:10.3390/jof9030303)
Supplement: Supplementary file 1 [file jof-09-00303-s001.zip › SupplementaryTable S2.xlsx]

## Sheet: Sheet1
cluster144	6	Q058N0	GO:0005634; C:nucleus; IEA:UniProtKB-SubCell	Test_05992-RA	KKA26204.1	T.cer_00065-RA	T.pup_03187-RA	Tmus_01253-RA	T.eur_03030-RA
cluster145	6	Q08965	GO:0031167; P:rRNA methylation; TAS:Reactome	Test_02353-RA	KKA27555.1	T.cer_04952-RA	T.pup_06025-RA	Tmus_01690-RA	T.eur_01085-RA
cluster146	6	N/A	N/A	Test_05231-RA	KKA28803.1	T.cer_01459-RA	T.pup_01456-RA	Tmus_00200-RA	T.eur_01213-RA
cluster147	6	N/A	N/A	Test_00876-RA	KKA29711.1	T.cer_02053-RA	T.pup_04222-RA	Tmus_02940-RA	T.eur_01572-RA
cluster148	6	O42897	GO:0006511; P:ubiquitin-dependent protein catabolic process; IBA:GO_Central	Test_00675-RA	KKA29172.1	T.cer_05179-RA	T.pup_01592-RA	Tmus_00874-RA	T.eur_03722-RA
cluster149	6	Q59YH3	GO:0007088; P:regulation of mitotic nuclear division; IBA:GO_Central	Test_06956-RA	KKA29700.1	T.cer_04143-RA	T.pup_03708-RA	Tmus_00757-RA	T.eur_05564-RA
cluster150	6	O59809	GO:0006606; P:protein import into nucleus; ISO:PomBase	Test_01330-RA	KKA27325.1	T.cer_02279-RA	T.pup_05134-RA	Tmus_03465-RA	T.eur_05848-RA
cluster151	6	N/A	N/A	Test_04398-RA	KKA28961.1	T.cer_00535-RA	T.pup_05625-RA	Tmus_02062-RA	T.eur_02043-RA
cluster152	6	Q2UPZ7	GO:0008270; F:zinc ion binding; IEA:InterPro	Test_02642-RA	KKA26814.1	T.cer_05640-RA	T.pup_04851-RA	Tmus_02644-RA	T.eur_01751-RA
cluster153	6	G0SB44	GO:0015031; P:protein transport; IEA:UniProtKB-KW	Test_01219-RA	KKA27532.1	T.cer_02433-RA	T.pup_01336-RA	Tmus_01901-RA	T.eur_05280-RA
cluster154	6	Q7PC70	GO:0071555; P:cell wall organization; IEA:UniProtKB-KW	Test_06211-RA	KKA27202.1	T.cer_07355-RA	T.pup_00164-RA	Tmus_01434-RA	T.eur_05799-RA
cluster155	6	O13752	GO:0016021; C:integral component of membrane; IEA:UniProtKB-KW	Test_07016-RA	KKA30532.1	T.cer_01624-RA	T.pup_01166-RA	Tmus_04070-RA	T.eur_00908-RA
cluster156	6	N/A	N/A	Test_02290-RA	KKA30123.1	T.cer_03694-RA	T.pup_05866-RA	Tmus_01665-RA	T.eur_04060-RA
cluster157	6	O74851	GO:0000272; P:polysaccharide catabolic process; IEA:UniProtKB-KW	Test_06161-RA	KKA27900.1	T.cer_06109-RA	T.pup_04781-RA	Tmus_02713-RA	T.eur_03220-RA
cluster158	6	N/A	N/A	Test_02201-RA	KKA28987.1	T.cer_07416-RA	T.pup_00926-RA	Tmus_01058-RA	T.eur_04149-RA
cluster159	6	P40030	GO:0006696; P:ergosterol biosynthetic process; IDA:SGD	Test_01736-RA	KKA27709.1	T.cer_02386-RA	T.pup_00536-RA	Tmus_05330-RA	T.eur_06549-RA
cluster160	6	N/A	N/A	Test_02196-RA	KKA28989.1	T.cer_02448-RA	T.pup_00922-RA	Tmus_05079-RA	T.eur_04154-RA
cluster161	6	Q9USH7	GO:0006906; P:vesicle fusion; IBA:GO_Central	Test_05003-RA	KKA29396.1	T.cer_04787-RA	T.pup_04894-RA	Tmus_02884-RA	T.eur_05049-RA
cluster162	6	O74801	GO:0032543; P:mitochondrial translation; ISS:PomBase	Test_00863-RA	KKA28621.1	T.cer_05735-RA	T.pup_00875-RA	Tmus_02927-RA	T.eur_01585-RA
cluster163	6	P02406	GO:0002181; P:cytoplasmic translation; IC:SGD	Test_06223-RA	KKA29145.1	T.cer_01051-RA	T.pup_05068-RA	Tmus_01446-RA	T.eur_05811-RA
cluster164	6	Q99160	GO:0006355; P:regulation of transcription, DNA-templated; IEA:InterPro	Test_00848-RA	KKA26701.1	T.cer_06653-RA	T.pup_06267-RA	Tmus_01948-RA	T.eur_01599-RA
cluster165	6	Q03649	GO:0006641; P:triglyceride metabolic process; IGI:SGD	Test_03852-RA	KKA29035.1	T.cer_02271-RA	T.pup_02569-RA	Tmus_03165-RA	T.eur_02337-RA
cluster166	6	Q10752	GO:0000349; P:generation of catalytic spliceosome for first transesterification step; ISO:PomBase	Test_00762-RA	KKA30072.1	T.cer_03311-RA	T.pup_03091-RA	Tmus_04765-RA	T.eur_03807-RA
cluster167	6	P27929	GO:0045903; P:positive regulation of translational fidelity; IBA:GO_Central	Test_04618-RA	KKA27095.1	T.cer_03427-RA	T.pup_01550-RA	Tmus_00439-RA	T.eur_06183-RA
cluster168	6	Q7SI58	GO:0045892; P:negative regulation of transcription, DNA-templated; IBA:GO_Central	Test_03129-RA	KKA30504.1	T.cer_04082-RA	T.pup_05379-RA	Tmus_05667-RA	T.eur_05106-RA
cluster169	6	N/A	N/A	Test_05339-RA	KKA28610.1	T.cer_05224-RA	T.pup_04503-RA	Tmus_00235-RA	T.eur_01962-RA
cluster170	6	Q12754	GO:0042254; P:ribosome biogenesis; TAS:SGD	Test_00897-RA	KKA26643.1	T.cer_00969-RA	T.pup_01496-RA	Tmus_06020-RA	T.eur_01550-RA
cluster171	6	N/A	N/A	Test_04929-RA	KKA29149.1	T.cer_01490-RA	T.pup_03814-RA	Tmus_06275-RA	T.eur_04901-RA
cluster172	6	Q9LIQ6	GO:0040008; P:regulation of growth; IEA:UniProtKB-KW	Test_05879-RA	KKA29094.1	T.cer_01767-RA	T.pup_01815-RA	Tmus_03380-RA	T.eur_04279-RA
cluster173	6	N/A	N/A	Test_02588-RA	KKA31050.1	T.cer_01596-RA	T.pup_03217-RA	Tmus_04863-RA	T.eur_01699-RA
cluster174	6	P36032	GO:0006810; P:transport; ISS:SGD	Test_05542-RA	KKA26890.1	T.cer_06351-RA	T.pup_02562-RA	Tmus_03897-RA	T.eur_06661-RA
cluster175	6	Q9P727	GO:0006099; P:tricarboxylic acid cycle; IBA:GO_Central	Test_04820-RA	KKA30017.1	T.cer_01350-RA	T.pup_01534-RA	Tmus_02345-RA	T.eur_05516-RA
cluster176	6	O94721	GO:0002181; P:cytoplasmic translation; ISO:PomBase	Test_00631-RA	KKA28705.1	T.cer_03121-RA	T.pup_01440-RA	Tmus_02194-RA	T.eur_03673-RA
cluster177	6	N/A	N/A	Test_02887-RA	KKA27405.1	T.cer_05154-RA	T.pup_02551-RA	Tmus_03587-RA	T.eur_02236-RA
cluster178	6	Q00955	GO:0006606; P:protein import into nucleus; IMP:SGD	Test_02675-RA	KKA26824.1	T.cer_06677-RA	T.pup_04728-RA	Tmus_02002-RA	T.eur_01785-RA
cluster179	6	N/A	N/A	Test_04569-RA	KKA26539.1	T.cer_00679-RA	T.pup_00305-RA	Tmus_02808-RA	T.eur_06937-RA
cluster180	6	Q08873	GO:0001300; P:chronological cell aging; IMP:SGD	Test_00958-RA	KKA29192.1	T.cer_03716-RA	T.pup_00557-RA	Tmus_00144-RA	T.eur_01491-RA
cluster181	6	Q9Y7L0	GO:0048280; P:vesicle fusion with Golgi apparatus; IBA:GO_Central	Test_04264-RA	KKA28367.1	T.cer_04026-RA	T.pup_00840-RA	Tmus_06604-RA	T.eur_00054-RA
cluster182	6	P09231	GO:0016540; P:protein autoprocessing; IEA:EnsemblFungi	Test_01424-RA	KKA28828.1	T.cer_03910-RA	T.pup_06051-RA	Tmus_05772-RA	T.eur_07027-RA
cluster183	6	P83103	GO:0006468; P:protein phosphorylation; ISS:UniProtKB	Test_05050-RA	KKA30918.1	T.cer_01763-RA	T.pup_03250-RA	Tmus_03134-RA	T.eur_01249-RA
cluster184	6	D4B093	GO:0009166; P:nucleotide catabolic process; IEA:InterPro	Test_01890-RA	KKA29825.1	T.cer_00874-RA	T.pup_00676-RA	Tmus_02587-RA	T.eur_02874-RA
cluster185	6	Q01373	GO:0006635; P:fatty acid beta-oxidation; IEA:UniProtKB-UniPathway	Test_05072-RA	KKA28616.1	T.cer_07836-RA	T.pup_04253-RA	Tmus_05931-RA	T.eur_01271-RA
cluster186	6	N/A	N/A	Test_03477-RA	KKA31200.1	T.cer_03455-RA	T.pup_00731-RA	Tmus_05472-RA	T.eur_02615-RA
cluster187	6	Q9Y450	GO:0006412; P:translation; IBA:GO_Central	Test_04707-RA	KKA26265.1	T.cer_01058-RA	T.pup_05658-RA	Tmus_04122-RA	T.eur_03059-RA
cluster188	6	P28737	GO:0006626; P:protein targeting to mitochondrion; IGI:SGD	Test_01638-RA	KKA26044.1	T.cer_00621-RA	T.pup_03797-RA	Tmus_02255-RA	T.eur_05684-RA
cluster189	6	O60078	GO:0006571; P:tyrosine biosynthetic process; IMP:PomBase	Test_05660-RA	KKA30829.1	T.cer_02036-RA	T.pup_03523-RA	Tmus_04561-RA	T.eur_05724-RA
cluster190	6	N/A	N/A	Test_02483-RA	KKA29258.1	T.cer_02812-RA	T.pup_03203-RA	Tmus_03817-RA	T.eur_00953-RA
cluster191	6	N/A	N/A	Test_00485-RA	KKA27497.1	T.cer_05454-RA	T.pup_03162-RA	Tmus_03966-RA	T.eur_03525-RA
cluster192	6	P27770	GO:0006412; P:translation; IEA:InterPro	Test_04593-RA	KKA27088.1	T.cer_02944-RA	T.pup_05019-RA	Tmus_06502-RA	T.eur_06208-RA
cluster193	6	N/A	N/A	Test_00877-RA	KKA29712.1	T.cer_02052-RA	T.pup_06178-RA	Tmus_02941-RA	T.eur_01571-RA
cluster194	6	N/A	N/A	Test_01440-RA	KKA28841.1	T.cer_04620-RA	T.pup_06076-RA	Tmus_00614-RA	T.eur_05257-RA
cluster195	6	P33754	GO:0031204; P:posttranslational protein targeting to membrane, translocation; IDA:SGD	Test_05090-RA	KKA26734.1	T.cer_01154-RA	T.pup_05140-RA	Tmus_00420-RA	T.eur_01290-RA
cluster196	6	O74534	GO:0006904; P:vesicle docking involved in exocytosis; ISS:PomBase	Test_04289-RA	KKA28377.1	T.cer_01937-RA	T.pup_05610-RA	Tmus_03555-RA	T.eur_00078-RA
cluster197	6	B0Y7Q8	GO:0030245; P:cellulose catabolic process; IEA:UniProtKB-UniPathway	Test_01152-RA	KKA27855.1	T.cer_06082-RA	T.pup_02027-RA	Tmus_02861-RA	T.eur_05345-RA
cluster198	6	O14280	GO:0036086; P:positive regulation of transcription from RNA polymerase II promoter in response to iron ion starvation; IPI:PomBase	Test_01465-RA	KKA28846.1	T.cer_00010-RA	T.pup_00886-RA	Tmus_00590-RA	T.eur_05234-RA
cluster199	6	N/A	N/A	Test_03097-RA	KKA30341.1	T.cer_04452-RA	T.pup_05968-RA	Tmus_02122-RA	T.eur_05137-RA
cluster200	6	Q99002	GO:0019904; F:protein domain specific binding; IEA:InterPro	Test_00276-RA	KKA31108.1	T.cer_01924-RA	T.pup_03454-RA	Tmus_01635-RA	T.eur_00718-RA
cluster201	6	Q01976	GO:0019693; P:ribose phosphate metabolic process; IDA:SGD	Test_03156-RA	KKA26718.1	T.cer_02288-RA	T.pup_05323-RA	Tmus_06086-RA	T.eur_05078-RA
cluster202	6	Q4ILI9	GO:0015031; P:protein transport; IEA:UniProtKB-KW	Test_04573-RA	KKA27084.1	T.cer_03542-RA	T.pup_01751-RA	Tmus_01475-RA	T.eur_06228-RA
cluster203	6	Q10337	GO:0006301; P:postreplication repair; IMP:PomBase	Test_03005-RA	KKA29881.1	T.cer_01863-RA	T.pup_04072-RA	Tmus_04363-RA	T.eur_02122-RA
cluster204	6	P78972	GO:0045842; P:positive regulation of mitotic metaphase/anaphase transition; NAS:PomBase	Test_01237-RA	KKA29161.1	T.cer_01547-RA	T.pup_01121-RA	Tmus_03718-RA	T.eur_01813-RA
cluster205	6	P43555	GO:0007030; P:Golgi organization; IBA:GO_Central	Test_06152-RA	KKA30726.1	T.cer_00152-RA	T.pup_03492-RA	Tmus_04466-RA	T.eur_03228-RA
cluster206	6	N/A	N/A	Test_06927-RA	KKA26724.1	T.cer_03594-RA	T.pup_03961-RA	Tmus_05531-RA	T.eur_04888-RA
cluster207	6	Q9UUG1	GO:0042273; P:ribosomal large subunit biogenesis; IPI:PomBase	Test_03927-RA	KKA27244.1	T.cer_03580-RA	T.pup_04724-RA	Tmus_05376-RA	T.eur_02265-RA
cluster208	6	Q4I5M4	GO:0017183; P:peptidyl-diphthamide biosynthetic process from peptidyl-histidine; IEA:UniProtKB-UniPathway	Test_01868-RA	KKA29846.1	T.cer_06305-RA	T.pup_05668-RA	Tmus_06475-RA	T.eur_02892-RA
cluster209	6	P39692	GO:0000103; P:sulfate assimilation; IMP:SGD	Test_01901-RA	KKA29866.1	T.cer_07068-RA	T.pup_00666-RA	Tmus_02576-RA	T.eur_02864-RA
cluster210	6	Q9UUH3	GO:0009853; P:photorespiration; IBA:GO_Central	Test_05071-RA	KKA26140.1	T.cer_00714-RA	T.pup_01241-RA	Tmus_05932-RA	T.eur_01270-RA
cluster211	6	N/A	N/A	Test_06601-RA	KKA27470.1	T.cer_00881-RA	T.pup_05365-RA	Tmus_00746-RA	T.eur_05575-RA
cluster212	6	Q01290	GO:0007035; P:vacuolar acidification; IBA:GO_Central	Test_05877-RA	KKA29098.1	T.cer_01765-RA	T.pup_01817-RA	Tmus_03378-RA	T.eur_04281-RA
cluster213	6	G1UB37	GO:0000296; P:spermine transport; IBA:GO_Central	Test_02263-RA	KKA30791.1	T.cer_02367-RA	T.pup_05735-RA	Tmus_05259-RA	T.eur_04088-RA
cluster214	6	A7GW36	GO:0006281; P:DNA repair; IEA:UniProtKB-UniRule	Test_06721-RA	KKA26589.1	T.cer_01611-RA	T.pup_05106-RA	Tmus_04785-RA	T.eur_01350-RA
cluster215	6	Q0C8A3	GO:0016114; P:terpenoid biosynthetic process; IEA:UniProtKB-UniPathway	Test_01947-RA	KKA30470.1	T.cer_07553-RA	T.pup_02738-RA	Tmus_04527-RA	T.eur_00867-RA
cluster216	6	B0YD91	GO:0030245; P:cellulose catabolic process; IEA:UniProtKB-UniPathway	Test_06125-RA	KKA26505.1	T.cer_06042-RA	T.pup_01623-RA	Tmus_06609-RA	T.eur_06830-RA
cluster217	6	Q9US14	GO:0032958; P:inositol phosphate biosynthetic process; ISO:PomBase	Test_04635-RA	KKA27895.1	T.cer_00351-RA	T.pup_03644-RA	Tmus_00456-RA	T.eur_06166-RA
cluster218	6	N/A	N/A	Test_03930-RA	KKA27253.1	T.cer_05879-RA	T.pup_06155-RA	Tmus_05373-RA	T.eur_02262-RA
cluster219	6	Q8X0X6	GO:0006368; P:transcription elongation from RNA polymerase II promoter; IBA:GO_Central	Test_02414-RA	KKA27790.1	T.cer_03326-RA	T.pup_04320-RA	Tmus_01786-RA	T.eur_01022-RA
cluster220	6	Q10242	GO:0061688; P:glycolytic process via Entner-Doudoroff Pathway; IDA:PomBase	Test_00551-RA	KKA30754.1	T.cer_02713-RA	T.pup_03466-RA	Tmus_05089-RA	T.eur_03594-RA
cluster221	6	N/A	N/A	Test_00747-RA	KKA27650.1	T.cer_04424-RA	T.pup_04410-RA	Tmus_06681-RA	T.eur_03794-RA
cluster222	6	Q10154	GO:0071171; P:site-specific DNA replication termination at RTS1 barrier; IMP:PomBase	Test_05383-RA	KKA28457.1	T.cer_00905-RA	T.pup_04572-RA	Tmus_01224-RA	T.eur_01918-RA
cluster223	6	N/A	N/A	Test_03010-RA	KKA30012.1	T.cer_06578-RA	T.pup_04069-RA	Tmus_04358-RA	T.eur_02116-RA
cluster224	6	O74298	GO:0019878; P:lysine biosynthetic process via aminoadipic acid; IEA:UniProtKB-UniPathway	Test_01391-RA	KKA27610.1	T.cer_00183-RA	T.pup_00122-RA	Tmus_02071-RA	T.eur_05907-RA
cluster225	6	N/A	N/A	Test_04114-RA	KKA29624.1	T.cer_06641-RA	T.pup_01206-RA	Tmus_05686-RA	T.eur_00281-RA
cluster226	6	Q8LGF7	GO:0016567; P:protein ubiquitination; IDA:TAIR	Test_00015-RA	KKA28785.1	T.cer_01016-RA	T.pup_00074-RA	Tmus_00044-RA	T.eur_00458-RA
cluster227	6	C0NDZ7	GO:0070006; F:metalloaminopeptidase activity; IEA:InterPro	Test_01081-RA	KKA29491.1	T.cer_01511-RA	T.pup_00429-RA	Tmus_00512-RA	T.eur_05417-RA
cluster228	6	P38636	GO:0006825; P:copper ion transport; IMP:SGD	Test_02255-RA	KKA27983.1	T.cer_06023-RA	T.pup_05217-RA	Tmus_05252-RA	T.eur_04096-RA
cluster229	6	P36586	GO:0007264; P:small GTPase mediated signal transduction; IC:PomBase	Test_02982-RA	KKA28250.1	T.cer_00242-RA	T.pup_04143-RA	Tmus_03732-RA	T.eur_02147-RA
cluster230	6	N/A	N/A	Test_04904-RA	KKA30707.1	T.cer_07302-RA	T.pup_04687-RA	Tmus_01348-RA	T.eur_05435-RA
cluster231	6	N/A	N/A	Test_01532-RA	KKA29064.1	T.cer_00626-RA	T.pup_01305-RA	Tmus_00007-RA	T.eur_00420-RA
cluster232	6	P32660	GO:0000749; P:response to pheromone triggering conjugation with cellular fusion; IGI:SGD	Test_01363-RA	KKA28944.1	T.cer_03282-RA	T.pup_04938-RA	Tmus_05645-RA	T.eur_05880-RA
cluster233	6	Q09100	GO:0006364; P:rRNA processing; ISO:PomBase	Test_04993-RA	KKA29389.1	T.cer_01047-RA	T.pup_02829-RA	Tmus_02874-RA	T.eur_04966-RA
cluster234	6	P51687	GO:0006790; P:sulfur compound metabolic process; IBA:GO_Central	Test_03974-RA	KKA26420.1	T.cer_05773-RA	T.pup_03882-RA	Tmus_00651-RA	T.eur_02725-RA
cluster235	6	P58116	GO:0008127; F:quercetin 2,3-dioxygenase activity; IEA:UniProtKB-EC	Test_03484-RA	KKA31215.1	T.cer_02548-RA	T.pup_00725-RA	Tmus_04320-RA	T.eur_02622-RA
cluster236	6	O14227	GO:0030422; P:production of siRNA involved in RNA interference; IBA:GO_Central	Test_06013-RA	KKA27940.1	T.cer_03236-RA	T.pup_03150-RA	Tmus_00333-RA	T.eur_04982-RA
cluster237	6	N/A	N/A	Test_05323-RA	KKA31246.1	T.cer_06749-RA	T.pup_03180-RA	Tmus_04410-RA	T.eur_01120-RA
cluster238	6	Q9ZU50	GO:0015812; P:gamma-aminobutyric acid transport; IMP:TAIR	Test_04006-RA	KKA29902.1	T.cer_06854-RA	T.pup_00906-RA	Tmus_03743-RA	T.eur_02756-RA
cluster239	6	Q55GS2	GO:0004672; F:protein kinase activity; IEA:InterPro	Test_04970-RA	KKA26432.1	T.cer_00668-RA	T.pup_03639-RA	Tmus_02971-RA	T.eur_04942-RA
cluster240	6	N/A	N/A	Test_01120-RA	KKA29512.1	T.cer_01400-RA	T.pup_04623-RA	Tmus_00552-RA	T.eur_05377-RA
cluster241	6	P38880	GO:1900208; P:regulation of cardiolipin metabolic process; IGI:SGD	Test_05228-RA	KKA30716.1	T.cer_00511-RA	T.pup_01453-RA	Tmus_00203-RA	T.eur_01216-RA
cluster242	6	N/A	N/A	Test_06302-RA	KKA28162.1	T.cer_03066-RA	T.pup_01144-RA	Tmus_04855-RA	T.eur_03152-RA
cluster243	6	Q4WR83	GO:0009405; P:pathogenesis; IMP:AspGD	Test_00932-RA	KKA29549.1	T.cer_01482-RA	T.pup_00545-RA	Tmus_00125-RA	T.eur_01513-RA
cluster244	6	N/A	N/A	Test_00126-RA	KKA26615.1	T.cer_00467-RA	T.pup_02868-RA	Tmus_04739-RA	T.eur_00570-RA
cluster245	6	P37302	GO:0007039; P:protein catabolic process in the vacuole; IDA:SGD	Test_06556-RA	KKA30935.1	T.cer_04583-RA	T.pup_05186-RA	Tmus_03950-RA	T.eur_02463-RA
cluster246	6	N/A	N/A	Test_01884-RA	KKA29854.1	T.cer_02341-RA	T.pup_04232-RA	Tmus_02593-RA	T.eur_02879-RA
cluster247	6	O13878	GO:0030490; P:maturation of SSU-rRNA; ISO:PomBase	Test_06991-RA	KKA29597.1	T.cer_01582-RA	T.pup_01091-RA	Tmus_00941-RA	T.eur_03414-RA
cluster248	6	Q08641	GO:0030488; P:tRNA methylation; IMP:SGD	Test_03203-RA	KKA26033.1	T.cer_03487-RA	T.pup_02319-RA	Tmus_03195-RA	T.eur_04463-RA
cluster249	6	N/A	N/A	Test_01535-RA	KKA29065.1	T.cer_00629-RA	T.pup_01302-RA	Tmus_00004-RA	T.eur_00417-RA
cluster250	6	Q9UT61	GO:0009313; P:oligosaccharide catabolic process; ISO:PomBase	Test_01512-RA	KKA30226.1	T.cer_04573-RA	T.pup_00091-RA	Tmus_00027-RA	T.eur_00441-RA
cluster251	6	P32368	GO:0046856; P:phosphatidylinositol dephosphorylation; IDA:SGD	Test_02981-RA	KKA28243.1	T.cer_00243-RA	T.pup_01408-RA	Tmus_03731-RA	T.eur_02148-RA
cluster252	6	P10663	GO:0032543; P:mitochondrial translation; IC:SGD	Test_01390-RA	KKA27611.1	T.cer_00182-RA	T.pup_00121-RA	Tmus_02072-RA	T.eur_05906-RA
cluster253	6	P55789	GO:0015035; F:protein disulfide oxidoreductase activity; IDA:UniProtKB	Test_03056-RA	KKA26481.1	T.cer_02189-RA	T.pup_03733-RA	Tmus_06036-RA	T.eur_03459-RA
cluster254	6	Q2H401	GO:0000289; P:nuclear-transcribed mRNA poly(A) tail shortening; IEA:UniProtKB-UniRule	Test_03548-RA	KKA26359.1	T.cer_05579-RA	T.pup_03242-RA	Tmus_02918-RA	T.eur_06326-RA
cluster255	6	Q8X0S4	GO:0030488; P:tRNA methylation; IBA:GO_Central	Test_03194-RA	KKA26066.1	T.cer_01391-RA	T.pup_01186-RA	Tmus_03204-RA	T.eur_04472-RA
cluster256	6	A5DHT2	GO:0006366; P:transcription by RNA polymerase II; IEA:EnsemblFungi	Test_02043-RA	KKA28017.1	T.cer_00160-RA	T.pup_02532-RA	Tmus_02450-RA	T.eur_04766-RA
cluster257	6	O60126	GO:0000712; P:resolution of meiotic recombination intermediates; TAS:PomBase	Test_05696-RA	KKA28194.1	T.cer_06018-RA	T.pup_02220-RA	Tmus_03773-RA	T.eur_05760-RA
cluster258	6	Q608B0	GO:0009758; P:carbohydrate utilization; ISS:JCVI	Test_02796-RA	KKA26997.1	T.cer_05847-RA	T.pup_04826-RA	Tmus_03625-RA	T.eur_03957-RA
cluster259	6	P84285	GO:0008203; P:cholesterol metabolic process; IDA:UniProtKB	Test_02029-RA	KKA27777.1	T.cer_00741-RA	T.pup_00215-RA	Tmus_01540-RA	T.eur_04782-RA
cluster260	6	N/A	N/A	Test_00343-RA	KKA27982.1	T.cer_01025-RA	T.pup_03539-RA	Tmus_02212-RA	T.eur_00788-RA
cluster261	6	P34099	GO:0030435; P:sporulation resulting in formation of a cellular spore; IMP:dictyBase	Test_05598-RA	KKA30984.1	T.cer_05795-RA	T.pup_05584-RA	Tmus_00304-RA	T.eur_06718-RA
cluster262	6	N/A	N/A	Test_01214-RA	KKA26340.1	T.cer_02411-RA	T.pup_05956-RA	Tmus_01906-RA	T.eur_05285-RA
cluster263	6	F4IUX6	GO:0009863; P:salicylic acid mediated signaling pathway; IMP:UniProtKB	Test_00337-RA	KKA31125.1	T.cer_01019-RA	T.pup_03545-RA	Tmus_02218-RA	T.eur_00782-RA
cluster264	6	Q9USY2	GO:0000244; P:spliceosomal tri-snRNP complex assembly; ISO:PomBase	Test_01994-RA	KKA30423.1	T.cer_04864-RA	T.pup_00241-RA	Tmus_06739-RA	T.eur_04816-RA
cluster265	6	Q9Y297	GO:0016055; P:Wnt signaling pathway; TAS:Reactome	Test_07064-RA	KKA29469.1	T.cer_04705-RA	T.pup_05193-RA	Tmus_02026-RA	T.eur_01808-RA
cluster266	6	Q12094	GO:0030490; P:maturation of SSU-rRNA; IMP:SGD	Test_04434-RA	KKA27990.1	T.cer_02266-RA	T.pup_05124-RA	Tmus_05313-RA	T.eur_02082-RA
cluster267	6	Q7SC06	GO:0005840; C:ribosome; IEA:UniProtKB-KW	Test_02825-RA	KKA27006.1	T.cer_01219-RA	T.pup_01616-RA	Tmus_02159-RA	T.eur_03985-RA
cluster268	6	Q6FU96	GO:0009231; P:riboflavin biosynthetic process; IDA:UniProtKB	Test_04836-RA	KKA27825.1	T.cer_00035-RA	T.pup_03473-RA	Tmus_02330-RA	T.eur_05501-RA
cluster269	6	P35670	GO:0051208; P:sequestering of calcium ion; IDA:UniProtKB	Test_02944-RA	KKA29953.1	T.cer_00121-RA	T.pup_06505-RA	Tmus_01720-RA	T.eur_02183-RA
cluster270	6	Q9HGM6	GO:0051453; P:regulation of intracellular pH; IBA:GO_Central	Test_01181-RA	KKA26173.1	T.cer_07455-RA	T.pup_05205-RA	Tmus_05631-RA	T.eur_05317-RA
cluster271	6	N/A	N/A	Test_05552-RA	KKA26878.1	T.cer_05988-RA	T.pup_00052-RA	Tmus_03906-RA	T.eur_06670-RA
cluster272	6	Q4I877	GO:2000574; P:regulation of microtubule motor activity; IEA:InterPro	Test_02674-RA	KKA26825.1	T.cer_06860-RA	T.pup_04727-RA	Tmus_02001-RA	T.eur_01784-RA
cluster273	6	Q7RZK5	GO:0008380; P:RNA splicing; IEA:UniProtKB-KW	Test_03774-RA	KKA28693.1	T.cer_01878-RA	T.pup_06530-RA	Tmus_05888-RA	T.eur_06089-RA
cluster274	6	F4IDS7	GO:0006904; P:vesicle docking involved in exocytosis; IBA:GO_Central	Test_02594-RA	KKA30633.1	T.cer_06001-RA	T.pup_05935-RA	Tmus_04869-RA	T.eur_01705-RA
cluster276	6	Q9USW1	GO:0034063; P:stress granule assembly; IBA:GO_Central	Test_06602-RA	KKA27469.1	T.cer_00880-RA	T.pup_06318-RA	Tmus_00745-RA	T.eur_05576-RA
cluster278	6	Q9UUH4	GO:0016126; P:sterol biosynthetic process; IBA:GO_Central	Test_00742-RA	KKA27670.1	T.cer_01002-RA	T.pup_05295-RA	Tmus_05106-RA	T.eur_03789-RA
cluster279	6	Q9HEH1	GO:0000184; P:nuclear-transcribed mRNA catabolic process, nonsense-mediated decay; IBA:GO_Central	Test_05004-RA	KKA29397.1	T.cer_04788-RA	T.pup_06229-RA	Tmus_02885-RA	T.eur_05048-RA
cluster280	6	O13710	GO:0007062; P:sister chromatid cohesion; IEA:InterPro	Test_01350-RA	KKA30687.1	T.cer_02232-RA	T.pup_04559-RA	Tmus_06570-RA	T.eur_05868-RA
cluster281	6	P15179	GO:0070146; P:mitochondrial aspartyl-tRNA aminoacylation; IMP:SGD	Test_00067-RA	KKA30594.1	T.cer_01145-RA	T.pup_03278-RA	Tmus_03309-RA	T.eur_00508-RA
cluster282	6	N/A	N/A	Test_06662-RA	KKA31056.1	T.cer_04888-RA	T.pup_01077-RA	Tmus_05589-RA	T.eur_06973-RA
cluster283	6	N/A	N/A	Test_03119-RA	KKA26475.1	T.cer_05241-RA	T.pup_05566-RA	Tmus_02101-RA	T.eur_05115-RA
cluster284	6	N/A	N/A	Test_01895-RA	KKA29833.1	T.cer_00869-RA	T.pup_00672-RA	Tmus_02582-RA	T.eur_02870-RA
cluster285	6	P41410	GO:0061806; P:regulation of DNA recombination at centromere; IMP:PomBase	Test_01314-RA	KKA27338.1	T.cer_04471-RA	T.pup_05489-RA	Tmus_05862-RA	T.eur_05832-RA
cluster286	6	A4R0E5	GO:0001732; P:formation of cytoplasmic translation initiation complex; IEA:UniProtKB-UniRule	Test_02450-RA	KKA30931.1	T.cer_04140-RA	T.pup_04647-RA	Tmus_02394-RA	T.eur_00986-RA
cluster287	6	N/A	N/A	Test_00034-RA	KKA30567.1	T.cer_01066-RA	T.pup_00057-RA	Tmus_00063-RA	T.eur_00476-RA
cluster288	6	Q7S9Y9	GO:0001732; P:formation of cytoplasmic translation initiation complex; IEA:UniProtKB-UniRule	Test_00168-RA	KKA27053.1	T.cer_04857-RA	T.pup_00767-RA	Tmus_02717-RA	T.eur_00612-RA
cluster289	6	N/A	N/A	Test_01585-RA	KKA30194.1	T.cer_04181-RA	T.pup_02701-RA	Tmus_01807-RA	T.eur_00368-RA
cluster290	6	O94625	GO:0030433; P:ubiquitin-dependent ERAD pathway; ISO:PomBase	Test_04122-RA	KKA29607.1	T.cer_00649-RA	T.pup_01199-RA	Tmus_04751-RA	T.eur_00273-RA
cluster291	6	Q460G9	GO:0006847; P:plasma membrane acetate transport; IBA:GO_Central	Test_03024-RA	KKA30008.1	T.cer_02469-RA	T.pup_04591-RA	Tmus_03049-RA	T.eur_02102-RA
cluster292	6	N/A	N/A	Test_03306-RA	KKA26317.1	T.cer_02510-RA	T.pup_05145-RA	Tmus_03863-RA	T.eur_04361-RA
cluster293	6	Q6GDP3	GO:0016407; F:acetyltransferase activity; IEA:InterPro	Test_02474-RA	KKA30644.1	T.cer_04844-RA	T.pup_06122-RA	Tmus_03825-RA	T.eur_00962-RA
cluster294	6	N/A	N/A	Test_06284-RA	KKA30256.1	T.cer_07634-RA	T.pup_04702-RA	Tmus_06941-RA	T.eur_03304-RA
cluster295	6	Q10113	GO:0051225; P:spindle assembly; IBA:GO_Central	Test_02682-RA	KKA27844.1	T.cer_02974-RA	T.pup_00359-RA	Tmus_02009-RA	T.eur_01792-RA
cluster296	6	P01129	GO:0009303; P:rRNA transcription; IDA:UniProtKB	Test_00828-RA	KKA29306.1	T.cer_03850-RA	T.pup_03910-RA	Tmus_01928-RA	T.eur_01618-RA
cluster297	6	Q6BY07	GO:0016126; P:sterol biosynthetic process; IEA:UniProtKB-KW	Test_03363-RA	KKA29674.1	T.cer_00548-RA	T.pup_00686-RA	Tmus_03092-RA	T.eur_02503-RA
cluster298	6	Q9HFE4	GO:0034975; P:protein folding in endoplasmic reticulum; IC:PomBase	Test_01156-RA	KKA27793.1	T.cer_02396-RA	T.pup_02023-RA	Tmus_02865-RA	T.eur_05341-RA
cluster299	6	N/A	N/A	Test_01193-RA	KKA27913.1	T.cer_03247-RA	T.pup_03921-RA	Tmus_06625-RA	T.eur_05305-RA
cluster300	6	O14224	GO:0007264; P:small GTPase mediated signal transduction; ISO:PomBase	Test_00705-RA	KKA27673.1	T.cer_04747-RA	T.pup_04919-RA	Tmus_04239-RA	T.eur_03751-RA
cluster301	6	P53224	GO:0006986; P:response to unfolded protein; IMP:SGD	Test_02427-RA	KKA28751.1	T.cer_04242-RA	T.pup_03153-RA	Tmus_02418-RA	T.eur_01009-RA
cluster302	6	Q4IA56	GO:0008237; F:metallopeptidase activity; IEA:UniProtKB-KW	Test_00125-RA	KKA26614.1	T.cer_00468-RA	T.pup_02867-RA	Tmus_04740-RA	T.eur_00569-RA
cluster303	6	G0SBS8	GO:0015031; P:protein transport; IEA:UniProtKB-KW	Test_00578-RA	KKA30805.1	T.cer_00449-RA	T.pup_01948-RA	Tmus_03564-RA	T.eur_03620-RA
cluster304	6	N/A	N/A	Test_01745-RA	KKA27693.1	T.cer_06378-RA	T.pup_04566-RA	Tmus_05321-RA	T.eur_06557-RA
cluster305	6	Q9SY59	GO:0009697; P:salicylic acid biosynthetic process; IMP:TAIR	Test_06743-RA	KKA28640.1	T.cer_01978-RA	T.pup_01028-RA	Tmus_05248-RA	T.eur_01372-RA
cluster306	6	Q99LB6	GO:0006556; P:S-adenosylmethionine biosynthetic process; ISS:UniProtKB	Test_01187-RA	KKA27912.1	T.cer_05136-RA	T.pup_03598-RA	Tmus_05625-RA	T.eur_05311-RA
cluster307	6	Q9Y7P6	GO:0051321; P:meiotic cell cycle; IEA:UniProtKB-KW	Test_01349-RA	KKA30721.1	T.cer_06211-RA	T.pup_04558-RA	Tmus_06397-RA	T.eur_05867-RA
cluster308	6	Q9C102	GO:0097054; P:L-glutamate biosynthetic process; IDA:PomBase	Test_02134-RA	KKA27227.1	T.cer_05996-RA	T.pup_01981-RA	Tmus_06428-RA	T.eur_04215-RA
cluster309	6	N/A	N/A	Test_05774-RA	KKA27687.1	T.cer_01407-RA	T.pup_02847-RA	Tmus_01120-RA	T.eur_03341-RA
cluster310	6	P29141	GO:0004252; F:serine-type endopeptidase activity; IEA:InterPro	Test_02677-RA	KKA26827.1	T.cer_06650-RA	T.pup_04730-RA	Tmus_02004-RA	T.eur_01787-RA
cluster311	6	O14158	GO:0016787; F:hydrolase activity; IEA:UniProtKB-KW	Test_01258-RA	KKA30272.1	T.cer_04987-RA	T.pup_02505-RA	Tmus_03697-RA	T.eur_01835-RA
cluster312	6	Q08747	GO:0042790; P:nucleolar large rRNA transcription by RNA polymerase I; IMP:SGD	Test_04329-RA	KKA27446.1	T.cer_03264-RA	T.pup_00986-RA	Tmus_03410-RA	T.eur_00112-RA
cluster313	6	N/A	N/A	Test_06779-RA	KKA28031.1	T.cer_00460-RA	T.pup_04349-RA	Tmus_01584-RA	T.eur_04839-RA
cluster314	6	O42615	GO:0009097; P:isoleucine biosynthetic process; IEA:UniProtKB-UniPathway	Test_02885-RA	KKA27407.1	T.cer_04046-RA	T.pup_02549-RA	Tmus_03589-RA	T.eur_02238-RA
cluster315	6	P87125	GO:0019627; P:urea metabolic process; IGI:PomBase	Test_02509-RA	KKA29237.1	T.cer_04103-RA	T.pup_02090-RA	Tmus_05132-RA	T.eur_00927-RA
cluster316	6	Q9WTV5	GO:0097050; P:type B pancreatic cell apoptotic process; IMP:BHF-UCL	Test_04847-RA	KKA27812.1	T.cer_00024-RA	T.pup_01118-RA	Tmus_02319-RA	T.eur_05490-RA
cluster317	6	Q8X034	GO:0002181; P:cytoplasmic translation; IBA:GO_Central	Test_05794-RA	KKA30113.1	T.cer_04600-RA	T.pup_04616-RA	Tmus_01140-RA	T.eur_03322-RA
cluster318	6	Q9USY7	GO:0008053; P:mitochondrial fusion; ISS:PomBase	Test_06396-RA	KKA28057.1	T.cer_02016-RA	T.pup_04400-RA	Tmus_06408-RA	T.eur_06434-RA
cluster319	6	Q54W11	GO:0022857; F:transmembrane transporter activity; IEA:InterPro	Test_04118-RA	KKA29627.1	T.cer_00653-RA	T.pup_01203-RA	Tmus_04747-RA	T.eur_00277-RA
cluster320	6	Q9C291	GO:0000723; P:telomere maintenance; IBA:GO_Central	Test_02106-RA	KKA26670.1	T.cer_05009-RA	T.pup_05785-RA	Tmus_06633-RA	T.eur_04701-RA
cluster321	6	Q7RVF7	GO:0046132; P:pyrimidine ribonucleoside biosynthetic process; IBA:GO_Central	Test_04876-RA	KKA30828.1	T.cer_02423-RA	T.pup_04992-RA	Tmus_01321-RA	T.eur_05462-RA
cluster322	6	Q5AUN2	GO:1900793; P:shamixanthone biosynthetic process; IMP:AspGD	Test_05836-RA	KKA31082.1	T.cer_04621-RA	T.pup_01838-RA	Tmus_00984-RA	T.eur_00155-RA
cluster323	6	N/A	N/A	Test_01329-RA	KKA27326.1	T.cer_02278-RA	T.pup_03369-RA	Tmus_03464-RA	T.eur_05847-RA
cluster324	6	P52893	GO:0042853; P:L-alanine catabolic process; IEA:UniProtKB-UniPathway	Test_00200-RA	KKA26378.1	T.cer_00685-RA	T.pup_01406-RA	Tmus_06115-RA	T.eur_00644-RA
cluster325	6	O13793	GO:1990546; P:mitochondrial tricarboxylic acid transmembrane transport; IC:PomBase	Test_02654-RA	KKA26836.1	T.cer_06099-RA	T.pup_02216-RA	Tmus_02632-RA	T.eur_01763-RA
cluster327	6	Q5E6F9	GO:0015940; P:pantothenate biosynthetic process; IEA:UniProtKB-UniPathway	Test_02366-RA	KKA29024.1	T.cer_05347-RA	T.pup_05476-RA	Tmus_05751-RA	T.eur_01072-RA
cluster328	6	Q99447	GO:0008654; P:phospholipid biosynthetic process; TAS:UniProtKB	Test_00773-RA	KKA30704.1	T.cer_04579-RA	T.pup_06291-RA	Tmus_04775-RA	T.eur_03818-RA
cluster329	6	O42622	GO:1903134; P:trehalose catabolic process involved in cellular response to stress; IEA:EnsemblFungi	Test_05311-RA	KKA28608.1	T.cer_02768-RA	T.pup_04093-RA	Tmus_03790-RA	T.eur_01133-RA
cluster330	6	Q32PD0	GO:0006364; P:rRNA processing; IEA:UniProtKB-KW	Test_05442-RA	KKA28471.1	T.cer_03663-RA	T.pup_06066-RA	Tmus_06775-RA	T.eur_04505-RA
cluster331	6	O59785	GO:0055085; P:transmembrane transport; ISM:PomBase	Test_06097-RA	KKA27599.1	T.cer_04775-RA	T.pup_02196-RA	Tmus_06615-RA	T.eur_06859-RA
cluster332	6	P29547	GO:0006414; P:translational elongation; IDA:SGD	Test_03881-RA	KKA29040.1	T.cer_04205-RA	T.pup_01276-RA	Tmus_04665-RA	T.eur_02310-RA
cluster333	6	Q4I5V3	GO:0006357; P:regulation of transcription by RNA polymerase II; IEA:InterPro	Test_03885-RA	KKA29453.1	T.cer_06929-RA	T.pup_00491-RA	Tmus_04628-RA	T.eur_02306-RA
cluster334	6	N/A	N/A	Test_03386-RA	KKA28443.1	T.cer_05147-RA	T.pup_00937-RA	Tmus_03215-RA	T.eur_02526-RA
cluster335	6	P22572	GO:0006541; P:glutamine metabolic process; IEA:InterPro	Test_01113-RA	KKA29516.1	T.cer_08169-RA	T.pup_02688-RA	Tmus_00545-RA	T.eur_05384-RA
cluster336	6	P78954	GO:0006417; P:regulation of translation; IEA:UniProtKB-KW	Test_05980-RA	KKA26241.1	T.cer_02703-RA	T.pup_01175-RA	Tmus_01266-RA	T.eur_03017-RA
cluster337	6	Q8BMB3	GO:0017148; P:negative regulation of translation; ISO:MGI	Test_02501-RA	KKA29246.1	T.cer_05058-RA	T.pup_04340-RA	Tmus_05124-RA	T.eur_00935-RA
cluster338	6	Q10235	GO:0007021; P:tubulin complex assembly; ISO:PomBase	Test_04829-RA	KKA27827.1	T.cer_02336-RA	T.pup_03722-RA	Tmus_02337-RA	T.eur_05508-RA
cluster339	6	Q6AZN6	GO:0032465; P:regulation of cytokinesis; ISS:UniProtKB	Test_04964-RA	KKA26434.1	T.cer_00235-RA	T.pup_03637-RA	Tmus_02978-RA	T.eur_04935-RA
cluster340	6	Q7SDM8	GO:0008033; P:tRNA processing; ISS:UniProtKB	Test_05954-RA	KKA26284.1	T.cer_01503-RA	T.pup_01048-RA	Tmus_01292-RA	T.eur_02991-RA
cluster341	6	Q9P7W7	GO:0042273; P:ribosomal large subunit biogenesis; ISO:PomBase	Test_04063-RA	KKA30232.1	T.cer_03915-RA	T.pup_03550-RA	Tmus_06170-RA	T.eur_02813-RA
cluster342	6	P53633	GO:0006888; P:ER to Golgi vesicle-mediated transport; IPI:SGD	Test_00467-RA	KKA29440.1	T.cer_05366-RA	T.pup_03726-RA	Tmus_05764-RA	T.eur_03506-RA
cluster343	6	Q2GRJ3	GO:0006357; P:regulation of transcription by RNA polymerase II; IEA:InterPro	Test_01720-RA	KKA28784.1	T.cer_04184-RA	T.pup_00520-RA	Tmus_04945-RA	T.eur_06534-RA
cluster344	6	Q9FMR5	GO:0006906; P:vesicle fusion; IBA:GO_Central	Test_06309-RA	KKA29935.1	T.cer_00962-RA	T.pup_01151-RA	Tmus_03238-RA	T.eur_03159-RA
cluster345	6	N/A	N/A	Test_02330-RA	KKA31237.1	T.cer_06758-RA	T.pup_00131-RA	Tmus_04397-RA	T.eur_01107-RA
cluster346	6	P78717	GO:0030435; P:sporulation resulting in formation of a cellular spore; IEA:UniProtKB-KW	Test_00620-RA	KKA28548.1	T.cer_02174-RA	T.pup_01427-RA	Tmus_02183-RA	T.eur_03662-RA
cluster347	6	P59223	GO:0006412; P:translation; IEA:InterPro	Test_00541-RA	KKA30763.1	T.cer_03769-RA	T.pup_03946-RA	Tmus_01494-RA	T.eur_03584-RA
cluster348	6	Q52FS9	GO:0032366; P:intracellular sterol transport; IEA:InterPro	Test_02331-RA	KKA31236.1	T.cer_02170-RA	T.pup_02077-RA	Tmus_04590-RA	T.eur_01106-RA
cluster349	6	Q52C47	GO:0000453; P:enzyme-directed rRNA 2'-O-methylation; IEA:UniProtKB-UniRule	Test_03186-RA	KKA27031.1	T.cer_03513-RA	T.pup_05460-RA	Tmus_04381-RA	T.eur_04480-RA
cluster350	6	N/A	N/A	Test_04284-RA	KKA28397.1	T.cer_03780-RA	T.pup_04941-RA	Tmus_05993-RA	T.eur_00073-RA
cluster351	6	Q01233	GO:0016192; P:vesicle-mediated transport; IBA:GO_Central	Test_05209-RA	KKA26665.1	T.cer_05214-RA	T.pup_04067-RA	Tmus_06359-RA	T.eur_04667-RA
cluster352	6	A4QUI2	GO:0045048; P:protein insertion into ER membrane; IEA:UniProtKB-UniRule	Test_02396-RA	KKA26801.1	T.cer_02727-RA	T.pup_06330-RA	Tmus_01768-RA	T.eur_01040-RA
cluster353	6	O60081	GO:0030488; P:tRNA methylation; ISO:PomBase	Test_02556-RA	KKA29774.1	T.cer_03096-RA	T.pup_05230-RA	Tmus_03918-RA	T.eur_01668-RA
cluster354	6	N/A	N/A	Test_01547-RA	KKA26502.1	T.cer_00639-RA	T.pup_01290-RA	Tmus_04717-RA	T.eur_00405-RA
cluster355	6	B8N8Q9	GO:0052690; F:trichloro-p-hydroquinone reductive dehalogenase activity; IEA:UniProtKB-EC	Test_00653-RA	KKA29531.1	T.cer_03212-RA	T.pup_06395-RA	Tmus_00852-RA	T.eur_03698-RA
cluster356	6	Q9UUK7	GO:0046084; P:adenine biosynthetic process; ISO:PomBase	Test_07010-RA	KKA30525.1	T.cer_00334-RA	T.pup_01161-RA	Tmus_04064-RA	T.eur_00913-RA
cluster357	6	Q01939	GO:0043161; P:proteasome-mediated ubiquitin-dependent protein catabolic process; IPI:SGD	Test_02125-RA	KKA30309.1	T.cer_07249-RA	T.pup_04718-RA	Tmus_06360-RA	T.eur_04223-RA
cluster358	6	O42668	GO:0051569; P:regulation of histone H3-K4 methylation; IBA:GO_Central	Test_01011-RA	KKA28265.1	T.cer_02844-RA	T.pup_02794-RA	Tmus_02835-RA	T.eur_01440-RA
cluster359	6	P14068	GO:0000056; P:ribosomal small subunit export from nucleus; IBA:GO_Central	Test_03454-RA	KKA26025.1	T.cer_02655-RA	T.pup_05756-RA	Tmus_02615-RA	T.eur_02593-RA
cluster360	6	B0S0W2	GO:0006424; P:glutamyl-tRNA aminoacylation; IEA:UniProtKB-UniRule	Test_06710-RA	KKA26231.1	T.cer_02154-RA	T.pup_00954-RA	Tmus_04201-RA	T.eur_02964-RA
cluster361	6	A4LA70	GO:0015031; P:protein transport; IEA:UniProtKB-KW	Test_06800-RA	KKA29757.1	T.cer_04965-RA	T.pup_00461-RA	Tmus_04339-RA	T.eur_02418-RA
cluster362	6	N/A	N/A	Test_05142-RA	KKA26536.1	T.cer_05874-RA	T.pup_00037-RA	Tmus_04302-RA	T.eur_04603-RA
cluster363	6	Q9HDZ2	GO:0006506; P:GPI anchor biosynthetic process; ISO:PomBase	Test_02713-RA	KKA30860.1	T.cer_02783-RA	T.pup_04022-RA	Tmus_00088-RA	T.eur_03873-RA
cluster364	6	N/A	N/A	Test_05448-RA	KKA28468.1	T.cer_01073-RA	T.pup_05076-RA	Tmus_06585-RA	T.eur_04510-RA
cluster365	6	N/A	N/A	Test_01225-RA	KKA27536.1	T.cer_00522-RA	T.pup_01332-RA	Tmus_01895-RA	T.eur_05275-RA
cluster366	6	O74959	GO:0016491; F:oxidoreductase activity; ISM:PomBase	Test_05753-RA	KKA27675.1	T.cer_04337-RA	T.pup_05250-RA	Tmus_06285-RA	T.eur_03363-RA
cluster367	6	Q6Q886	GO:0009405; P:pathogenesis; IEA:UniProtKB-KW	Test_03197-RA	KKA26065.1	T.cer_01388-RA	T.pup_01189-RA	Tmus_03201-RA	T.eur_04469-RA
cluster368	6	N/A	N/A	Test_02449-RA	KKA30932.1	T.cer_04139-RA	T.pup_04648-RA	Tmus_02395-RA	T.eur_00987-RA
cluster369	6	B8N4G0	GO:0031396; P:regulation of protein ubiquitination; ISS:UniProtKB	Test_00205-RA	KKA26405.1	T.cer_01517-RA	T.pup_03898-RA	Tmus_06110-RA	T.eur_00649-RA
cluster370	6	Q9UUA1	GO:0034727; P:piecemeal microautophagy of the nucleus; IBA:GO_Central	Test_00006-RA	KKA30668.1	T.cer_02316-RA	T.pup_00082-RA	Tmus_00035-RA	T.eur_00449-RA
cluster371	6	O42854	GO:0030036; P:actin cytoskeleton organization; ISO:PomBase	Test_04591-RA	KKA27093.1	T.cer_02942-RA	T.pup_05021-RA	Tmus_06500-RA	T.eur_06210-RA
cluster372	6	Q06672	GO:0000462; P:maturation of SSU-rRNA from tricistronic rRNA transcript (SSU-rRNA, 58S rRNA, LSU-rRNA); IMP:SGD	Test_01259-RA	KKA30271.1	T.cer_03836-RA	T.pup_02506-RA	Tmus_03696-RA	T.eur_01836-RA
cluster373	6	Q7TQI3	GO:0071108; P:protein K48-linked deubiquitination; ISS:UniProtKB	Test_03128-RA	KKA30505.1	T.cer_05938-RA	T.pup_05378-RA	Tmus_05967-RA	T.eur_05107-RA
cluster374	6	P23710	GO:0008137; F:NADH dehydrogenase (ubiquinone) activity; IEA:InterPro	Test_02996-RA	KKA29264.1	T.cer_01197-RA	T.pup_03434-RA	Tmus_04372-RA	T.eur_02132-RA
cluster375	6	O13864	GO:0006610; P:ribosomal protein import into nucleus; IBA:GO_Central	Test_06076-RA	KKA27570.1	T.cer_05716-RA	T.pup_05052-RA	Tmus_03064-RA	T.eur_06879-RA
cluster376	6	Q51TF7	GO:0000387; P:spliceosomal snRNP assembly; ISS:UniProtKB	Test_04293-RA	KKA28374.1	T.cer_02160-RA	T.pup_01851-RA	Tmus_03551-RA	T.eur_00082-RA
cluster377	6	O14249	GO:0007006; P:mitochondrial membrane organization; IC:PomBase	Test_04042-RA	KKA26023.1	T.cer_03857-RA	T.pup_00502-RA	Tmus_02999-RA	T.eur_02792-RA
cluster378	6	O42643	GO:0000390; P:spliceosomal complex disassembly; ISS:PomBase	Test_04633-RA	KKA27897.1	T.cer_00353-RA	T.pup_03642-RA	Tmus_00454-RA	T.eur_06168-RA
cluster379	6	N/A	N/A	Test_06207-RA	KKA27199.1	T.cer_01701-RA	T.pup_00161-RA	Tmus_01430-RA	T.eur_05795-RA
cluster380	6	P78712	GO:0034314; P:Arp2/3 complex-mediated actin nucleation; IEA:InterPro	Test_04727-RA	KKA26274.1	T.cer_00495-RA	T.pup_02350-RA	Tmus_01029-RA	T.eur_03079-RA
cluster381	6	P19752	GO:0005737; C:cytoplasm; IEA:UniProtKB-SubCell	Test_04243-RA	KKA28385.1	T.cer_03405-RA	T.pup_02004-RA	Tmus_06208-RA	T.eur_00034-RA
cluster382	6	N/A	N/A	Test_00444-RA	KKA29433.1	T.cer_02459-RA	T.pup_00649-RA	Tmus_03515-RA	T.eur_03483-RA
cluster383	6	Q6MWE5	GO:0006880; P:intracellular sequestering of iron ion; IBA:GO_Central	Test_03513-RA	KKA26006.1	T.cer_06624-RA	T.pup_03820-RA	Tmus_02537-RA	T.eur_06357-RA
cluster384	6	C8V8H5	GO:0042766; P:nucleosome mobilization; IBA:GO_Central	Test_00153-RA	KKA27055.1	T.cer_08108-RA	T.pup_02146-RA	Tmus_02733-RA	T.eur_00597-RA
cluster385	6	Q9GZH4	GO:0018279; P:protein N-linked glycosylation via asparagine; IBA:GO_Central	Test_00285-RA	KKA31115.1	T.cer_00071-RA	T.pup_06339-RA	Tmus_01626-RA	T.eur_00731-RA
cluster386	6	N/A	N/A	Test_04108-RA	KKA29648.1	T.cer_01726-RA	T.pup_05941-RA	Tmus_05690-RA	T.eur_00286-RA
cluster387	6	Q4WRQ4	GO:0055085; P:transmembrane transport; IEA:InterPro	Test_04079-RA	KKA29637.1	T.cer_04125-RA	T.pup_04164-RA	Tmus_06048-RA	T.eur_00317-RA
cluster388	6	Q7SEK1	GO:0001732; P:formation of cytoplasmic translation initiation complex; IEA:UniProtKB-UniRule	Test_00316-RA	KKA31128.1	T.cer_05843-RA	T.pup_03099-RA	Tmus_02239-RA	T.eur_00761-RA
cluster389	6	P54168	N/A	Test_01855-RA	KKA29820.1	T.cer_04996-RA	T.pup_03397-RA	Tmus_06124-RA	T.eur_02904-RA
cluster390	6	A6S936	GO:0031124; P:mRNA 3'-end processing; IEA:UniProtKB-UniRule	Test_04634-RA	KKA27896.1	T.cer_00352-RA	T.pup_03643-RA	Tmus_00455-RA	T.eur_06167-RA
cluster391	6	Q9NPJ3	GO:0051289; P:protein homotetramerization; IPI:UniProtKB	Test_04800-RA	KKA30166.1	T.cer_04816-RA	T.pup_06062-RA	Tmus_00787-RA	T.eur_05537-RA
cluster392	6	Q9P7W5	GO:0030490; P:maturation of SSU-rRNA; ISO:PomBase	Test_04030-RA	KKA29921.1	T.cer_02640-RA	T.pup_05691-RA	Tmus_02988-RA	T.eur_02781-RA
cluster393	6	N/A	N/A	Test_04735-RA	KKA26280.1	T.cer_07309-RA	T.pup_02013-RA	Tmus_01036-RA	T.eur_03087-RA
cluster394	6	C8V4D4	GO:0031146; P:SCF-dependent proteasomal ubiquitin-dependent protein catabolic process; IBA:GO_Central	Test_06905-RA	KKA26324.1	T.cer_06546-RA	T.pup_03040-RA	Tmus_05618-RA	T.eur_06059-RA
cluster395	6	Q6CC39	GO:0031119; P:tRNA pseudouridine synthesis; IBA:GO_Central	Test_07070-RA	KKA29473.1	T.cer_00701-RA	T.pup_00210-RA	Tmus_06530-RA	T.eur_06737-RA
cluster396	6	Q8TFF3	GO:0006986; P:response to unfolded protein; IEA:UniProtKB-KW	Test_00402-RA	KKA28938.1	T.cer_01227-RA	T.pup_01676-RA	Tmus_02675-RA	T.eur_00844-RA
cluster397	6	P53303	GO:0009749; P:response to glucose; IDA:UniProtKB	Test_01494-RA	KKA29741.1	T.cer_01825-RA	T.pup_02711-RA	Tmus_00561-RA	T.eur_05205-RA
cluster398	6	P53692	GO:0051321; P:meiotic cell cycle; IEA:UniProtKB-KW	Test_03050-RA	KKA29293.1	T.cer_05689-RA	T.pup_00278-RA	Tmus_01450-RA	T.eur_03453-RA
cluster399	6	P41807	GO:0007035; P:vacuolar acidification; TAS:SGD	Test_01573-RA	KKA30216.1	T.cer_04876-RA	T.pup_02458-RA	Tmus_01819-RA	T.eur_00379-RA
cluster400	6	P56525	GO:0015986; P:ATP synthesis coupled proton transport; IBA:GO_Central	Test_02648-RA	KKA26818.1	T.cer_05014-RA	T.pup_05926-RA	Tmus_02638-RA	T.eur_01757-RA
cluster401	6	Q9UUJ6	GO:0019432; P:triglyceride biosynthetic process; ISO:PomBase	Test_04732-RA	KKA26279.1	T.cer_07346-RA	T.pup_02015-RA	Tmus_01034-RA	T.eur_03084-RA
cluster402	6	G0S024	GO:0015031; P:protein transport; IEA:UniProtKB-KW	Test_04172-RA	KKA31169.1	T.cer_06847-RA	T.pup_02804-RA	Tmus_04996-RA	T.eur_00229-RA
cluster403	6	N/A	N/A	Test_04388-RA	KKA28952.1	T.cer_07048-RA	T.pup_05721-RA	Tmus_05608-RA	T.eur_02033-RA
cluster404	6	N/A	N/A	Test_01810-RA	KKA30625.1	T.cer_00104-RA	T.pup_03837-RA	Tmus_03101-RA	T.eur_06620-RA
cluster405	6	Q0CWQ2	GO:0019569; P:L-arabinose catabolic process to xylulose 5-phosphate; IEA:UniProtKB-UniPathway	Test_01241-RA	KKA26569.1	T.cer_01551-RA	T.pup_01125-RA	Tmus_03714-RA	T.eur_01817-RA
cluster406	6	Q2H1V7	GO:0042761; P:very long-chain fatty acid biosynthetic process; IEA:EnsemblFungi	Test_04827-RA	KKA27806.1	T.cer_02334-RA	T.pup_00535-RA	Tmus_02339-RA	T.eur_05510-RA
cluster407	6	Q00737	GO:0000278; P:mitotic cell cycle; IMP:AspGD	Test_06539-RA	KKA28327.1	T.cer_06142-RA	T.pup_00196-RA	Tmus_01395-RA	T.eur_06753-RA
cluster408	6	P34737	GO:0006412; P:translation; IEA:InterPro	Test_04771-RA	KKA27302.1	T.cer_01661-RA	T.pup_04759-RA	Tmus_03841-RA	T.eur_03121-RA
cluster409	6	Q13454	GO:0055085; P:transmembrane transport; TAS:Reactome	Test_02025-RA	KKA27779.1	T.cer_01471-RA	T.pup_00219-RA	Tmus_01544-RA	T.eur_04786-RA
cluster410	6	N/A	N/A	Test_03983-RA	KKA26454.1	T.cer_02613-RA	T.pup_01755-RA	Tmus_00660-RA	T.eur_02734-RA
cluster411	6	P78774	GO:0000281; P:mitotic cytokinesis; IMP:PomBase	Test_03291-RA	KKA26132.1	T.cer_03077-RA	T.pup_02038-RA	Tmus_05880-RA	T.eur_04375-RA
cluster412	6	O14172	GO:0000103; P:sulfate assimilation; ISO:PomBase	Test_00338-RA	KKA31117.1	T.cer_01020-RA	T.pup_03544-RA	Tmus_02217-RA	T.eur_00783-RA
cluster413	6	Q9BPW8	GO:0019233; P:sensory perception of pain; IBA:GO_Central	Test_01394-RA	KKA27639.1	T.cer_00186-RA	T.pup_00125-RA	Tmus_02068-RA	T.eur_05910-RA
cluster414	6	Q9Y756	GO:0015991; P:ATP hydrolysis coupled proton transport; IEA:InterPro	Test_02332-RA	KKA31235.1	T.cer_02169-RA	T.pup_02078-RA	Tmus_04591-RA	T.eur_01105-RA
cluster415	6	Q54ML6	GO:0015031; P:protein transport; IEA:UniProtKB-KW	Test_06195-RA	KKA27205.1	T.cer_05034-RA	T.pup_00150-RA	Tmus_01418-RA	T.eur_05783-RA
cluster416	6	Q9URY4	GO:0043864; F:indoleacetamide hydrolase activity; IEA:UniProtKB-EC	Test_04751-RA	KKA30172.1	T.cer_06207-RA	T.pup_04790-RA	Tmus_06130-RA	T.eur_03102-RA
cluster417	6	Q58DG1	GO:0035641; P:locomotory exploration behavior; IEA:Ensembl	Test_04890-RA	KKA28787.1	T.cer_00045-RA	T.pup_04394-RA	Tmus_01335-RA	T.eur_05448-RA
cluster418	6	O14250	GO:0043161; P:proteasome-mediated ubiquitin-dependent protein catabolic process; IBA:GO_Central	Test_03403-RA	KKA27734.1	T.cer_02604-RA	T.pup_02189-RA	Tmus_05167-RA	T.eur_02542-RA
cluster419	6	Q09731	GO:0070647; P:protein modification by small protein conjugation or removal; NAS:PomBase	Test_06586-RA	KKA26181.1	T.cer_06877-RA	T.pup_06306-RA	Tmus_06676-RA	T.eur_02434-RA
cluster420	6	Q9UUG2	GO:0005200; F:structural constituent of cytoskeleton; IBA:GO_Central	Test_03689-RA	KKA28134.1	T.cer_04513-RA	T.pup_02294-RA	Tmus_06577-RA	T.eur_06002-RA
cluster421	6	Q7S232	GO:0006915; P:apoptotic process; IEA:UniProtKB-KW	Test_00532-RA	KKA27494.1	T.cer_00431-RA	T.pup_05622-RA	Tmus_01502-RA	T.eur_03574-RA
cluster423	6	N/A	N/A	Test_05894-RA	KKA29104.1	T.cer_00210-RA	T.pup_03720-RA	Tmus_03395-RA	T.eur_04264-RA
cluster424	6	J9VLN4	GO:0005375; F:copper ion transmembrane transporter activity; IEA:InterPro	Test_00058-RA	KKA30583.1	T.cer_03340-RA	T.pup_03869-RA	Tmus_03318-RA	T.eur_00499-RA
cluster425	6	N/A	N/A	Test_06577-RA	KKA30240.1	T.cer_05814-RA	T.pup_05453-RA	Tmus_06670-RA	T.eur_02444-RA
cluster426	6	N/A	N/A	Test_03485-RA	KKA31224.1	T.cer_02549-RA	T.pup_00724-RA	Tmus_04321-RA	T.eur_02623-RA
cluster427	6	C9STX5	GO:0006325; P:chromatin organization; IEA:UniProtKB-KW	Test_03229-RA	KKA29380.1	T.cer_05979-RA	T.pup_03785-RA	Tmus_06068-RA	T.eur_04438-RA
cluster428	6	N/A	N/A	Test_04918-RA	KKA26720.1	T.cer_03596-RA	T.pup_03963-RA	Tmus_05533-RA	T.eur_04890-RA
cluster429	6	Q874X5	GO:0004252; F:serine-type endopeptidase activity; IEA:InterPro	Test_06199-RA	KKA27210.1	T.cer_00808-RA	T.pup_00154-RA	Tmus_01422-RA	T.eur_05787-RA
cluster430	6	O94300	GO:0055085; P:transmembrane transport; ISM:PomBase	Test_03069-RA	KKA29386.1	T.cer_03941-RA	T.pup_00638-RA	Tmus_03526-RA	T.eur_03472-RA
cluster431	6	N/A	N/A	Test_03951-RA	KKA26781.1	T.cer_07950-RA	T.pup_00973-RA	Tmus_00630-RA	T.eur_02704-RA
cluster432	6	N/A	N/A	Test_02031-RA	KKA28025.1	T.cer_00745-RA	T.pup_03030-RA	Tmus_01538-RA	T.eur_04777-RA
cluster433	6	Q4IAK7	GO:0006325; P:chromatin organization; IEA:UniProtKB-KW	Test_00813-RA	KKA27573.1	T.cer_02788-RA	T.pup_02176-RA	Tmus_06074-RA	T.eur_03858-RA
cluster434	6	Q99758	GO:0055085; P:transmembrane transport; TAS:Reactome	Test_01962-RA	KKA27615.1	T.cer_01207-RA	T.pup_01696-RA	Tmus_04424-RA	T.eur_00883-RA
cluster435	6	Q12246	GO:0006665; P:sphingolipid metabolic process; IDA:SGD	Test_00174-RA	KKA26392.1	T.cer_02508-RA	T.pup_00773-RA	Tmus_03424-RA	T.eur_00618-RA
cluster436	6	P09379	GO:0006886; P:intracellular protein transport; IBA:GO_Central	Test_00133-RA	KKA26607.1	T.cer_04309-RA	T.pup_02874-RA	Tmus_04732-RA	T.eur_00577-RA
cluster437	6	Q5AQL1	GO:0006400; P:tRNA modification; IBA:GO_Central	Test_04696-RA	KKA26224.1	T.cer_00928-RA	T.pup_03388-RA	Tmus_04133-RA	T.eur_03048-RA
cluster438	6	C7YK87	GO:0052906; F:tRNA (guanine(37)-N(1))-methyltransferase activity; IEA:UniProtKB-EC	Test_03907-RA	KKA31154.1	T.cer_02797-RA	T.pup_01829-RA	Tmus_06477-RA	T.eur_02283-RA
cluster439	6	N/A	N/A	Test_00985-RA	KKA28269.1	T.cer_06516-RA	T.pup_03280-RA	Tmus_02811-RA	T.eur_01464-RA
cluster440	6	A4QVP2	GO:0003743; F:translation initiation factor activity; IEA:UniProtKB-KW	Test_02215-RA	KKA29762.1	T.cer_00981-RA	T.pup_00612-RA	Tmus_01073-RA	T.eur_04135-RA
cluster441	6	Q9Y884	GO:0031098; P:stress-activated protein kinase signaling cascade; IBA:GO_Central	Test_06515-RA	KKA30373.1	T.cer_05425-RA	T.pup_02857-RA	Tmus_01373-RA	T.eur_06775-RA
cluster442	6	P35845	GO:0015918; P:sterol transport; IDA:SGD	Test_03482-RA	KKA31206.1	T.cer_02546-RA	T.pup_00726-RA	Tmus_04318-RA	T.eur_02620-RA
cluster443	6	A0A0P0WY03	GO:0019432; P:triglyceride biosynthetic process; ISS:UniProtKB	Test_03660-RA	KKA31024.1	T.cer_05125-RA	T.pup_02895-RA	Tmus_04495-RA	T.eur_06030-RA
cluster444	6	Q9SMX1	GO:0016070; P:RNA metabolic process; IDA:TAIR	Test_06308-RA	KKA29934.1	T.cer_00961-RA	T.pup_01150-RA	Tmus_03237-RA	T.eur_03158-RA
cluster445	6	N/A	N/A	Test_05033-RA	KKA30912.1	T.cer_04007-RA	T.pup_06522-RA	Tmus_00219-RA	T.eur_01231-RA
cluster446	6	Q7S8Z0	GO:0016226; P:iron-sulfur cluster assembly; IBA:GO_Central	Test_04051-RA	KKA26024.1	T.cer_00692-RA	T.pup_00510-RA	Tmus_03008-RA	T.eur_02800-RA
cluster447	6	P53944	GO:0006451; P:translational readthrough; IGI:SGD	Test_05447-RA	KKA28467.1	T.cer_01072-RA	T.pup_05077-RA	Tmus_06584-RA	T.eur_04509-RA
cluster448	6	Q30NX1	GO:0004252; F:serine-type endopeptidase activity; IEA:UniProtKB-UniRule	Test_06899-RA	KKA26329.1	T.cer_07598-RA	T.pup_03035-RA	Tmus_05624-RA	T.eur_06052-RA
cluster449	6	Q9Y7B3	GO:0015031; P:protein transport; IEA:UniProtKB-KW	Test_06739-RA	KKA28636.1	T.cer_00794-RA	T.pup_01024-RA	Tmus_06041-RA	T.eur_01368-RA
cluster450	6	P0C1E8	GO:0016491; F:oxidoreductase activity; IEA:UniProtKB-KW	Test_01383-RA	KKA27607.1	T.cer_05261-RA	T.pup_00117-RA	Tmus_02079-RA	T.eur_05900-RA
cluster451	6	Q9H1D9	GO:0006383; P:transcription by RNA polymerase III; IEA:InterPro	Test_03829-RA	KKA28561.1	T.cer_01033-RA	T.pup_00480-RA	Tmus_05108-RA	T.eur_02357-RA
cluster452	6	Q6Q2C2	GO:0009636; P:response to toxic substance; IEA:UniProtKB-KW	Test_05054-RA	KKA30917.1	T.cer_02001-RA	T.pup_03253-RA	Tmus_03138-RA	T.eur_01253-RA
cluster453	6	Q6A3P9	GO:0043419; P:urea catabolic process; IEA:UniProtKB-UniPathway	Test_02242-RA	KKA29979.1	T.cer_02006-RA	T.pup_06044-RA	Tmus_01098-RA	T.eur_04109-RA
cluster455	6	Q9UT34	GO:0051056; P:regulation of small GTPase mediated signal transduction; IC:PomBase	Test_04774-RA	KKA27308.1	T.cer_07241-RA	T.pup_04756-RA	Tmus_03838-RA	T.eur_03124-RA
cluster456	6	P41411	GO:1905634; P:regulation of protein localization to chromatin; IMP:PomBase	Test_07090-RA	KKA29016.1	T.cer_01641-RA	T.pup_04384-RA	Tmus_00379-RA	T.eur_01331-RA
cluster457	6	O14228	GO:0006541; P:glutamine metabolic process; IEA:UniProtKB-KW	Test_05457-RA	KKA28477.1	T.cer_04981-RA	T.pup_02765-RA	Tmus_03656-RA	T.eur_04519-RA
cluster458	6	P53252	GO:0009408; P:response to heat; IMP:SGD	Test_01228-RA	KKA30942.1	T.cer_00525-RA	T.pup_01329-RA	Tmus_01892-RA	T.eur_05272-RA
cluster459	6	Q10199	GO:1903476; P:protein localization to cell division site involved in mitotic actomyosin contractile ring assembly; IBA:GO_Central	Test_04567-RA	KKA27767.1	T.cer_00677-RA	T.pup_00307-RA	Tmus_02806-RA	T.eur_06935-RA
cluster460	6	Q6C030	GO:0042276; P:error-prone translesion synthesis; IBA:GO_Central	Test_05301-RA	KKA28600.1	T.cer_03708-RA	T.pup_04150-RA	Tmus_03800-RA	T.eur_01143-RA
cluster461	6	Q13367	GO:0006892; P:post-Golgi vesicle-mediated transport; TAS:ProtInc	Test_00702-RA	KKA31002.1	T.cer_02796-RA	T.pup_04270-RA	Tmus_00901-RA	T.eur_03748-RA
cluster462	6	Q92356	GO:0016192; P:vesicle-mediated transport; IMP:PomBase	Test_01386-RA	KKA27609.1	T.cer_03712-RA	T.pup_00115-RA	Tmus_02076-RA	T.eur_05902-RA
cluster463	6	N/A	N/A	Test_01047-RA	KKA30247.1	T.cer_04682-RA	T.pup_01784-RA	Tmus_05301-RA	T.eur_01406-RA
cluster464	6	A1DEK3	GO:0005998; P:xylulose catabolic process; IEA:EnsemblFungi	Test_02548-RA	KKA26760.1	T.cer_04658-RA	T.pup_03334-RA	Tmus_03910-RA	T.eur_01660-RA
cluster465	6	N/A	N/A	Test_05835-RA	KKA31085.1	T.cer_04622-RA	T.pup_01837-RA	Tmus_00983-RA	T.eur_00154-RA
cluster466	6	O94526	GO:0046856; P:phosphatidylinositol dephosphorylation; EXP:PomBase	Test_04609-RA	KKA27079.1	T.cer_06122-RA	T.pup_03484-RA	Tmus_05709-RA	T.eur_06192-RA
cluster467	6	Q7SFX7	GO:0006183; P:GTP biosynthetic process; IBA:GO_Central	Test_00073-RA	KKA30597.1	T.cer_01151-RA	T.pup_04959-RA	Tmus_03303-RA	T.eur_00514-RA
cluster468	6	Q2H7Q1	GO:0015031; P:protein transport; IEA:UniProtKB-KW	Test_06384-RA	KKA26972.1	T.cer_07343-RA	T.pup_05556-RA	Tmus_06596-RA	T.eur_06423-RA
cluster469	6	Q7SH49	GO:0006511; P:ubiquitin-dependent protein catabolic process; IBA:GO_Central	Test_05088-RA	KKA26738.1	T.cer_02825-RA	T.pup_01723-RA	Tmus_00422-RA	T.eur_01288-RA
cluster470	6	Q4R1B9	GO:0030435; P:sporulation resulting in formation of a cellular spore; IEA:UniProtKB-KW	Test_00592-RA	KKA26584.1	T.cer_05769-RA	T.pup_01960-RA	Tmus_06348-RA	T.eur_03634-RA
cluster471	6	P87235	GO:0006289; P:nucleotide-excision repair; IGI:PomBase	Test_01921-RA	KKA27283.1	T.cer_00723-RA	T.pup_02517-RA	Tmus_05230-RA	T.eur_02844-RA
cluster472	6	Q9P5M9	GO:0051321; P:meiotic cell cycle; IEA:UniProtKB-KW	Test_06069-RA	KKA27567.1	T.cer_04845-RA	T.pup_05133-RA	Tmus_06708-RA	T.eur_06886-RA
cluster473	6	P32453	GO:0007005; P:mitochondrion organization; IMP:SGD	Test_01557-RA	KKA29128.1	T.cer_02179-RA	T.pup_04019-RA	Tmus_06520-RA	T.eur_00395-RA
cluster474	6	P19212	GO:0042128; P:nitrate assimilation; IEA:UniProtKB-KW	Test_01343-RA	KKA29810.1	T.cer_05933-RA	T.pup_03062-RA	Tmus_03478-RA	T.eur_05861-RA
cluster475	6	Q4HZB8	GO:0003755; F:peptidyl-prolyl cis-trans isomerase activity; IEA:UniProtKB-KW	Test_02349-RA	KKA27558.1	T.cer_02839-RA	T.pup_04963-RA	Tmus_01687-RA	T.eur_01088-RA
cluster476	6	Q05424	GO:0034307; P:regulation of ascospore formation; IEA:EnsemblFungi	Test_05555-RA	KKA26883.1	T.cer_03440-RA	T.pup_00049-RA	Tmus_06661-RA	T.eur_06673-RA
cluster477	6	N/A	N/A	Test_03105-RA	KKA26477.1	T.cer_06188-RA	T.pup_02991-RA	Tmus_02114-RA	T.eur_05128-RA
cluster478	6	Q10347	GO:0070086; P:ubiquitin-dependent endocytosis; ISO:PomBase	Test_06686-RA	KKA27419.1	T.cer_02793-RA	T.pup_06176-RA	Tmus_06548-RA	T.eur_02943-RA
cluster479	6	D7PHZ0	GO:0016114; P:terpenoid biosynthetic process; IEA:UniProtKB-UniPathway	Test_00580-RA	KKA30809.1	T.cer_00447-RA	T.pup_01950-RA	Tmus_03562-RA	T.eur_03622-RA
cluster480	6	Q6L4S0	GO:0043161; P:proteasome-mediated ubiquitin-dependent protein catabolic process; IBA:GO_Central	Test_06168-RA	KKA28887.1	T.cer_01094-RA	T.pup_02645-RA	Tmus_02706-RA	T.eur_03214-RA
cluster481	6	N/A	N/A	Test_06462-RA	KKA27177.1	T.cer_04821-RA	T.pup_00340-RA	Tmus_04294-RA	T.eur_04301-RA
cluster482	6	N/A	N/A	Test_04127-RA	KKA26479.1	T.cer_03006-RA	T.pup_01193-RA	Tmus_04756-RA	T.eur_00268-RA
cluster483	6	N/A	N/A	Test_01260-RA	KKA30274.1	T.cer_03835-RA	T.pup_02507-RA	Tmus_03695-RA	T.eur_01837-RA
cluster484	6	I6LDA6	GO:0006096; P:glycolytic process; IEA:UniProtKB-UniPathway	Test_02811-RA	KKA27014.1	T.cer_01810-RA	T.pup_02339-RA	Tmus_03611-RA	T.eur_03972-RA
cluster485	6	Q7S519	GO:0006413; P:translational initiation; IBA:GO_Central	Test_02708-RA	KKA30836.1	T.cer_03308-RA	T.pup_05308-RA	Tmus_06191-RA	T.eur_03868-RA
cluster486	6	Q5AL29	GO:0006364; P:rRNA processing; IEA:UniProtKB-KW	Test_02666-RA	KKA26834.1	T.cer_04684-RA	T.pup_03130-RA	Tmus_01991-RA	T.eur_01775-RA
cluster487	6	Q7S8B6	GO:0015031; P:protein transport; IEA:UniProtKB-KW	Test_02361-RA	KKA27551.1	T.cer_02816-RA	T.pup_00465-RA	Tmus_01698-RA	T.eur_01077-RA
cluster488	6	N/A	N/A	Test_01201-RA	KKA28053.1	T.cer_03025-RA	T.pup_05799-RA	Tmus_04268-RA	T.eur_05297-RA
cluster489	6	P79046	GO:0045493; P:xylan catabolic process; IEA:UniProtKB-UniPathway	Test_06258-RA	KKA27927.1	T.cer_00068-RA	T.pup_05761-RA	Tmus_00702-RA	T.eur_03278-RA
cluster490	6	N/A	N/A	Test_01894-RA	KKA29844.1	T.cer_00870-RA	T.pup_00673-RA	Tmus_02583-RA	T.eur_02871-RA
cluster491	6	Q7SFX6	GO:0019878; P:lysine biosynthetic process via aminoadipic acid; IBA:GO_Central	Test_02251-RA	KKA29705.1	T.cer_02018-RA	T.pup_04201-RA	Tmus_06291-RA	T.eur_04100-RA
cluster492	6	Q7SA44	GO:0019594; P:mannitol metabolic process; IEA:InterPro	Test_06304-RA	KKA28164.1	T.cer_00956-RA	T.pup_01146-RA	Tmus_04857-RA	T.eur_03154-RA
cluster493	6	N/A	N/A	Test_03581-RA	KKA27290.1	T.cer_04182-RA	T.pup_03363-RA	Tmus_05900-RA	T.eur_06292-RA
cluster494	6	O93610	GO:0006260; P:DNA replication; IEA:UniProtKB-KW	Test_01122-RA	KKA29511.1	T.cer_01398-RA	T.pup_04620-RA	Tmus_00554-RA	T.eur_05375-RA
cluster495	6	P31413	GO:0015991; P:ATP hydrolysis coupled proton transport; IEA:InterPro	Test_04985-RA	KKA26441.1	T.cer_02069-RA	T.pup_04866-RA	Tmus_02955-RA	T.eur_04957-RA
cluster496	6	N/A	N/A	Test_05399-RA	KKA30651.1	T.cer_03334-RA	T.pup_03662-RA	Tmus_01239-RA	T.eur_01903-RA
cluster497	6	O74462	GO:0006367; P:transcription initiation from RNA polymerase II promoter; ISO:PomBase	Test_00249-RA	KKA26548.1	T.cer_03166-RA	T.pup_01566-RA	Tmus_05155-RA	T.eur_00692-RA
cluster498	6	K7NCS2	GO:0055072; P:iron ion homeostasis; IEA:UniProtKB-KW	Test_02864-RA	KKA30900.1	T.cer_03451-RA	T.pup_05439-RA	Tmus_05537-RA	T.eur_04021-RA
cluster499	6	Q4IR09	GO:0006397; P:mRNA processing; IEA:UniProtKB-KW	Test_04420-RA	KKA28969.1	T.cer_00611-RA	T.pup_04027-RA	Tmus_02038-RA	T.eur_02066-RA
cluster500	6	N/A	N/A	Test_01319-RA	KKA27333.1	T.cer_05502-RA	T.pup_00325-RA	Tmus_03453-RA	T.eur_05837-RA
cluster501	6	Q4QQW3	GO:0006539; P:glutamate catabolic process via 2-oxoglutarate; ISS:UniProtKB	Test_01263-RA	KKA30275.1	T.cer_04342-RA	T.pup_02510-RA	Tmus_03693-RA	T.eur_01840-RA
cluster502	6	Q8TG11	GO:0042147; P:retrograde transport, endosome to Golgi; IBA:GO_Central	Test_03932-RA	KKA27251.1	T.cer_03053-RA	T.pup_00760-RA	Tmus_05371-RA	T.eur_02260-RA
cluster503	6	N/A	N/A	Test_06235-RA	KKA26527.1	T.cer_05768-RA	T.pup_03106-RA	Tmus_00728-RA	T.eur_03254-RA
cluster504	6	O43099	GO:0042744; P:hydrogen peroxide catabolic process; IBA:GO_Central	Test_01376-RA	KKA27784.1	T.cer_02661-RA	T.pup_00110-RA	Tmus_02087-RA	T.eur_05893-RA
cluster505	6	N/A	N/A	Test_02252-RA	KKA29707.1	T.cer_02019-RA	T.pup_04202-RA	Tmus_06290-RA	T.eur_04099-RA
cluster506	6	O14348	GO:0051123; P:RNA polymerase II preinitiation complex assembly; IEA:GOC	Test_03155-RA	KKA26717.1	T.cer_02287-RA	T.pup_06450-RA	Tmus_06087-RA	T.eur_05079-RA
cluster507	6	Q02753	GO:0002181; P:cytoplasmic translation; IC:SGD	Test_03564-RA	KKA28617.1	T.cer_03765-RA	T.pup_02601-RA	Tmus_02900-RA	T.eur_06308-RA
cluster508	6	N/A	N/A	Test_02267-RA	KKA29320.1	T.cer_05680-RA	T.pup_05731-RA	Tmus_06249-RA	T.eur_04084-RA
cluster509	6	Q4HZ35	GO:0008612; P:peptidyl-lysine modification to peptidyl-hypusine; IEA:UniProtKB-UniRule	Test_04052-RA	KKA26016.1	T.cer_00691-RA	T.pup_00511-RA	Tmus_03009-RA	T.eur_02801-RA
cluster510	6	O82179	GO:0019464; P:glycine decarboxylation via glycine cleavage system; IEA:InterPro	Test_00869-RA	KKA28884.1	T.cer_03817-RA	T.pup_00881-RA	Tmus_02933-RA	T.eur_01579-RA
cluster511	6	Q8RX87	GO:0010325; P:raffinose family oligosaccharide biosynthetic process; IBA:GO_Central	Test_05942-RA	KKA26216.1	T.cer_00137-RA	T.pup_01036-RA	Tmus_04815-RA	T.eur_02978-RA
cluster512	6	P30656	GO:0043161; P:proteasome-mediated ubiquitin-dependent protein catabolic process; IDA:SGD	Test_04742-RA	KKA28167.1	T.cer_08193-RA	T.pup_02441-RA	Tmus_01051-RA	T.eur_03093-RA
cluster513	6	Q4I0K3	GO:0006506; P:GPI anchor biosynthetic process; IEA:UniProtKB-UniPathway	Test_01821-RA	KKA27043.1	T.cer_05275-RA	T.pup_04040-RA	Tmus_03112-RA	T.eur_06629-RA
cluster514	6	Q4WGS5	GO:0055085; P:transmembrane transport; IBA:GO_Central	Test_02084-RA	KKA26540.1	T.cer_02592-RA	T.pup_06550-RA	Tmus_05922-RA	T.eur_04725-RA
cluster515	6	Q9VHV5	GO:0000819; P:sister chromatid segregation; IMP:UniProtKB	Test_00581-RA	KKA30810.1	T.cer_00446-RA	T.pup_01951-RA	Tmus_03561-RA	T.eur_03623-RA
cluster516	6	O42646	GO:0030433; P:ubiquitin-dependent ERAD pathway; ISO:PomBase	Test_05798-RA	KKA29784.1	T.cer_01801-RA	T.pup_00982-RA	Tmus_03415-RA	T.eur_00116-RA
cluster517	6	O42652	GO:0006536; P:glutamate metabolic process; ISS:UniProtKB	Test_05474-RA	KKA26107.1	T.cer_01689-RA	T.pup_04139-RA	Tmus_03640-RA	T.eur_04535-RA
cluster518	6	O14299	GO:0031098; P:stress-activated protein kinase signaling cascade; IBA:GO_Central	Test_02906-RA	KKA27380.1	T.cer_03984-RA	T.pup_04799-RA	Tmus_06138-RA	T.eur_02217-RA
cluster519	6	G4MZJ4	GO:0006351; P:transcription, DNA-templated; IEA:InterPro	Test_06246-RA	KKA27921.1	T.cer_05731-RA	T.pup_04208-RA	Tmus_00717-RA	T.eur_03265-RA
cluster520	6	P31540	GO:0043335; P:protein unfolding; IEA:EnsemblFungi	Test_02587-RA	KKA31051.1	T.cer_01595-RA	T.pup_03216-RA	Tmus_04862-RA	T.eur_01698-RA
cluster521	6	P32611	GO:0032543; P:mitochondrial translation; IMP:SGD	Test_02515-RA	KKA30520.1	T.cer_01182-RA	T.pup_02096-RA	Tmus_06713-RA	T.eur_00921-RA
cluster522	6	Q7SEZ0	GO:0034477; P:U6 snRNA 3'-end processing; IBA:GO_Central	Test_05946-RA	KKA26212.1	T.cer_01320-RA	T.pup_01040-RA	Tmus_01300-RA	T.eur_02982-RA
cluster523	6	Q7S9I1	GO:0007007; P:inner mitochondrial membrane organization; IBA:GO_Central	Test_06181-RA	KKA30405.1	T.cer_03234-RA	T.pup_05746-RA	Tmus_02693-RA	T.eur_03201-RA
cluster524	6	P32561	GO:0061587; P:transfer RNA gene-mediated silencing; IMP:SGD	Test_00051-RA	KKA30586.1	T.cer_03421-RA	T.pup_03866-RA	Tmus_06248-RA	T.eur_00492-RA
cluster525	6	Q4IQT8	GO:0016787; F:hydrolase activity; IEA:UniProtKB-KW	Test_03245-RA	KKA29407.1	T.cer_05130-RA	T.pup_06131-RA	Tmus_04540-RA	T.eur_04422-RA
cluster526	6	Q9LFN3	GO:0008643; P:carbohydrate transport; IEA:UniProtKB-KW	Test_01843-RA	KKA29836.1	T.cer_04444-RA	T.pup_04770-RA	Tmus_06536-RA	T.eur_02914-RA
cluster527	6	N/A	N/A	Test_05271-RA	KKA26943.1	T.cer_04421-RA	T.pup_02937-RA	Tmus_00160-RA	T.eur_01174-RA
cluster528	6	O59952	GO:0016042; P:lipid catabolic process; IEA:UniProtKB-KW	Test_01153-RA	KKA27795.1	T.cer_06952-RA	T.pup_02026-RA	Tmus_02862-RA	T.eur_05344-RA
cluster529	6	P22987	GO:0006468; P:protein phosphorylation; IBA:GO_Central	Test_01938-RA	KKA26579.1	T.cer_01425-RA	T.pup_03697-RA	Tmus_05595-RA	T.eur_00858-RA
cluster531	6	N/A	N/A	Test_05800-RA	KKA29347.1	T.cer_00132-RA	T.pup_00980-RA	Tmus_03418-RA	T.eur_00119-RA
cluster532	6	N/A	N/A	Test_03620-RA	KKA30745.1	T.cer_06101-RA	T.pup_05401-RA	Tmus_04515-RA	T.eur_06257-RA
cluster533	6	P52890	GO:0051403; P:stress-activated MAPK cascade; IMP:PomBase	Test_00610-RA	KKA28539.1	T.cer_02935-RA	T.pup_03630-RA	Tmus_02172-RA	T.eur_03651-RA
cluster534	6	P46463	GO:0006625; P:protein targeting to peroxisome; IEA:InterPro	Test_00453-RA	KKA29430.1	T.cer_03150-RA	T.pup_03317-RA	Tmus_06204-RA	T.eur_03492-RA
cluster535	6	N/A	N/A	Test_06067-RA	KKA27565.1	T.cer_03861-RA	T.pup_05131-RA	Tmus_03665-RA	T.eur_06888-RA
cluster536	6	Q53IP3	GO:0043565; F:sequence-specific DNA binding; IEA:InterPro	Test_00606-RA	KKA28540.1	T.cer_06353-RA	T.pup_06121-RA	Tmus_05044-RA	T.eur_03648-RA
cluster537	6	Q15392	GO:0009888; P:tissue development; IMP:UniProtKB	Test_04547-RA	KKA28902.1	T.cer_03445-RA	T.pup_01924-RA	Tmus_02786-RA	T.eur_06916-RA
cluster538	6	P20772	GO:0006164; P:purine nucleotide biosynthetic process; IBA:GO_Central	Test_01097-RA	KKA29503.1	T.cer_00571-RA	T.pup_01603-RA	Tmus_00529-RA	T.eur_05401-RA
cluster539	6	N/A	N/A	Test_02511-RA	KKA29241.1	T.cer_04101-RA	T.pup_02092-RA	Tmus_05134-RA	T.eur_00925-RA
cluster540	6	N/A	N/A	Test_02147-RA	KKA27217.1	T.cer_06676-RA	T.pup_06199-RA	Tmus_04650-RA	T.eur_04202-RA
cluster541	6	N/A	N/A	Test_06008-RA	KKA27957.1	T.cer_01099-RA	T.pup_00416-RA	Tmus_00328-RA	T.eur_04977-RA
cluster542	6	Q9UT38	GO:0048278; P:vesicle docking; ISS:PomBase	Test_04450-RA	KKA28062.1	T.cer_04156-RA	T.pup_01308-RA	Tmus_04622-RA	T.eur_06455-RA
cluster543	6	Q9P7R8	GO:0023052; P:signaling; NAS:PomBase	Test_05514-RA	KKA28301.1	T.cer_00299-RA	T.pup_02085-RA	Tmus_01191-RA	T.eur_04577-RA
cluster544	6	Q66KB0	GO:0006511; P:ubiquitin-dependent protein catabolic process; IBA:GO_Central	Test_05097-RA	KKA26731.1	T.cer_01932-RA	T.pup_01964-RA	Tmus_00413-RA	T.eur_01297-RA
cluster545	6	P30919	GO:0051604; P:protein maturation; IBA:GO_Central	Test_05864-RA	KKA31094.1	T.cer_01914-RA	T.pup_00261-RA	Tmus_05510-RA	T.eur_00183-RA
cluster546	6	P34164	GO:0007165; P:signal transduction; IGI:SGD	Test_03887-RA	KKA29452.1	T.cer_06125-RA	T.pup_00489-RA	Tmus_04630-RA	T.eur_02304-RA
cluster547	6	N/A	N/A	Test_00104-RA	KKA30486.1	T.cer_02445-RA	T.pup_04714-RA	Tmus_04920-RA	T.eur_00548-RA
cluster548	6	Q02854	GO:0003954; F:NADH dehydrogenase activity; IEA:UniProtKB-EC	Test_00400-RA	KKA28936.1	T.cer_01225-RA	T.pup_01678-RA	Tmus_02673-RA	T.eur_00842-RA
cluster549	6	Q54YP4	GO:0016192; P:vesicle-mediated transport; ISS:dictyBase	Test_02158-RA	KKA30677.1	T.cer_04571-RA	T.pup_03256-RA	Tmus_05009-RA	T.eur_04192-RA
cluster550	6	O74746	GO:0045292; P:mRNA cis splicing, via spliceosome; NAS:PomBase	Test_04062-RA	KKA30239.1	T.cer_03916-RA	T.pup_03549-RA	Tmus_06169-RA	T.eur_02812-RA
cluster551	6	P08638	GO:0045944; P:positive regulation of transcription by RNA polymerase II; IDA:SGD	Test_04689-RA	KKA26250.1	T.cer_05805-RA	T.pup_06369-RA	Tmus_04140-RA	T.eur_03042-RA
cluster552	6	P38918	GO:0046222; P:aflatoxin metabolic process; IDA:RGD	Test_05801-RA	KKA29334.1	T.cer_00133-RA	T.pup_04743-RA	Tmus_03419-RA	T.eur_00120-RA
cluster553	6	Q7RXQ8	GO:0000162; P:tryptophan biosynthetic process; IBA:GO_Central	Test_01657-RA	KKA28802.1	T.cer_05126-RA	T.pup_02413-RA	Tmus_06618-RA	T.eur_05666-RA
cluster554	6	Q09832	GO:0031591; P:wybutosine biosynthetic process; ISO:PomBase	Test_06277-RA	KKA28121.1	T.cer_02515-RA	T.pup_02464-RA	Tmus_00683-RA	T.eur_03296-RA
cluster555	6	Q7SA85	GO:0006625; P:protein targeting to peroxisome; IBA:GO_Central	Test_01913-RA	KKA27873.1	T.cer_02720-RA	T.pup_05352-RA	Tmus_02564-RA	T.eur_02852-RA
cluster556	6	Q2H988	GO:0006355; P:regulation of transcription, DNA-templated; IEA:InterPro	Test_04207-RA	KKA26625.1	T.cer_06919-RA	T.pup_04776-RA	Tmus_05799-RA	T.eur_00193-RA
cluster557	6	Q09752	GO:0055085; P:transmembrane transport; IBA:GO_Central	Test_04285-RA	KKA28396.1	T.cer_03779-RA	T.pup_04940-RA	Tmus_05994-RA	T.eur_00074-RA
cluster558	6	Q42472	GO:0006807; P:nitrogen compound metabolic process; TAS:TAIR	Test_02164-RA	KKA30678.1	T.cer_03069-RA	T.pup_04423-RA	Tmus_05003-RA	T.eur_04186-RA
cluster559	6	Q6FPU0	GO:0042273; P:ribosomal large subunit biogenesis; IEA:EnsemblFungi	Test_05688-RA	KKA28188.1	T.cer_01522-RA	T.pup_02228-RA	Tmus_03781-RA	T.eur_05752-RA
cluster560	6	Q1LX49	N/A	Test_02650-RA	KKA26821.1	T.cer_02061-RA	T.pup_02219-RA	Tmus_02636-RA	T.eur_01759-RA
cluster561	6	Q7S7L7	GO:0070084; P:protein initiator methionine removal; IEA:UniProtKB-UniRule	Test_00766-RA	KKA28225.1	T.cer_02803-RA	T.pup_03088-RA	Tmus_04768-RA	T.eur_03811-RA
cluster562	6	O42917	GO:0019985; P:translesion synthesis; IMP:PomBase	Test_01328-RA	KKA27327.1	T.cer_02277-RA	T.pup_05055-RA	Tmus_03463-RA	T.eur_05846-RA
cluster563	6	Q5ATG7	GO:0055085; P:transmembrane transport; IEA:InterPro	Test_03962-RA	KKA26798.1	T.cer_07013-RA	T.pup_00964-RA	Tmus_00640-RA	T.eur_02715-RA
cluster564	6	N/A	N/A	Test_02624-RA	KKA26869.1	T.cer_05968-RA	T.pup_00374-RA	Tmus_02289-RA	T.eur_01734-RA
cluster565	6	Q9UUK0	GO:0042818; P:pyridoxamine metabolic process; ISM:PomBase	Test_06119-RA	KKA26512.1	T.cer_04305-RA	T.pup_01626-RA	Tmus_06259-RA	T.eur_06837-RA
cluster566	6	O94345	GO:0032543; P:mitochondrial translation; ISS:PomBase	Test_02452-RA	KKA30929.1	T.cer_04711-RA	T.pup_04645-RA	Tmus_02392-RA	T.eur_00984-RA
cluster567	6	Q2H740	GO:0045040; P:protein import into mitochondrial outer membrane; IEA:UniProtKB-UniRule	Test_06699-RA	KKA26525.1	T.cer_03892-RA	T.pup_02125-RA	Tmus_04212-RA	T.eur_02954-RA
cluster568	6	Q9P6C8	GO:0006116; P:NADH oxidation; IBA:GO_Central	Test_02254-RA	KKA29706.1	T.cer_02021-RA	T.pup_05944-RA	Tmus_06288-RA	T.eur_04097-RA
cluster569	6	Q9UUA6	GO:0006644; P:phospholipid metabolic process; ISO:PomBase	Test_03940-RA	KKA28764.1	T.cer_01666-RA	T.pup_00753-RA	Tmus_03603-RA	T.eur_02252-RA
cluster570	6	Q8R2N1	GO:0006833; P:water transport; IDA:UniProtKB	Test_02224-RA	KKA29992.1	T.cer_07144-RA	T.pup_00621-RA	Tmus_01082-RA	T.eur_04126-RA
cluster571	6	N/A	N/A	Test_04749-RA	KKA30176.1	T.cer_01497-RA	T.pup_04787-RA	Tmus_06664-RA	T.eur_03100-RA
cluster572	6	Q9URU2	GO:0031860; P:telomeric 3' overhang formation; IGI:PomBase	Test_04497-RA	KKA30036.1	T.cer_00595-RA	T.pup_04795-RA	Tmus_01835-RA	T.eur_06500-RA
cluster573	6	Q70M86	GO:0000909; P:sporocarp development involved in sexual reproduction; IMP:UniProtKB	Test_02847-RA	KKA27871.1	T.cer_01952-RA	T.pup_02327-RA	Tmus_02140-RA	T.eur_04007-RA
cluster574	6	O94474	GO:0070481; P:nuclear-transcribed mRNA catabolic process, non-stop decay; ISO:PomBase	Test_01460-RA	KKA28879.1	T.cer_00014-RA	T.pup_00882-RA	Tmus_00594-RA	T.eur_05238-RA
cluster575	6	Q92353	GO:0016579; P:protein deubiquitination; HDA:PomBase	Test_03536-RA	KKA29201.1	T.cer_02527-RA	T.pup_03269-RA	Tmus_02560-RA	T.eur_06335-RA
cluster576	6	Q5A7S7	GO:0006357; P:regulation of transcription by RNA polymerase II; IMP:CGD	Test_06888-RA	KKA30376.1	T.cer_08225-RA	T.pup_01921-RA	Tmus_04452-RA	T.eur_06802-RA
cluster577	6	O94402	GO:0071577; P:zinc ion transmembrane transport; IBA:GO_Central	Test_03657-RA	KKA31027.1	T.cer_06486-RA	T.pup_02892-RA	Tmus_06381-RA	T.eur_06033-RA
cluster578	6	Q6P8K8	GO:0006508; P:proteolysis; IBA:GO_Central	Test_03830-RA	KKA28562.1	T.cer_01034-RA	T.pup_00481-RA	Tmus_06440-RA	T.eur_02356-RA
cluster579	6	Q03699	GO:0004190; F:aspartic-type endopeptidase activity; IEA:UniProtKB-KW	Test_05857-RA	KKA31090.1	T.cer_01115-RA	T.pup_00269-RA	Tmus_01002-RA	T.eur_00175-RA
cluster580	6	Q9Y810	GO:0033617; P:mitochondrial respiratory chain complex IV assembly; ISO:PomBase	Test_06156-RA	KKA30723.1	T.cer_01871-RA	T.pup_03328-RA	Tmus_04462-RA	T.eur_03225-RA
cluster581	6	Q99615	GO:1900034; P:regulation of cellular response to heat; TAS:Reactome	Test_03041-RA	KKA29277.1	T.cer_01311-RA	T.pup_00287-RA	Tmus_01459-RA	T.eur_03443-RA
cluster582	6	Q5A1W9	GO:1900239; P:regulation of phenotypic switching; IMP:CGD	Test_05865-RA	KKA31093.1	T.cer_01913-RA	T.pup_06189-RA	Tmus_05509-RA	T.eur_00184-RA
cluster583	6	Q9USP8	GO:0006099; P:tricarboxylic acid cycle; IMP:PomBase	Test_03172-RA	KKA27277.1	T.cer_03677-RA	T.pup_05429-RA	Tmus_03676-RA	T.eur_05063-RA
cluster584	6	S0DZN4	GO:0055085; P:transmembrane transport; IEA:InterPro	Test_05678-RA	KKA31073.1	T.cer_04927-RA	T.pup_03049-RA	Tmus_06002-RA	T.eur_05741-RA
cluster585	6	Q03529	GO:0006673; P:inositol phosphoceramide metabolic process; IMP:SGD	Test_00626-RA	KKA28554.1	T.cer_03475-RA	T.pup_01433-RA	Tmus_02189-RA	T.eur_03668-RA
cluster586	6	Q9USZ3	GO:0000387; P:spliceosomal snRNP assembly; IBA:GO_Central	Test_05067-RA	KKA30084.1	T.cer_00718-RA	T.pup_01238-RA	Tmus_05936-RA	T.eur_01266-RA
cluster587	6	P37254	GO:0046654; P:tetrahydrofolate biosynthetic process; IEA:UniProtKB-UniPathway	KKA27728.1	T.eur_02545-RA	T.cer_02010-RA	T.pup_02192-RA	Tmus_05170-RA	Test_03406-RA
cluster588	6	Q9Y875	GO:0006555; P:methionine metabolic process; IEP:AspGD	Test_06443-RA	KKA30781.1	T.cer_00302-RA	T.pup_04753-RA	Tmus_03323-RA	T.eur_02690-RA
cluster589	6	N/A	N/A	Test_05869-RA	KKA29365.1	T.cer_05780-RA	T.pup_04007-RA	Tmus_05911-RA	T.eur_02927-RA
cluster590	6	P33277	GO:0032005; P:signal transduction involved in positive regulation of conjugation with cellular fusion; IMP:PomBase	Test_04418-RA	KKA28971.1	T.cer_00614-RA	T.pup_04029-RA	Tmus_02040-RA	T.eur_02064-RA
cluster592	6	O42772	GO:0006099; P:tricarboxylic acid cycle; IEA:UniProtKB-UniPathway	Test_00569-RA	KKA30804.1	T.cer_02049-RA	T.pup_03939-RA	Tmus_03572-RA	T.eur_03612-RA
cluster593	6	Q2KF83	GO:0006777; P:Mo-molybdopterin cofactor biosynthetic process; IEA:UniProtKB-UniRule	Test_03476-RA	KKA31199.1	T.cer_03456-RA	T.pup_00732-RA	Tmus_05473-RA	T.eur_02614-RA
cluster594	6	Q09743	GO:0038203; P:TORC2 signaling; IMP:PomBase	Test_07118-RA	KKA26235.1	T.cer_00374-RA	T.pup_00949-RA	Tmus_04823-RA	T.eur_02969-RA
cluster595	6	O74633	GO:0006360; P:transcription by RNA polymerase I; IEA:GOC	Test_00582-RA	KKA30811.1	T.cer_00445-RA	T.pup_01952-RA	Tmus_03560-RA	T.eur_03624-RA
cluster596	6	Q7S8R8	GO:0042176; P:regulation of protein catabolic process; IEA:InterPro	Test_04029-RA	KKA29908.1	T.cer_07320-RA	T.pup_05692-RA	Tmus_02987-RA	T.eur_02780-RA
cluster597	6	G0SEV9	GO:0006415; P:translational termination; IEA:EnsemblFungi	Test_01552-RA	KKA29125.1	T.cer_02708-RA	T.pup_03575-RA	Tmus_04712-RA	T.eur_00400-RA
cluster598	6	Q03730	GO:0005774; C:vacuolar membrane; IEA:UniProtKB-SubCell	Test_03182-RA	KKA27030.1	T.cer_06216-RA	T.pup_05463-RA	Tmus_04384-RA	T.eur_04483-RA
cluster599	6	Q04217	GO:0031167; P:rRNA methylation; TAS:Reactome	Test_00158-RA	KKA27046.1	T.cer_05532-RA	T.pup_02141-RA	Tmus_02728-RA	T.eur_00602-RA
cluster600	6	D4ATR3	GO:0008152; P:metabolic process; IEA:UniProtKB-KW	Test_04019-RA	KKA29904.1	T.cer_00341-RA	T.pup_00920-RA	Tmus_03757-RA	T.eur_02770-RA
cluster601	6	Q870W1	GO:0019878; P:lysine biosynthetic process via aminoadipic acid; IEA:UniProtKB-UniPathway	Test_00843-RA	KKA26696.1	T.cer_01008-RA	T.pup_02818-RA	Tmus_01942-RA	T.eur_01604-RA
cluster602	6	Q9UUD1	GO:0008202; P:steroid metabolic process; IEA:UniProtKB-KW	Test_06654-RA	KKA31064.1	T.cer_06044-RA	T.pup_01085-RA	Tmus_01048-RA	T.eur_06966-RA
cluster603	6	Q0IID9	GO:0006641; P:triglyceride metabolic process; IBA:GO_Central	Test_02870-RA	KKA29384.1	T.cer_06521-RA	T.pup_04715-RA	Tmus_04932-RA	T.eur_04028-RA
cluster604	6	N/A	N/A	Test_04187-RA	KKA30500.1	T.cer_00553-RA	T.pup_02393-RA	Tmus_05550-RA	T.eur_00213-RA
cluster605	6	Q08777	GO:0032218; P:riboflavin transport; IGI:SGD	Test_06256-RA	KKA27925.1	T.cer_00066-RA	T.pup_05760-RA	Tmus_00704-RA	T.eur_03276-RA
cluster606	6	N/A	N/A	Test_06993-RA	KKA28182.1	T.cer_01584-RA	T.pup_01093-RA	Tmus_00943-RA	T.eur_03416-RA
cluster607	6	Q12116	GO:0016020; C:membrane; ISS:SGD	Test_05619-RA	KKA26046.1	T.cer_00623-RA	T.pup_03799-RA	Tmus_02257-RA	T.eur_05686-RA
cluster608	6	Q92396	GO:0042438; P:melanin biosynthetic process; IEA:UniProtKB-KW	Test_00583-RA	KKA30812.1	T.cer_00444-RA	T.pup_01953-RA	Tmus_03559-RA	T.eur_03625-RA
cluster609	6	Q4IBN1	GO:0043488; P:regulation of mRNA stability; IEA:InterPro	Test_06292-RA	KKA26810.1	T.cer_06751-RA	T.pup_03983-RA	Tmus_04845-RA	T.eur_03142-RA
cluster610	6	P33307	GO:0006606; P:protein import into nucleus; IBA:GO_Central	Test_01127-RA	KKA27869.1	T.cer_03388-RA	T.pup_04839-RA	Tmus_06697-RA	T.eur_05369-RA
cluster611	6	P15181	GO:0032543; P:mitochondrial translation; IBA:GO_Central	Test_05453-RA	KKA28479.1	T.cer_06086-RA	T.pup_05168-RA	Tmus_03660-RA	T.eur_04515-RA
cluster612	6	Q12016	GO:0015031; P:protein transport; IEA:UniProtKB-KW	Test_03257-RA	KKA28228.1	T.cer_01293-RA	T.pup_02262-RA	Tmus_02486-RA	T.eur_04409-RA
cluster613	6	P18696	GO:0015193; F:L-proline transmembrane transporter activity; IBA:GO_Central	Test_04686-RA	KKA26247.1	T.cer_02923-RA	T.pup_05727-RA	Tmus_06153-RA	T.eur_03039-RA
cluster614	6	P21594	GO:0044205; P:'de novo' UMP biosynthetic process; IEA:UniProtKB-UniPathway	Test_02866-RA	KKA30894.1	T.cer_07559-RA	T.pup_05023-RA	Tmus_04926-RA	T.eur_04023-RA
cluster615	6	Q12425	GO:0097428; P:protein maturation by iron-sulfur cluster transfer; IMP:SGD	Test_04138-RA	KKA27425.1	T.cer_01988-RA	T.pup_02911-RA	Tmus_03036-RA	T.eur_00260-RA
cluster616	6	Q9P602	GO:0015986; P:ATP synthesis coupled proton transport; IEA:InterPro	Test_04180-RA	KKA30499.1	T.cer_01697-RA	T.pup_03077-RA	Tmus_05557-RA	T.eur_00221-RA
cluster617	6	N/A	N/A	Test_04352-RA	KKA30148.1	T.cer_05054-RA	T.pup_04472-RA	Tmus_00271-RA	T.eur_01998-RA
cluster618	6	B0XT36	GO:0045490; P:pectin catabolic process; ISS:UniProtKB	Test_06829-RA	KKA27238.1	T.cer_02873-RA	T.pup_03895-RA	Tmus_06398-RA	T.eur_02387-RA
cluster619	6	N/A	N/A	Test_02392-RA	KKA29943.1	T.cer_03799-RA	T.pup_03689-RA	Tmus_01764-RA	T.eur_01044-RA
cluster621	6	Q9UT32	GO:0030490; P:maturation of SSU-rRNA; ISO:PomBase	Test_04606-RA	KKA27074.1	T.cer_03635-RA	T.pup_03487-RA	Tmus_05706-RA	T.eur_06195-RA
cluster622	6	Q02516	GO:0043457; P:regulation of cellular respiration; IGI:SGD	Test_01076-RA	KKA29486.1	T.cer_00127-RA	T.pup_00434-RA	Tmus_00507-RA	T.eur_05422-RA
cluster623	6	Q4IJ11	GO:0005634; C:nucleus; IEA:UniProtKB-SubCell	Test_06659-RA	KKA31060.1	T.cer_01778-RA	T.pup_01080-RA	Tmus_05592-RA	T.eur_06970-RA
cluster624	6	N/A	N/A	Test_02238-RA	KKA29989.1	T.cer_05870-RA	T.pup_03060-RA	Tmus_01094-RA	T.eur_04113-RA
cluster625	6	Q5UP73	GO:0016020; C:membrane; IEA:InterPro	Test_04164-RA	KKA31165.1	T.cer_01338-RA	T.pup_04239-RA	Tmus_04989-RA	T.eur_00236-RA
cluster626	6	O42882	GO:0005634; C:nucleus; HDA:PomBase	Test_00279-RA	KKA31109.1	T.cer_02414-RA	T.pup_03457-RA	Tmus_01632-RA	T.eur_00721-RA
cluster627	6	M2SNN6	GO:0030435; P:sporulation resulting in formation of a cellular spore; IEA:UniProtKB-KW	Test_01235-RA	KKA29163.1	T.cer_04439-RA	T.pup_04213-RA	Tmus_01884-RA	T.eur_05265-RA
cluster628	6	Q9D0J4	GO:0031113; P:regulation of microtubule polymerization; ISS:UniProtKB	Test_02653-RA	KKA28810.1	T.cer_02057-RA	T.pup_02217-RA	Tmus_02633-RA	T.eur_01762-RA
cluster629	6	D4AYG1	GO:0016021; C:integral component of membrane; IEA:UniProtKB-KW	Test_03773-RA	KKA28696.1	T.cer_01879-RA	T.pup_06528-RA	Tmus_05887-RA	T.eur_06088-RA
cluster630	6	N/A	N/A	Test_03139-RA	KKA30516.1	T.cer_06448-RA	T.pup_03677-RA	Tmus_06601-RA	T.eur_05095-RA
cluster631	6	Q86A05	GO:0016407; F:acetyltransferase activity; IEA:InterPro	Test_03662-RA	KKA31018.1	T.cer_05896-RA	T.pup_02897-RA	Tmus_04493-RA	T.eur_06028-RA
cluster632	6	Q03976	GO:0032543; P:mitochondrial translation; IC:SGD	Test_02471-RA	KKA30647.1	T.cer_01590-RA	T.pup_02594-RA	Tmus_03828-RA	T.eur_00965-RA
cluster633	6	N/A	N/A	Test_00811-RA	KKA27578.1	T.cer_02786-RA	T.pup_02174-RA	Tmus_06072-RA	T.eur_03856-RA
cluster634	6	Q6CG53	GO:0006979; P:response to oxidative stress; IBA:GO_Central	Test_00866-RA	KKA28624.1	T.cer_01439-RA	T.pup_00878-RA	Tmus_02930-RA	T.eur_01582-RA
cluster635	6	P38925	GO:0006828; P:manganese ion transport; IMP:SGD	Test_07098-RA	KKA29013.1	T.cer_06414-RA	T.pup_05948-RA	Tmus_00371-RA	T.eur_01339-RA
cluster636	6	N/A	N/A	Test_00286-RA	KKA31144.1	T.cer_00072-RA	T.pup_06202-RA	Tmus_01625-RA	T.eur_00732-RA
cluster637	6	N/A	N/A	Test_03272-RA	KKA26913.1	T.cer_06750-RA	T.pup_06471-RA	Tmus_02471-RA	T.eur_04394-RA
cluster638	6	P37967	GO:0004104; F:cholinesterase activity; IEA:InterPro	Test_05882-RA	KKA29097.1	T.cer_01770-RA	T.pup_01811-RA	Tmus_03383-RA	T.eur_04276-RA
cluster639	6	Q9V8M5	GO:0006574; P:valine catabolic process; IBA:GO_Central	Test_00703-RA	KKA30999.1	T.cer_05397-RA	T.pup_04269-RA	Tmus_00902-RA	T.eur_03749-RA
cluster640	6	Q5LLU6	GO:0006412; P:translation; IEA:UniProtKB-UniRule	Test_05253-RA	KKA26096.1	T.cer_05886-RA	T.pup_01264-RA	Tmus_00178-RA	T.eur_01192-RA
cluster641	6	N/A	N/A	Test_03665-RA	KKA31020.1	T.cer_04590-RA	T.pup_06294-RA	Tmus_04490-RA	T.eur_06025-RA
cluster642	6	P46595	GO:0006511; P:ubiquitin-dependent protein catabolic process; IMP:PomBase	Test_02780-RA	KKA27020.1	T.cer_04486-RA	T.pup_02559-RA	Tmus_02492-RA	T.eur_03941-RA
cluster643	6	P46674	GO:0006283; P:transcription-coupled nucleotide-excision repair; IMP:SGD	Test_04299-RA	KKA28407.1	T.cer_01963-RA	T.pup_01857-RA	Tmus_03545-RA	T.eur_00088-RA
cluster644	6	Q8IH12	GO:0008380; P:RNA splicing; IMP:FlyBase	Test_04555-RA	KKA27460.1	T.cer_01621-RA	T.pup_00319-RA	Tmus_02794-RA	T.eur_06924-RA
cluster645	6	P33280	GO:0000050; P:urea cycle; IEA:UniProtKB-UniPathway	Test_02725-RA	KKA30876.1	T.cer_05192-RA	T.pup_01516-RA	Tmus_04078-RA	T.eur_03886-RA
cluster646	6	Q7XJJ7	GO:0070291; P:N-acylethanolamine metabolic process; IMP:TAIR	Test_01431-RA	KKA28866.1	T.cer_03331-RA	T.pup_02729-RA	Tmus_05779-RA	T.eur_07020-RA
cluster647	6	A2QLK4	GO:0008360; P:regulation of cell shape; IEA:UniProtKB-KW	Test_06197-RA	KKA27206.1	T.cer_07296-RA	T.pup_00152-RA	Tmus_01420-RA	T.eur_05785-RA
cluster648	6	P48826	GO:0006098; P:pentose-phosphate shunt; IEA:UniProtKB-UniPathway	Test_01524-RA	KKA28717.1	T.cer_02696-RA	T.pup_05006-RA	Tmus_00015-RA	T.eur_00428-RA
cluster649	6	Q9P6P5	GO:0006886; P:intracellular protein transport; ISO:PomBase	Test_02053-RA	KKA30310.1	T.cer_00973-RA	T.pup_03372-RA	Tmus_02441-RA	T.eur_04756-RA
cluster650	6	Q7SAN9	GO:0015031; P:protein transport; IEA:UniProtKB-KW	Test_06423-RA	KKA28908.1	T.cer_04336-RA	T.pup_01482-RA	Tmus_03344-RA	T.eur_02670-RA
cluster651	6	P56286	GO:0031571; P:mitotic G1 DNA damage checkpoint; IMP:PomBase	Test_04082-RA	KKA29638.1	T.cer_01829-RA	T.pup_04161-RA	Tmus_06051-RA	T.eur_00314-RA
cluster652	6	B2KWH9	GO:0016491; F:oxidoreductase activity; IEA:UniProtKB-KW	Test_00934-RA	KKA29548.1	T.cer_01295-RA	T.pup_00548-RA	Tmus_00128-RA	T.eur_01510-RA
cluster653	6	Q09674	GO:0006536; P:glutamate metabolic process; ISS:PomBase	Test_06635-RA	KKA31011.1	T.pup_00703-RA	Tmus_05270-RA	T.eur_06947-RA	T.cer_07626-RA
cluster654	6	G0S920	GO:0042254; P:ribosome biogenesis; IEA:UniProtKB-KW	Test_01898-RA	KKA29832.1	T.cer_04931-RA	T.pup_00669-RA	Tmus_02579-RA	T.eur_02867-RA
cluster655	6	N/A	N/A	Test_01433-RA	KKA28867.1	T.cer_07655-RA	T.pup_02731-RA	Tmus_06766-RA	T.eur_07018-RA
cluster656	6	P80065	GO:0005975; P:carbohydrate metabolic process; IEA:InterPro	Test_01348-RA	KKA28220.1	T.cer_06473-RA	T.pup_03291-RA	Tmus_06395-RA	T.eur_05865-RA
cluster657	6	Q07830	GO:0006506; P:GPI anchor biosynthetic process; IMP:SGD	Test_00978-RA	KKA29723.1	T.cer_05434-RA	T.pup_02237-RA	Tmus_06266-RA	T.eur_01471-RA
cluster658	6	N/A	N/A	Test_04115-RA	KKA29603.1	T.cer_00656-RA	T.pup_01205-RA	Tmus_04744-RA	T.eur_00280-RA
cluster659	6	Q0CL79	GO:0031028; P:septation initiation signaling; IEA:EnsemblFungi	Test_04191-RA	KKA26617.1	T.cer_00556-RA	T.pup_02397-RA	Tmus_05954-RA	T.eur_00209-RA
cluster660	6	Q9P567	GO:0006099; P:tricarboxylic acid cycle; IEA:UniProtKB-UniRule	Test_04182-RA	KKA30503.1	T.cer_01699-RA	T.pup_03075-RA	Tmus_05555-RA	T.eur_00219-RA
cluster661	6	Q8AVL0	N/A	Test_00461-RA	KKA29442.1	T.cer_01081-RA	T.pup_03851-RA	Tmus_06180-RA	T.eur_03500-RA
cluster662	6	O13868	GO:0006368; P:transcription elongation from RNA polymerase II promoter; ISO:PomBase	Test_00392-RA	KKA25961.1	T.cer_00361-RA	T.pup_01797-RA	Tmus_02665-RA	T.eur_00835-RA
cluster663	6	N/A	N/A	Test_03157-RA	KKA30884.1	T.cer_02289-RA	T.pup_05322-RA	Tmus_03690-RA	T.eur_05077-RA
cluster664	6	Q9P6R0	GO:0070898; P:RNA polymerase III preinitiation complex assembly; ISO:PomBase	Test_04232-RA	KKA28344.1	T.cer_03606-RA	T.pup_02951-RA	Tmus_05386-RA	T.eur_00022-RA
cluster665	6	Q7RYI0	GO:0005739; C:mitochondrion; IBA:GO_Central	Test_01052-RA	KKA30252.1	T.cer_02306-RA	T.pup_01788-RA	Tmus_05296-RA	T.eur_01401-RA
cluster666	6	O13492	GO:0006730; P:one-carbon metabolic process; IEA:UniProtKB-KW	Test_02985-RA	KKA28252.1	T.cer_00239-RA	T.pup_04145-RA	Tmus_03734-RA	T.eur_02144-RA
cluster667	6	O94547	GO:0023052; P:signaling; NAS:PomBase	Test_00048-RA	KKA30589.1	T.cer_00777-RA	T.pup_04577-RA	Tmus_00077-RA	T.eur_00489-RA
cluster668	6	N/A	N/A	Test_03037-RA	KKA29273.1	T.cer_01317-RA	T.pup_00292-RA	Tmus_01464-RA	T.eur_03438-RA
cluster669	6	Q04093	GO:0016042; P:lipid catabolic process; IEA:UniProtKB-KW	Test_03103-RA	KKA30342.1	T.cer_02235-RA	T.pup_02993-RA	Tmus_02116-RA	T.eur_05130-RA
cluster670	6	E3QBI3	GO:0006364; P:rRNA processing; IEA:UniProtKB-KW	Test_02451-RA	KKA30930.1	T.cer_04710-RA	T.pup_04646-RA	Tmus_02393-RA	T.eur_00985-RA
cluster671	6	P04817	GO:0055085; P:transmembrane transport; IDA:SGD	Test_00788-RA	KKA30061.1	T.cer_04528-RA	T.pup_05997-RA	Tmus_05057-RA	T.eur_03834-RA
cluster672	6	Q01896	GO:0055085; P:transmembrane transport; IMP:SGD	Test_02747-RA	KKA30864.1	T.cer_03459-RA	T.pup_05279-RA	Tmus_02524-RA	T.eur_03909-RA
cluster673	6	N/A	N/A	Test_03856-RA	KKA29032.1	T.cer_07234-RA	T.pup_02377-RA	Tmus_03168-RA	T.eur_02334-RA
cluster674	6	C7ZA26	GO:0006412; P:translation; IEA:UniProtKB-KW	Test_02038-RA	KKA28013.1	T.cer_00165-RA	T.pup_02527-RA	Tmus_02455-RA	T.eur_04771-RA
cluster675	6	Q4HVW2	GO:0006364; P:rRNA processing; IEA:UniProtKB-KW	Test_02862-RA	KKA30898.1	T.cer_04855-RA	T.pup_05437-RA	Tmus_05539-RA	T.eur_04019-RA
cluster676	6	P50904	GO:0001570; P:vasculogenesis; ISS:UniProtKB	Test_05122-RA	KKA29133.1	T.cer_07807-RA	T.pup_04299-RA	Tmus_00388-RA	T.eur_01321-RA
cluster677	6	G0S9A7	GO:0015031; P:protein transport; IEA:UniProtKB-KW	Test_02078-RA	KKA28077.1	T.cer_04662-RA	T.pup_05481-RA	Tmus_06327-RA	T.eur_04731-RA
cluster678	6	Q7SG09	GO:0006364; P:rRNA processing; IEA:UniProtKB-KW	Test_06997-RA	KKA28177.1	T.cer_03837-RA	T.pup_01097-RA	Tmus_00947-RA	T.eur_03420-RA
cluster679	6	O74349	GO:1990116; P:ribosome-associated ubiquitin-dependent protein catabolic process; ISO:PomBase	Test_05061-RA	KKA30082.1	T.cer_07458-RA	T.pup_01232-RA	Tmus_03145-RA	T.eur_01260-RA
cluster680	6	P22579	GO:0061587; P:transfer RNA gene-mediated silencing; IMP:SGD	Test_05982-RA	KKA26240.1	T.cer_03064-RA	T.pup_01177-RA	Tmus_01264-RA	T.eur_03019-RA
cluster681	6	Q1K8F6	GO:0016310; P:phosphorylation; IEA:GOC	Test_00221-RA	KKA26374.1	T.cer_05367-RA	T.pup_06152-RA	Tmus_02764-RA	T.eur_00664-RA
cluster682	6	O13810	GO:0006561; P:proline biosynthetic process; EXP:PomBase	Test_02630-RA	KKA26851.1	T.cer_00389-RA	T.pup_00368-RA	Tmus_02283-RA	T.eur_01740-RA
cluster683	6	Q6MDM4	GO:0006412; P:translation; IEA:UniProtKB-UniRule	Test_03285-RA	KKA26911.1	T.cer_02407-RA	T.pup_02032-RA	Tmus_02458-RA	T.eur_04381-RA
cluster684	6	O42896	GO:0006740; P:NADPH regeneration; ISO:PomBase	Test_04344-RA	KKA30142.1	T.cer_00560-RA	T.pup_03585-RA	Tmus_00263-RA	T.eur_01990-RA
cluster685	6	Q5BL29	GO:0006829; P:zinc ion transport; ISS:ZFIN	Test_03752-RA	KKA27135.1	T.cer_01384-RA	T.pup_03767-RA	Tmus_00809-RA	T.eur_05937-RA
cluster686	6	P31688	GO:0070413; P:trehalose metabolism in response to stress; IMP:SGD	Test_01317-RA	KKA27334.1	T.cer_04989-RA	T.pup_06218-RA	Tmus_03451-RA	T.eur_05835-RA
cluster687	6	P38142	GO:0055085; P:transmembrane transport; ISS:SGD	Test_05530-RA	KKA26875.1	T.cer_05149-RA	T.pup_02756-RA	Tmus_03885-RA	T.eur_06649-RA
cluster688	6	Q4INS6	GO:0051321; P:meiotic cell cycle; IEA:UniProtKB-KW	Test_00634-RA	KKA28711.1	T.cer_03118-RA	T.pup_01443-RA	Tmus_02197-RA	T.eur_03676-RA
cluster689	6	Q12511	GO:0006470; P:protein dephosphorylation; IDA:SGD	Test_05786-RA	KKA30103.1	T.cer_00291-RA	T.pup_02697-RA	Tmus_01132-RA	T.eur_03330-RA
cluster690	6	N/A	N/A	Test_02942-RA	KKA29964.1	T.cer_05067-RA	T.pup_06422-RA	Tmus_01718-RA	T.eur_02185-RA
cluster691	6	Q9UT75	GO:0006400; P:tRNA modification; ISO:PomBase	Test_00844-RA	KKA26697.1	T.cer_01009-RA	T.pup_02819-RA	Tmus_01943-RA	T.eur_01603-RA
cluster692	6	Q08967	GO:0055085; P:transmembrane transport; IBA:GO_Central	Test_00667-RA	KKA29169.1	T.cer_03396-RA	T.pup_04683-RA	Tmus_00866-RA	T.eur_03714-RA
cluster693	6	P0CD92	GO:0015267; F:channel activity; IEA:InterPro	Test_03431-RA	KKA27749.1	T.cer_01173-RA	T.pup_04328-RA	Tmus_04113-RA	T.eur_02569-RA
cluster694	6	I1RXT2	GO:0015031; P:protein transport; IEA:UniProtKB-KW	Test_01423-RA	KKA28827.1	T.cer_03909-RA	T.pup_05638-RA	Tmus_05771-RA	T.eur_07028-RA
cluster695	6	N/A	N/A	Test_05049-RA	KKA30915.1	T.cer_01762-RA	T.pup_03249-RA	Tmus_03133-RA	T.eur_01248-RA
cluster696	6	N/A	N/A	Test_00567-RA	KKA29813.1	T.cer_05714-RA	T.pup_01500-RA	Tmus_03574-RA	T.eur_03610-RA
cluster697	6	O74823	GO:0016973; P:poly(A)+ mRNA export from nucleus; IBA:GO_Central	Test_03939-RA	KKA28765.1	T.cer_01667-RA	T.pup_00754-RA	Tmus_03604-RA	T.eur_02253-RA
cluster698	6	A7EUC0	GO:0006508; P:proteolysis; IBA:GO_Central	Test_06780-RA	KKA28028.1	T.cer_00461-RA	T.pup_04350-RA	Tmus_01583-RA	T.eur_04838-RA
cluster699	6	Q9P6P8	GO:0016192; P:vesicle-mediated transport; ISO:PomBase	Test_00947-RA	KKA29195.1	T.cer_03089-RA	T.pup_00555-RA	Tmus_00141-RA	T.eur_01495-RA
cluster700	6	O60176	GO:0006376; P:mRNA splice site selection; ISO:PomBase	Test_00441-RA	KKA29436.1	T.cer_02456-RA	T.pup_00646-RA	Tmus_03518-RA	T.eur_03480-RA
cluster701	6	P17505	GO:0006099; P:tricarboxylic acid cycle; IMP:SGD	Test_05047-RA	KKA30904.1	T.cer_01844-RA	T.pup_03247-RA	Tmus_03131-RA	T.eur_01246-RA
cluster702	6	P20824	GO:0045944; P:positive regulation of transcription by RNA polymerase II; IBA:GO_Central	Test_04763-RA	KKA26485.1	T.cer_02532-RA	T.pup_05672-RA	Tmus_03849-RA	T.eur_03114-RA
cluster703	6	N/A	N/A	Test_00397-RA	KKA25960.1	T.cer_06701-RA	T.pup_01679-RA	Tmus_02670-RA	T.eur_00839-RA
cluster704	6	Q9UTN6	GO:0006366; P:transcription by RNA polymerase II; IDA:PomBase	Test_01649-RA	KKA26059.1	T.cer_07454-RA	T.pup_04751-RA	Tmus_06746-RA	T.eur_05673-RA
cluster705	6	P06785	GO:0006235; P:dTTP biosynthetic process; IEA:UniProtKB-UniPathway	Test_00980-RA	KKA29728.1	T.cer_03375-RA	T.pup_02239-RA	Tmus_06264-RA	T.eur_01469-RA
cluster706	6	N/A	N/A	Test_02896-RA	KKA27397.1	T.cer_04431-RA	T.pup_02313-RA	Tmus_05574-RA	T.eur_02228-RA
cluster707	6	Q92338	GO:0032194; P:ubiquinone biosynthetic process via 3,4-dihydroxy-5-polyprenylbenzoate; IMP:PomBase	Test_03878-RA	KKA29041.1	T.cer_00861-RA	T.pup_01279-RA	Tmus_04668-RA	T.eur_02313-RA
cluster708	6	O42637	GO:0005739; C:mitochondrion; IEA:UniProtKB-SubCell	Test_04121-RA	KKA29606.1	T.cer_00650-RA	T.pup_01200-RA	Tmus_04750-RA	T.eur_00274-RA
cluster709	6	P0CT09	GO:0006897; P:endocytosis; IEA:UniProtKB-KW	Test_00329-RA	KKA31119.1	T.cer_05284-RA	T.pup_04258-RA	Tmus_02226-RA	T.eur_00774-RA
cluster710	6	Q07533	GO:1990344; P:secondary cell septum biogenesis; IGI:SGD	Test_05461-RA	KKA28475.1	T.cer_04044-RA	T.pup_02761-RA	Tmus_03652-RA	T.eur_04522-RA
cluster711	6	A4RK04	GO:0043161; P:proteasome-mediated ubiquitin-dependent protein catabolic process; ISS:PAMGO_MGG	Test_04198-RA	KKA26620.1	T.cer_02646-RA	T.pup_01865-RA	Tmus_05790-RA	T.eur_00202-RA
cluster712	6	N/A	N/A	Test_04120-RA	KKA29628.1	T.cer_00651-RA	T.pup_01201-RA	Tmus_04749-RA	T.eur_00275-RA
cluster713	6	P87172	GO:0006506; P:GPI anchor biosynthetic process; ISO:PomBase	Test_02129-RA	KKA30157.1	T.cer_03293-RA	T.pup_01976-RA	Tmus_06423-RA	T.eur_04220-RA
cluster714	6	Q7SBX8	GO:0008380; P:RNA splicing; IEA:UniProtKB-KW	Test_04175-RA	KKA29009.1	T.cer_06326-RA	T.pup_04999-RA	Tmus_04999-RA	T.eur_00226-RA
cluster715	6	Q9UTQ4	GO:0042602; F:riboflavin reductase (NADPH) activity; IBA:GO_Central	Test_04373-RA	KKA28197.1	T.cer_01191-RA	T.pup_05837-RA	Tmus_00293-RA	T.eur_02018-RA
cluster716	6	Q3ZBW2	GO:0019395; P:fatty acid oxidation; IBA:GO_Central	Test_02768-RA	KKA31076.1	T.cer_01305-RA	T.pup_04421-RA	Tmus_02504-RA	T.eur_03929-RA
cluster717	6	O59825	GO:0006281; P:DNA repair; IC:PomBase	Test_05964-RA	KKA26193.1	T.cer_06781-RA	T.pup_03619-RA	Tmus_01282-RA	T.eur_03001-RA
cluster718	6	A4DA06	GO:0016021; C:integral component of membrane; IEA:UniProtKB-KW	Test_05692-RA	KKA28196.1	T.cer_01526-RA	T.pup_02224-RA	Tmus_03777-RA	T.eur_05756-RA
cluster719	6	Q10335	GO:0043161; P:proteasome-mediated ubiquitin-dependent protein catabolic process; IBA:GO_Central	Test_00201-RA	KKA26383.1	T.cer_00684-RA	T.pup_01407-RA	Tmus_06114-RA	T.eur_00645-RA
cluster720	6	O74802	GO:0006574; P:valine catabolic process; IEA:UniProtKB-UniPathway	Test_00113-RA	KKA26136.1	T.cer_01266-RA	T.pup_00393-RA	Tmus_04911-RA	T.eur_00557-RA
cluster721	6	Q09176	GO:0000398; P:mRNA splicing, via spliceosome; IBA:GO_Central	Test_00005-RA	KKA30667.1	T.cer_02315-RA	T.pup_00083-RA	Tmus_00034-RA	T.eur_00448-RA
cluster722	6	P36605	GO:0010045; P:response to nickel cation; IMP:PomBase	Test_06327-RA	KKA28436.1	T.cer_03301-RA	T.pup_03175-RA	Tmus_03255-RA	T.eur_03178-RA
cluster723	6	N/A	N/A	Test_05971-RA	KKA26192.1	T.cer_03032-RA	T.pup_02577-RA	Tmus_01275-RA	T.eur_03008-RA
cluster724	6	Q9Y8G8	GO:0006265; P:DNA topological change; IEA:InterPro	Test_06323-RA	KKA28434.1	T.cer_04352-RA	T.pup_03171-RA	Tmus_03251-RA	T.eur_03173-RA
cluster725	6	P33299	GO:0006511; P:ubiquitin-dependent protein catabolic process; IPI:SGD	Test_00268-RA	KKA28663.1	T.cer_03637-RA	T.pup_04734-RA	Tmus_01643-RA	T.eur_00711-RA
cluster726	6	P13586	GO:0006828; P:manganese ion transport; IDA:SGD	Test_00263-RA	KKA28666.1	T.cer_05297-RA	T.pup_04543-RA	Tmus_01648-RA	T.eur_00706-RA
cluster727	6	Q42598	GO:0009088; P:threonine biosynthetic process; ISS:PomBase	Test_04184-RA	KKA30502.1	T.cer_00551-RA	T.pup_02390-RA	Tmus_05553-RA	T.eur_00216-RA
cluster728	6	O94614	GO:0090093; P:regulation of fungal-type cell wall beta-glucan biosynthetic process; IDA:PomBase	Test_06214-RA	KKA27204.1	T.cer_04092-RA	T.pup_00167-RA	Tmus_01437-RA	T.eur_05802-RA
cluster729	6	Q0VCK5	GO:0006886; P:intracellular protein transport; IEA:InterPro	Test_00886-RA	KKA26633.1	T.cer_01709-RA	T.pup_03011-RA	Tmus_02950-RA	T.eur_01562-RA
cluster730	6	L0PQJ9	GO:0030435; P:sporulation resulting in formation of a cellular spore; IEA:UniProtKB-KW	Test_04748-RA	KKA31188.1	T.cer_01496-RA	T.pup_02448-RA	Tmus_06663-RA	T.eur_03099-RA
cluster731	6	O14032	GO:0045944; P:positive regulation of transcription by RNA polymerase II; ISS:PomBase	Test_02307-RA	KKA28677.1	T.cer_02254-RA	T.pup_06092-RA	Tmus_01680-RA	T.eur_04046-RA
cluster732	6	P50086	GO:0070682; P:proteasome regulatory particle assembly; IMP:SGD	Test_07022-RA	KKA29971.1	T.cer_03651-RA	T.pup_00978-RA	Tmus_04076-RA	T.eur_00902-RA
cluster733	6	O43105	GO:0006412; P:translation; IEA:InterPro	Test_02696-RA	KKA30408.1	T.cer_06522-RA	T.pup_05810-RA	Tmus_02021-RA	T.eur_01803-RA
cluster734	6	Q9P7E3	GO:0006597; P:spermine biosynthetic process; IMP:PomBase	Test_00143-RA	KKA27045.1	T.cer_03913-RA	T.pup_04589-RA	Tmus_02743-RA	T.eur_00587-RA
cluster735	6	O14442	GO:0016126; P:sterol biosynthetic process; IEA:UniProtKB-KW	Test_00192-RA	KKA26386.1	T.cer_00786-RA	T.pup_01397-RA	Tmus_03442-RA	T.eur_00636-RA
cluster736	6	Q7S8C2	GO:0006357; P:regulation of transcription by RNA polymerase II; IBA:GO_Central	Test_00421-RA	KKA29795.1	T.cer_04701-RA	T.pup_06004-RA	Tmus_04833-RA	T.eur_05177-RA
cluster737	6	N/A	N/A	Test_01296-RA	KKA28820.1	T.cer_00056-RA	T.pup_03831-RA	Tmus_01968-RA	T.eur_01871-RA
cluster738	6	Q870A3	GO:0046872; F:metal ion binding; IEA:UniProtKB-KW	Test_05698-RA	KKA31184.1	T.cer_03794-RA	T.pup_02767-RA	Tmus_03771-RA	T.eur_05762-RA
cluster739	6	N/A	N/A	Test_02892-RA	KKA27402.1	T.cer_05746-RA	T.pup_02555-RA	Tmus_05571-RA	T.eur_02232-RA
cluster740	6	Q08971	GO:0005737; C:cytoplasm; IEA:UniProtKB-SubCell	Test_00091-RA	KKA31005.1	T.cer_01538-RA	T.pup_02903-RA	Tmus_06026-RA	T.eur_00535-RA
cluster741	6	P30589	GO:0000918; P:division septum site selection; IBA:GO_Central	Test_05476-RA	KKA26113.1	T.cer_00085-RA	T.pup_04140-RA	Tmus_03638-RA	T.eur_04537-RA
cluster742	6	Q12613	GO:0006542; P:glutamine biosynthetic process; IEA:InterPro	Test_05294-RA	KKA30743.1	T.cer_02109-RA	T.pup_04642-RA	Tmus_03807-RA	T.eur_01151-RA
cluster743	6	Q9C5U2	GO:0080117; P:secondary growth; IMP:UniProtKB	Test_05615-RA	KKA27930.1	T.cer_07104-RA	T.pup_04304-RA	Tmus_00319-RA	T.eur_04967-RA
cluster744	6	Q9HE74	GO:0006412; P:translation; IBA:GO_Central	Test_06808-RA	KKA29750.1	T.cer_04909-RA	T.pup_00453-RA	Tmus_05519-RA	T.eur_02410-RA
cluster745	6	Q8CDU6	GO:0004842; F:ubiquitin-protein transferase activity; ISO:MGI	Test_05743-RA	KKA27674.1	T.cer_03671-RA	T.pup_03928-RA	Tmus_05822-RA	T.eur_03372-RA
cluster746	6	O75003	GO:0005991; P:trehalose metabolic process; IDA:UniProtKB	Test_03348-RA	KKA29684.1	T.cer_02293-RA	T.pup_01373-RA	Tmus_03077-RA	T.eur_02487-RA
cluster747	6	Q4I1N3	GO:0000103; P:sulfate assimilation; IEA:UniProtKB-UniRule	Test_03612-RA	KKA29698.1	T.cer_05022-RA	T.pup_05985-RA	Tmus_03480-RA	T.eur_06263-RA
cluster748	6	P40996	GO:0006801; P:superoxide metabolic process; IBA:GO_Central	Test_01929-RA	KKA27289.1	T.cer_06773-RA	T.pup_02524-RA	Tmus_04682-RA	T.eur_02836-RA
cluster749	6	O13396	GO:0006301; P:postreplication repair; IBA:GO_Central	Test_05721-RA	KKA26154.1	T.cer_01555-RA	T.pup_01061-RA	Tmus_00921-RA	T.eur_03394-RA
cluster750	6	P41735	GO:0006744; P:ubiquinone biosynthetic process; IMP:SGD	Test_05570-RA	KKA30969.1	T.cer_02253-RA	T.pup_01246-RA	Tmus_00471-RA	T.eur_06691-RA
cluster751	6	O13621	GO:0061817; P:endoplasmic reticulum-plasma membrane tethering; ISO:PomBase	Test_06415-RA	KKA28926.1	T.cer_04050-RA	T.pup_03057-RA	Tmus_06374-RA	T.eur_02663-RA
cluster752	6	Q12556	GO:0009308; P:amine metabolic process; IEA:InterPro	Test_05259-RA	KKA26955.1	T.cer_00951-RA	T.pup_01258-RA	Tmus_00172-RA	T.eur_01186-RA
cluster753	6	O60200	GO:0015914; P:phospholipid transport; IDA:SGD	Test_02807-RA	KKA27018.1	T.cer_01139-RA	T.pup_02342-RA	Tmus_03614-RA	T.eur_03969-RA
cluster754	6	O94335	GO:0018279; P:protein N-linked glycosylation via asparagine; IBA:GO_Central	Test_01289-RA	KKA30478.1	T.cer_02466-RA	T.pup_03825-RA	Tmus_01974-RA	T.eur_01865-RA
cluster755	6	K0E3V3	GO:0009081; P:branched-chain amino acid metabolic process; IEA:InterPro	Test_03072-RA	KKA30692.1	T.cer_03656-RA	T.pup_00641-RA	Tmus_03523-RA	T.eur_03475-RA
cluster756	6	P83876	GO:0000245; P:spliceosomal complex assembly; TAS:UniProtKB	Test_00322-RA	KKA31132.1	T.cer_05625-RA	T.pup_05688-RA	Tmus_02233-RA	T.eur_00767-RA
cluster757	6	O74763	GO:1903463; P:regulation of mitotic cell cycle DNA replication; ISS:PomBase	Test_01419-RA	KKA28823.1	T.cer_04894-RA	T.pup_02544-RA	Tmus_06644-RA	T.eur_07032-RA
cluster758	6	N/A	N/A	Test_04646-RA	KKA29771.1	T.cer_01358-RA	T.pup_04428-RA	Tmus_00467-RA	T.eur_06154-RA
cluster759	6	P38116	GO:0016192; P:vesicle-mediated transport; IMP:SGD	Test_02551-RA	KKA29779.1	T.cer_02566-RA	Tmus_03913-RA	T.eur_01663-RA	T.pup_03337-RA
cluster760	6	Q4U3U5	GO:0019630; P:quinate metabolic process; IEA:UniProtKB-KW	Test_04000-RA	KKA29900.1	T.cer_02213-RA	T.pup_00903-RA	Tmus_00674-RA	T.eur_02750-RA
cluster761	6	P36044	GO:0006493; P:protein O-linked glycosylation; IMP:SGD	Test_02189-RA	KKA30094.1	T.cer_03407-RA	T.pup_04015-RA	Tmus_05072-RA	T.eur_04161-RA
cluster762	6	Q3ZC01	GO:0042509; P:regulation of tyrosine phosphorylation of STAT protein; IEA:Ensembl	Test_04199-RA	KKA26619.1	T.cer_00818-RA	T.pup_01866-RA	Tmus_05791-RA	T.eur_00201-RA
cluster763	6	N/A	N/A	Test_06595-RA	KKA27466.1	T.cer_03104-RA	T.pup_06077-RA	Tmus_00752-RA	T.eur_05569-RA
cluster764	6	O42709	GO:0001934; P:positive regulation of protein phosphorylation; IDA:PomBase	Test_04516-RA	KKA29210.1	T.cer_04813-RA	T.pup_01011-RA	Tmus_02376-RA	T.eur_06514-RA
cluster765	6	Q9US10	GO:0016192; P:vesicle-mediated transport; TAS:PomBase	Test_05960-RA	KKA26287.1	T.cer_06742-RA	T.pup_03622-RA	Tmus_01286-RA	T.eur_02997-RA
cluster766	6	Q8H116	GO:0006486; P:protein glycosylation; IEA:UniProtKB-UniPathway	Test_02247-RA	KKA29987.1	T.cer_02539-RA	T.pup_04198-RA	Tmus_01103-RA	T.eur_04104-RA
cluster767	6	P0C8Q0	GO:0043161; P:proteasome-mediated ubiquitin-dependent protein catabolic process; IBA:GO_Central	Test_00238-RA	KKA26556.1	T.cer_03277-RA	T.pup_01577-RA	Tmus_02751-RA	T.eur_00681-RA
cluster768	6	Q9P5L0	GO:0055114; P:oxidation-reduction process; IEA:UniProtKB-KW	Test_04482-RA	KKA30051.1	T.cer_01908-RA	T.pup_05872-RA	Tmus_01850-RA	T.eur_06485-RA
cluster769	6	N/A	N/A	Test_04177-RA	KKA28949.1	T.cer_03411-RA	T.pup_05001-RA	Tmus_06781-RA	T.eur_00224-RA
cluster770	6	P11803	GO:0042450; P:arginine biosynthetic process via ornithine; IBA:GO_Central	Test_00905-RA	KKA29555.1	T.cer_03613-RA	T.pup_01225-RA	Tmus_00096-RA	T.eur_01542-RA
cluster771	6	B6HJU0	GO:0055085; P:transmembrane transport; IEA:InterPro	Test_00816-RA	KKA27575.1	T.cer_04589-RA	T.pup_02178-RA	Tmus_06077-RA	T.eur_03861-RA
cluster772	6	O94372	GO:0006364; P:rRNA processing; ISO:PomBase	Test_00509-RA	KKA27508.1	T.cer_00424-RA	T.pup_00579-RA	Tmus_01524-RA	T.eur_03550-RA
cluster773	6	O43001	GO:0015031; P:protein transport; IEA:UniProtKB-KW	Test_02905-RA	KKA27379.1	T.cer_03983-RA	T.pup_04798-RA	Tmus_06137-RA	T.eur_02218-RA
cluster774	6	N/A	N/A	Test_06700-RA	KKA26526.1	T.cer_03890-RA	T.pup_02123-RA	Tmus_04211-RA	T.eur_02955-RA
cluster775	6	N/A	N/A	Test_05755-RA	KKA27676.1	T.cer_04233-RA	T.pup_05252-RA	Tmus_06287-RA	T.eur_03361-RA
cluster776	6	O74173	GO:0002182; P:cytoplasmic translational elongation; ISO:PomBase	Test_00663-RA	KKA29536.1	T.cer_01106-RA	T.pup_04171-RA	Tmus_00862-RA	T.eur_03710-RA
cluster777	6	O94083	GO:0006452; P:translational frameshifting; IEA:InterPro	Test_04600-RA	KKA27076.1	T.cer_00913-RA	T.pup_02972-RA	Tmus_05065-RA	T.eur_06201-RA
cluster778	6	Q09814	GO:0009452; P:7-methylguanosine RNA capping; IEA:InterPro	Test_06738-RA	KKA28652.1	T.cer_00795-RA	T.pup_01023-RA	Tmus_06042-RA	T.eur_01367-RA
cluster779	6	N/A	N/A	Test_00891-RA	KKA26636.1	T.cer_00888-RA	T.pup_01490-RA	Tmus_06015-RA	T.eur_01556-RA
cluster780	6	N/A	N/A	Test_00191-RA	KKA26379.1	T.cer_00785-RA	T.pup_01396-RA	Tmus_03441-RA	T.eur_00635-RA
cluster781	6	Q4IMZ7	GO:0018345; P:protein palmitoylation; IEA:UniProtKB-UniRule	Test_02963-RA	KKA30464.1	T.cer_07953-RA	T.pup_05802-RA	Tmus_01739-RA	T.eur_02165-RA
cluster782	6	N/A	N/A	Test_02748-RA	KKA30865.1	T.cer_03460-RA	T.pup_05278-RA	Tmus_02523-RA	T.eur_03910-RA
cluster783	6	N/A	N/A	Test_07069-RA	KKA29474.1	T.cer_00700-RA	T.pup_00211-RA	Tmus_06531-RA	T.eur_06736-RA
cluster784	6	N/A	N/A	Test_05374-RA	KKA28451.1	T.cer_02869-RA	T.pup_05962-RA	Tmus_01215-RA	T.eur_01927-RA
cluster785	6	P00958	GO:0006431; P:methionyl-tRNA aminoacylation; IDA:SGD	Test_01435-RA	KKA28859.1	T.cer_01755-RA	T.pup_05486-RA	Tmus_06768-RA	T.eur_05262-RA
cluster786	6	P31244	GO:0006511; P:ubiquitin-dependent protein catabolic process; IMP:SGD	Test_01155-RA	KKA27794.1	T.cer_02395-RA	T.pup_02024-RA	Tmus_02864-RA	T.eur_05342-RA
cluster787	6	N/A	N/A	Test_06705-RA	KKA26183.1	T.cer_03553-RA	T.pup_00959-RA	Tmus_04206-RA	T.eur_02960-RA
cluster788	6	P47154	GO:0019236; P:response to pheromone; IEA:UniProtKB-KW	Test_01151-RA	KKA27857.1	T.cer_03622-RA	T.pup_05318-RA	Tmus_02860-RA	T.eur_05346-RA
cluster789	6	Q52EB3	GO:0009847; P:spore germination; IMP:PAMGO_MGG	Test_01042-RA	KKA30245.1	T.cer_01476-RA	T.pup_01781-RA	Tmus_05304-RA	T.eur_01410-RA
cluster790	6	N/A	N/A	Test_05851-RA	KKA31087.1	T.cer_04412-RA	T.pup_00273-RA	Tmus_00998-RA	T.eur_00169-RA
cluster791	6	O94679	GO:0007076; P:mitotic chromosome condensation; IMP:PomBase	Test_06221-RA	KKA29143.1	T.cer_01053-RA	T.pup_00174-RA	Tmus_01444-RA	T.eur_05809-RA
cluster792	6	A7F075	GO:0006915; P:apoptotic process; IEA:UniProtKB-KW	Test_01215-RA	KKA26336.1	T.cer_02409-RA	T.pup_01340-RA	Tmus_01905-RA	T.eur_05284-RA
cluster793	6	P32608	GO:0006357; P:regulation of transcription by RNA polymerase II; IMP:SGD	Test_00650-RA	KKA29529.1	T.cer_03743-RA	T.pup_05200-RA	Tmus_00849-RA	T.eur_03695-RA
cluster794	6	O14229	GO:0006384; P:transcription initiation from RNA polymerase III promoter; IDA:PomBase	Test_00120-RA	KKA28612.1	T.cer_04432-RA	T.pup_00401-RA	Tmus_06436-RA	T.eur_00565-RA
cluster795	6	Q46339	GO:0006730; P:one-carbon metabolic process; IEA:UniProtKB-KW	Test_00134-RA	KKA26606.1	T.cer_04310-RA	T.pup_02875-RA	Tmus_04731-RA	T.eur_00578-RA
cluster796	6	P38197	GO:0030170; F:pyridoxal phosphate binding; IDA:SGD	Test_00885-RA	KKA26630.1	T.cer_01708-RA	T.pup_03010-RA	Tmus_02949-RA	T.eur_01563-RA
cluster797	6	Q0CCY0	GO:0016740; F:transferase activity; IEA:UniProtKB-KW	Test_04380-RA	KKA28204.1	T.cer_03371-RA	T.pup_02677-RA	Tmus_06679-RA	T.eur_02025-RA
cluster798	6	Q5BAH2	GO:1900591; P:violaceol II metabolic process; IMP:AspGD	Test_00851-RA	KKA26705.1	T.cer_01519-RA	T.pup_00864-RA	Tmus_05188-RA	T.eur_01596-RA
cluster799	6	Q2UUZ1	GO:0000272; P:polysaccharide catabolic process; IEA:UniProtKB-KW	Test_01117-RA	KKA29522.1	T.cer_02805-RA	T.pup_02618-RA	Tmus_00549-RA	T.eur_05380-RA
cluster800	6	N/A	N/A	Test_05080-RA	KKA26744.1	T.cer_01132-RA	T.pup_01715-RA	Tmus_00430-RA	T.eur_01280-RA
cluster801	6	N/A	N/A	Test_04647-RA	KKA30694.1	T.cer_01359-RA	T.pup_02401-RA	Tmus_00468-RA	T.eur_06153-RA
cluster802	6	P16370	GO:0001172; P:transcription, RNA-templated; IEA:GOC	Test_02204-RA	KKA27115.1	T.cer_03083-RA	T.pup_00928-RA	Tmus_01061-RA	T.eur_04146-RA
cluster803	6	Q09746	GO:0030833; P:regulation of actin filament polymerization; IBA:GO_Central	Test_05234-RA	KKA30713.1	T.cer_01456-RA	T.pup_01459-RA	Tmus_00197-RA	T.eur_01210-RA
cluster804	6	N/A	N/A	Test_00558-RA	KKA26711.1	T.cer_07315-RA	T.pup_04510-RA	Tmus_03582-RA	T.eur_03601-RA
cluster805	6	N/A	N/A	Test_04291-RA	KKA28376.1	T.cer_01934-RA	T.pup_01849-RA	Tmus_03553-RA	T.eur_00080-RA
cluster806	6	Q9DBM1	GO:0006397; P:mRNA processing; IEA:InterPro	Test_01937-RA	KKA26576.1	T.cer_01426-RA	T.pup_03698-RA	Tmus_05596-RA	T.eur_00857-RA
cluster807	6	Q7S464	GO:0006413; P:translational initiation; IBA:GO_Central	Test_06141-RA	KKA30734.1	T.cer_04154-RA	T.pup_04190-RA	Tmus_04475-RA	T.eur_03238-RA
cluster808	6	L8FSM5	GO:0004252; F:serine-type endopeptidase activity; IEA:InterPro	Test_01877-RA	KKA29831.1	T.cer_05301-RA	T.pup_06275-RA	Tmus_02599-RA	T.eur_02884-RA
cluster809	6	Q5AT15	GO:0006534; P:cysteine metabolic process; IMP:AspGD	Test_03158-RA	KKA30883.1	T.cer_05372-RA	T.pup_05321-RA	Tmus_03689-RA	T.eur_05076-RA
cluster810	6	Q4IPI4	GO:0006281; P:DNA repair; IEA:UniProtKB-KW	Test_05634-RA	KKA30880.1	T.cer_03957-RA	T.pup_05795-RA	Tmus_02271-RA	T.eur_05700-RA
cluster811	6	O74369	GO:0046521; P:sphingoid catabolic process; EXP:PomBase	Test_02281-RA	KKA30132.1	T.cer_06713-RA	T.pup_03758-RA	Tmus_05468-RA	T.eur_04069-RA
cluster812	6	Q09897	GO:0005634; C:nucleus; HDA:PomBase	Test_01380-RA	KKA26591.1	T.cer_06619-RA	T.pup_00114-RA	Tmus_02083-RA	T.eur_05897-RA
cluster813	6	Q4IR87	GO:0046872; F:metal ion binding; IEA:UniProtKB-KW	Test_01448-RA	KKA28838.1	T.cer_06724-RA	T.pup_02484-RA	Tmus_00606-RA	T.eur_05250-RA
cluster814	6	P24521	GO:0031388; P:organic acid phosphorylation; IMP:SGD	Test_05462-RA	KKA26103.1	T.cer_04043-RA	T.pup_05332-RA	Tmus_03651-RA	T.eur_04523-RA
cluster815	6	N/A	N/A	Test_04870-RA	KKA30819.1	T.cer_02101-RA	T.pup_05730-RA	Tmus_01315-RA	T.eur_05468-RA
cluster816	6	N/A	N/A	Test_03448-RA	KKA29077.1	T.cer_02243-RA	T.pup_01583-RA	Tmus_02609-RA	T.eur_02587-RA
cluster817	6	P49413	GO:0006351; P:transcription, DNA-templated; IEA:InterPro	Test_04080-RA	KKA29636.1	T.cer_01831-RA	T.pup_04163-RA	Tmus_06049-RA	T.eur_00316-RA
cluster818	6	N/A	N/A	Test_01692-RA	KKA28096.1	T.cer_05924-RA	T.pup_06206-RA	Tmus_04011-RA	T.eur_05630-RA
cluster819	6	O94565	GO:0006487; P:protein N-linked glycosylation; IBA:GO_Central	Test_06375-RA	KKA30286.1	T.cer_05286-RA	T.pup_03232-RA	Tmus_02652-RA	T.eur_06413-RA
cluster820	6	P62998	GO:0071526; P:semaphorin-plexin signaling pathway; ISS:UniProtKB	Test_06058-RA	KKA27908.1	T.cer_06794-RA	T.pup_04888-RA	Tmus_06587-RA	T.eur_05029-RA
cluster821	6	P78898	GO:0016125; P:sterol metabolic process; IBA:GO_Central	Test_05588-RA	KKA30968.1	T.cer_01374-RA	T.pup_03409-RA	Tmus_06277-RA	T.eur_06709-RA
cluster822	6	P43583	GO:1990237; P:sequestration of proteasome core complex in proteasome storage granule; IMP:SGD	Test_01806-RA	KKA30624.1	T.cer_00107-RA	T.pup_03834-RA	Tmus_03097-RA	T.eur_06616-RA
cluster823	6	Q7SH14	GO:0070125; P:mitochondrial translational elongation; IBA:GO_Central	Test_03956-RA	KKA26785.1	T.cer_01813-RA	T.pup_00970-RA	Tmus_00634-RA	T.eur_02709-RA
cluster824	6	O13985	GO:1990426; P:mitotic recombination-dependent replication fork processing; IDA:PomBase	Test_02934-RA	KKA29965.1	T.cer_03492-RA	T.pup_06000-RA	Tmus_01708-RA	T.eur_02193-RA
cluster825	6	O42922	GO:0055085; P:transmembrane transport; ISM:PomBase	Test_05616-RA	KKA27931.1	T.cer_05377-RA	T.pup_04303-RA	Tmus_00320-RA	T.eur_04968-RA
cluster826	6	G0RH19	GO:0019569; P:L-arabinose catabolic process to xylulose 5-phosphate; IEA:UniProtKB-UniPathway	Test_00370-RA	KKA25986.1	T.cer_04214-RA	T.pup_00709-RA	Tmus_04045-RA	T.eur_00813-RA
cluster827	6	N/A	N/A	Test_03320-RA	KKA26297.1	T.cer_04897-RA	T.pup_02286-RA	Tmus_03876-RA	T.eur_04347-RA
cluster828	6	O94111	GO:0043935; P:sexual sporulation resulting in formation of a cellular spore; IMP:AspGD	Test_06996-RA	KKA28176.1	T.cer_03838-RA	T.pup_01096-RA	Tmus_00946-RA	T.eur_03419-RA
cluster829	6	O93829	GO:0018344; P:protein geranylgeranylation; ISS:UniProtKB	Test_00936-RA	KKA29551.1	T.cer_01298-RA	T.pup_00551-RA	Tmus_00131-RA	T.eur_01508-RA
cluster830	6	Q4WQN1	GO:0006488; P:dolichol-linked oligosaccharide biosynthetic process; IEA:InterPro	Test_02472-RA	KKA30646.1	T.cer_01591-RA	T.pup_02595-RA	Tmus_03827-RA	T.eur_00964-RA
cluster831	6	Q5AW17	GO:0045461; P:sterigmatocystin biosynthetic process; IMP:AspGD	Test_01261-RA	KKA30273.1	T.cer_03834-RA	T.pup_02508-RA	Tmus_03694-RA	T.eur_01838-RA
cluster832	6	Q873X9	GO:0000272; P:polysaccharide catabolic process; IEA:UniProtKB-KW	Test_02736-RA	KKA30845.1	T.cer_00766-RA	T.pup_01525-RA	Tmus_04089-RA	T.eur_03897-RA
cluster833	6	N/A	N/A	Test_05686-RA	KKA28185.1	T.cer_04593-RA	T.pup_03041-RA	Tmus_03783-RA	T.eur_05750-RA
cluster834	6	N/A	N/A	Test_01521-RA	KKA28716.1	T.cer_01649-RA	T.pup_05003-RA	Tmus_00018-RA	T.eur_00431-RA
cluster835	6	Q10499	GO:0006915; P:apoptotic process; ISO:PomBase	Test_02010-RA	KKA30441.1	T.cer_03266-RA	T.pup_04189-RA	Tmus_01567-RA	T.eur_04801-RA
cluster836	6	Q9C206	GO:0046872; F:metal ion binding; IEA:UniProtKB-KW	Test_00628-RA	KKA28702.1	T.cer_04968-RA	T.pup_01435-RA	Tmus_02191-RA	T.eur_03670-RA
cluster837	6	N/A	N/A	Test_01223-RA	KKA27534.1	T.cer_00520-RA	T.pup_01333-RA	Tmus_01897-RA	T.eur_05277-RA
cluster838	6	Q09686	GO:0006541; P:glutamine metabolic process; IEA:UniProtKB-KW	Test_04630-RA	KKA28999.1	T.cer_00356-RA	T.pup_01562-RA	Tmus_00451-RA	T.eur_06171-RA
cluster839	6	Q869T1	GO:0042989; P:sequestering of actin monomers; IBA:GO_Central	Test_07075-RA	KKA29477.1	T.cer_03600-RA	T.pup_00206-RA	Tmus_01405-RA	T.eur_06743-RA
cluster840	6	N/A	N/A	Test_05162-RA	KKA30419.1	T.cer_01614-RA	T.pup_00021-RA	Tmus_05839-RA	T.eur_04621-RA
cluster841	6	N/A	N/A	Test_03928-RA	KKA27249.1	T.cer_03581-RA	T.pup_04723-RA	Tmus_05375-RA	T.eur_02264-RA
cluster842	6	N/A	N/A	Test_04718-RA	KKA26262.1	T.cer_04753-RA	T.pup_02881-RA	Tmus_01019-RA	T.eur_03069-RA
cluster843	6	O42847	GO:0000381; P:regulation of alternative mRNA splicing, via spliceosome; IBA:GO_Central	Test_06976-RA	KKA30162.1	T.cer_01088-RA	T.pup_01387-RA	Tmus_00778-RA	T.eur_05545-RA
cluster844	6	Q8K2V6	GO:0006610; P:ribosomal protein import into nucleus; IDA:MGI	Test_04692-RA	KKA26207.1	T.cer_00932-RA	T.pup_06037-RA	Tmus_04137-RA	T.eur_03044-RA
cluster845	6	O94522	GO:0006368; P:transcription elongation from RNA polymerase II promoter; ISO:PomBase	Test_01566-RA	KKA30200.1	T.cer_06104-RA	T.pup_02451-RA	Tmus_01826-RA	T.eur_00386-RA
cluster846	6	N/A	N/A	Test_02668-RA	KKA26813.1	T.cer_06433-RA	T.pup_03132-RA	Tmus_01993-RA	T.eur_01777-RA
cluster847	6	N/A	N/A	Test_00362-RA	KKA28806.1	T.cer_05724-RA	T.pup_05084-RA	Tmus_05851-RA	T.eur_00805-RA
cluster848	6	N/A	N/A	Test_00036-RA	KKA30569.1	T.cer_01064-RA	T.pup_00055-RA	Tmus_00065-RA	T.eur_00478-RA
cluster849	6	O14215	GO:1902981; P:synthesis of RNA primer involved in mitotic DNA replication; ISO:PomBase	Test_05719-RA	KKA26171.1	T.cer_01553-RA	T.pup_01059-RA	Tmus_00923-RA	T.eur_03396-RA
cluster851	6	N/A	N/A	Test_06774-RA	KKA27876.1	T.cer_00454-RA	T.pup_01650-RA	Tmus_01589-RA	T.eur_04844-RA
cluster852	6	Q10211	GO:0044264; P:cellular polysaccharide metabolic process; ISM:PomBase	Test_00522-RA	KKA28439.1	T.cer_00412-RA	T.pup_00569-RA	Tmus_01512-RA	T.eur_03563-RA
cluster853	6	Q9UR24	GO:0006283; P:transcription-coupled nucleotide-excision repair; IMP:PomBase	Test_04135-RA	KKA27420.1	T.cer_03789-RA	T.pup_06096-RA	Tmus_03039-RA	T.eur_00263-RA
cluster854	6	N/A	N/A	Test_05564-RA	KKA30956.1	T.cer_03176-RA	T.pup_03706-RA	Tmus_05352-RA	T.eur_06685-RA
cluster855	6	B2WKU1	GO:0006777; P:Mo-molybdopterin cofactor biosynthetic process; IEA:UniProtKB-UniRule	Test_01543-RA	KKA26498.1	T.cer_00642-RA	T.pup_01292-RA	Tmus_04721-RA	T.eur_00409-RA
cluster856	6	P78810	GO:0042144; P:vacuole fusion, non-autophagic; ISO:PomBase	Test_00282-RA	KKA31114.1	T.cer_06579-RA	T.pup_02058-RA	Tmus_01629-RA	T.eur_00728-RA
cluster857	6	P24918	GO:0045333; P:cellular respiration; IBA:GO_Central	Test_05780-RA	KKA30097.1	T.cer_00284-RA	T.pup_02853-RA	Tmus_01126-RA	T.eur_03335-RA
cluster858	6	N/A	N/A	Test_05943-RA	KKA26213.1	T.cer_00145-RA	T.pup_01037-RA	Tmus_04814-RA	T.eur_02979-RA
cluster859	6	Q07842	GO:0055114; P:oxidation-reduction process; IEA:UniProtKB-KW	Test_06002-RA	KKA27934.1	T.cer_01105-RA	T.pup_00422-RA	Tmus_00323-RA	T.eur_04971-RA
cluster860	6	N/A	N/A	Test_02914-RA	KKA27389.1	T.cer_02284-RA	T.pup_05559-RA	Tmus_05145-RA	T.eur_02209-RA
cluster861	6	N/A	N/A	Test_05111-RA	KKA26749.1	T.cer_06185-RA	T.pup_05423-RA	Tmus_00399-RA	T.eur_01310-RA
cluster862	6	Q8TG12	GO:0006359; P:regulation of transcription by RNA polymerase III; IBA:GO_Central	Test_01960-RA	KKA27614.1	T.cer_01209-RA	T.pup_01698-RA	Tmus_04422-RA	T.eur_00881-RA
cluster863	6	Q5REB0	GO:0045471; P:response to ethanol; IEA:Ensembl	Test_06813-RA	KKA29744.1	T.cer_05485-RA	T.pup_00447-RA	Tmus_06514-RA	T.eur_02404-RA
cluster864	6	P87102	GO:0006606; P:protein import into nucleus; IBA:GO_Central	Test_04565-RA	KKA27770.1	T.cer_00675-RA	T.pup_00310-RA	Tmus_02803-RA	T.eur_06933-RA
cluster865	6	Q4V8K2	GO:0016445; P:somatic diversification of immunoglobulins; IEA:Ensembl	Test_02040-RA	KKA28026.1	T.cer_00163-RA	T.pup_02529-RA	Tmus_02453-RA	T.eur_04769-RA
cluster866	6	Q7S5N8	GO:0046653; P:tetrahydrofolate metabolic process; IBA:GO_Central	Test_02019-RA	KKA27773.1	T.cer_01274-RA	T.pup_00225-RA	Tmus_01550-RA	T.eur_04792-RA
cluster867	6	O35643	GO:0016192; P:vesicle-mediated transport; TAS:MGI	Test_01466-RA	KKA28853.1	T.cer_00009-RA	T.pup_00887-RA	Tmus_00589-RA	T.eur_05233-RA
cluster868	6	N/A	N/A	Test_02570-RA	KKA31048.1	T.cer_05172-RA	T.pup_06404-RA	Tmus_03931-RA	T.eur_01681-RA
cluster869	6	Q10250	GO:0003824; F:catalytic activity; ISM:PomBase	Test_02660-RA	KKA26840.1	T.cer_02139-RA	T.pup_03125-RA	Tmus_01986-RA	T.eur_01769-RA
cluster870	6	O60178	GO:0030163; P:protein catabolic process; IBA:GO_Central	Test_00361-RA	KKA25967.1	T.cer_05527-RA	T.pup_05085-RA	Tmus_05852-RA	T.eur_00804-RA
cluster871	6	Q3ZBV1	GO:0015031; P:protein transport; IEA:InterPro	Test_04842-RA	KKA27817.1	T.cer_00029-RA	T.pup_01466-RA	Tmus_02324-RA	T.eur_05495-RA
cluster872	6	Q03707	GO:0000070; P:mitotic sister chromatid segregation; IGI:SGD	Test_00511-RA	KKA27510.1	T.cer_04826-RA	T.pup_00577-RA	Tmus_01522-RA	T.eur_03552-RA
cluster873	6	F4JEP5	GO:0000712; P:resolution of meiotic recombination intermediates; IEA:EnsemblPlants	Test_07009-RA	KKA30528.1	T.cer_00333-RA	T.pup_01160-RA	Tmus_04063-RA	T.eur_00914-RA
cluster874	6	N/A	N/A	Test_07006-RA	KKA30521.1	T.cer_01186-RA	T.pup_02099-RA	Tmus_04060-RA	T.eur_00917-RA
cluster875	6	P04786	GO:0006368; P:transcription elongation from RNA polymerase II promoter; IMP:SGD	Test_02226-RA	KKA29994.1	T.cer_04190-RA	T.pup_00623-RA	Tmus_01084-RA	T.eur_04124-RA
cluster876	6	Q7S9B6	GO:0045944; P:positive regulation of transcription by RNA polymerase II; IBA:GO_Central	Test_05491-RA	KKA28304.1	T.cer_02134-RA	T.pup_03116-RA	Tmus_01167-RA	T.eur_04552-RA
cluster877	6	Q874W3	GO:0030071; P:regulation of mitotic metaphase/anaphase transition; IEA:InterPro	Test_06208-RA	KKA27200.1	T.cer_01700-RA	T.pup_00162-RA	Tmus_01431-RA	T.eur_05796-RA
cluster878	6	P54069	GO:0016788; F:hydrolase activity, acting on ester bonds; ISM:PomBase	Test_06744-RA	KKA28641.1	T.cer_01979-RA	T.pup_01029-RA	Tmus_05247-RA	T.eur_01373-RA
cluster879	6	N/A	N/A	Test_03835-RA	KKA28578.1	T.cer_01038-RA	T.pup_02251-RA	Tmus_06445-RA	T.eur_02351-RA
cluster880	6	A2QS05	GO:0006696; P:ergosterol biosynthetic process; IEA:UniProtKB-UniRule	Test_00320-RA	KKA31130.1	T.cer_03856-RA	T.pup_03103-RA	Tmus_02235-RA	T.eur_00765-RA
cluster881	6	P87169	GO:0034501; P:protein localization to kinetochore; IMP:PomBase	Test_05064-RA	KKA30081.1	T.cer_00721-RA	T.pup_01235-RA	Tmus_06869-RA	T.eur_01263-RA
cluster882	6	N/A	N/A	Test_02035-RA	KKA28014.1	T.cer_06572-RA	T.pup_05408-RA	Tmus_01535-RA	T.eur_04774-RA
cluster883	6	Q757H7	GO:0042797; P:tRNA transcription by RNA polymerase III; IEA:EnsemblFungi	Test_03079-RA	KKA27356.1	T.cer_03926-RA	T.pup_03918-RA	Tmus_05637-RA	T.eur_05155-RA
cluster884	6	N/A	N/A	Test_05776-RA	KKA26364.1	T.cer_07264-RA	T.pup_02849-RA	Tmus_01122-RA	T.eur_03339-RA
cluster885	6	P50125	GO:0006534; P:cysteine metabolic process; IMP:AspGD	Test_04152-RA	KKA31170.1	T.cer_05186-RA	T.pup_00844-RA	Tmus_03023-RA	T.eur_00247-RA
cluster886	6	N/A	N/A	Test_00028-RA	KKA30674.1	T.cer_06257-RA	T.pup_00063-RA	Tmus_00057-RA	T.eur_00470-RA
cluster887	6	Q9C1E9	GO:0007031; P:peroxisome organization; IEA:UniProtKB-KW	Test_02908-RA	KKA27391.1	T.cer_03986-RA	T.pup_04801-RA	Tmus_06140-RA	T.eur_02215-RA
cluster888	6	O74561	GO:0023052; P:signaling; NAS:PomBase	Test_02180-RA	KKA28733.1	T.cer_04867-RA	T.pup_06310-RA	Tmus_05223-RA	T.eur_04170-RA
cluster889	6	Q7S785	GO:0120113; P:protein localization by the NVT pathway; IEA:EnsemblFungi	Test_05816-RA	KKA29658.1	T.cer_05946-RA	T.pup_02101-RA	Tmus_00964-RA	T.eur_00135-RA
cluster890	6	O74465	GO:0007059; P:chromosome segregation; IEA:UniProtKB-KW	Test_00789-RA	KKA30060.1	T.cer_04529-RA	T.pup_03347-RA	Tmus_05058-RA	T.eur_03835-RA
cluster891	6	N/A	N/A	Test_06936-RA	KKA27412.1	T.cer_06280-RA	T.pup_04978-RA	Tmus_05524-RA	T.eur_04881-RA
cluster892	6	N/A	N/A	Test_05883-RA	KKA29090.1	T.cer_07527-RA	T.pup_01810-RA	Tmus_03384-RA	T.eur_04275-RA
cluster893	6	Q9P7Q7	GO:0000160; P:phosphorelay signal transduction system; IMP:PomBase	Test_03462-RA	KKA31198.1	T.cer_04714-RA	T.pup_04358-RA	Tmus_02623-RA	T.eur_02601-RA
cluster894	6	O59677	GO:0032543; P:mitochondrial translation; ISS:PomBase	Test_00451-RA	KKA29424.1	T.cer_03152-RA	T.pup_03315-RA	Tmus_03508-RA	T.eur_03490-RA
cluster895	6	A2RA63	GO:0030435; P:sporulation resulting in formation of a cellular spore; IEA:UniProtKB-KW	Test_00359-RA	KKA27845.1	T.cer_08132-RA	T.pup_05087-RA	Tmus_05854-RA	T.eur_00802-RA
cluster896	6	P46967	GO:0006486; P:protein glycosylation; ISS:UniProtKB	Test_06736-RA	KKA28654.1	T.cer_00797-RA	T.pup_01021-RA	Tmus_06044-RA	T.eur_01365-RA
cluster897	6	O13965	GO:0051321; P:meiotic cell cycle; IEA:UniProtKB-KW	Test_00699-RA	KKA30993.1	T.cer_02794-RA	T.pup_04274-RA	Tmus_00898-RA	T.eur_03745-RA
cluster898	6	O60039	GO:0005815; C:microtubule organizing center; IEA:InterPro	Test_02730-RA	KKA30874.1	T.cer_04375-RA	T.pup_01520-RA	Tmus_04083-RA	T.eur_03891-RA
cluster899	6	N/A	N/A	Test_01857-RA	KKA29818.1	T.cer_02497-RA	T.pup_03395-RA	Tmus_06122-RA	T.eur_02902-RA
cluster900	6	N/A	N/A	Test_00963-RA	KKA27229.1	T.cer_07259-RA	T.pup_00560-RA	Tmus_00149-RA	T.eur_01486-RA
cluster901	6	P32599	GO:0070649; P:formin-nucleated actin cable assembly; IMP:SGD	Test_02030-RA	KKA28024.1	T.cer_00744-RA	T.pup_03029-RA	Tmus_01539-RA	T.eur_04778-RA
cluster902	6	C7GWV6	GO:0008643; P:carbohydrate transport; IEA:UniProtKB-KW	Test_04650-RA	KKA30695.1	T.cer_04720-RA	T.pup_02405-RA	Tmus_00477-RA	T.eur_06150-RA
cluster903	6	N/A	N/A	Test_07026-RA	KKA31209.1	T.cer_05135-RA	T.pup_04901-RA	Tmus_06770-RA	T.eur_02646-RA
cluster904	6	P43567	GO:0019265; P:glycine biosynthetic process, by transamination of glyoxylate; IDA:SGD	Test_03453-RA	KKA27453.1	T.cer_05540-RA	T.pup_01579-RA	Tmus_02614-RA	T.eur_02592-RA
cluster905	6	Q4WTT9	GO:0035690; P:cellular response to drug; IMP:AspGD	Test_00406-RA	KKA28933.1	T.cer_02840-RA	T.pup_01672-RA	Tmus_02679-RA	T.eur_00848-RA
cluster906	6	Q9P3K8	GO:0055085; P:transmembrane transport; IEA:InterPro	Test_02110-RA	KKA26655.1	T.cer_04687-RA	T.pup_03140-RA	Tmus_04588-RA	T.eur_04697-RA
cluster907	6	N/A	N/A	Test_04939-RA	KKA26429.1	T.cer_01433-RA	T.pup_01503-RA	Tmus_04037-RA	T.eur_04910-RA
cluster908	6	P36044	GO:0006493; P:protein O-linked glycosylation; IMP:SGD	Test_06974-RA	KKA30160.1	T.cer_01086-RA	T.pup_01385-RA	Tmus_00776-RA	T.eur_05547-RA
cluster909	6	Q2UPC0	GO:0036246; P:phytochelatin 2 import into vacuole; IEA:EnsemblFungi	Test_02527-RA	KKA26777.1	T.cer_06728-RA	T.pup_00941-RA	Tmus_06094-RA	T.eur_01639-RA
cluster910	6	N/A	N/A	Test_00178-RA	KKA26388.1	T.cer_00761-RA	T.pup_00777-RA	Tmus_03428-RA	T.eur_00622-RA
cluster911	6	O94512	GO:0006629; P:lipid metabolic process; NAS:PomBase	Test_04411-RA	KKA28979.1	T.cer_03813-RA	T.pup_05875-RA	Tmus_02048-RA	T.eur_02057-RA
cluster912	6	N/A	N/A	Test_04556-RA	KKA27459.1	T.cer_01620-RA	T.pup_00318-RA	Tmus_02795-RA	T.eur_06925-RA
cluster913	6	Q9V9A7	GO:0007563; P:regulation of eclosion; IMP:UniProtKB	Test_01373-RA	KKA27788.1	T.cer_04534-RA	T.pup_00107-RA	Tmus_02090-RA	T.eur_05890-RA
cluster914	6	P40389	GO:2000765; P:regulation of cytoplasmic translation; NAS:PomBase	Test_06994-RA	KKA28175.1	T.cer_01585-RA	T.pup_01094-RA	Tmus_00944-RA	T.eur_03417-RA
cluster915	6	B0Y7W2	GO:0000272; P:polysaccharide catabolic process; IEA:UniProtKB-KW	Test_04485-RA	KKA30046.1	T.cer_01905-RA	T.pup_05726-RA	Tmus_01847-RA	T.eur_06488-RA
cluster916	6	B7P877	GO:0000398; P:mRNA splicing, via spliceosome; IBA:GO_Central	Test_00990-RA	KKA30826.1	T.cer_03287-RA	T.pup_03285-RA	Tmus_02816-RA	T.eur_01459-RA
cluster917	6	P46638	GO:0033572; P:transferrin transport; IMP:UniProtKB	Test_00925-RA	KKA29571.1	T.cer_02627-RA	T.pup_02583-RA	Tmus_00118-RA	T.eur_01520-RA
cluster918	6	Q0UWT7	GO:0042254; P:ribosome biogenesis; IEA:UniProtKB-KW	Test_05229-RA	KKA28782.1	T.cer_00510-RA	T.pup_01454-RA	Tmus_00202-RA	T.eur_01215-RA
cluster919	6	N/A	N/A	Test_06723-RA	KKA26588.1	T.cer_01609-RA	T.pup_06035-RA	Tmus_04787-RA	T.eur_01352-RA
cluster920	6	P04397	GO:0033499; P:galactose catabolic process via UDP-galactose; IDA:SGD	Test_04623-RA	KKA29001.1	T.cer_05491-RA	T.pup_01555-RA	Tmus_00444-RA	T.eur_06178-RA
cluster921	6	P40467	GO:0006351; P:transcription, DNA-templated; IEA:InterPro	Test_06059-RA	KKA28070.1	T.cer_05615-RA	T.pup_04889-RA	Tmus_06853-RA	T.eur_05030-RA
cluster922	6	N/A	N/A	Test_02480-RA	KKA29260.1	T.cer_03753-RA	T.pup_03197-RA	Tmus_03819-RA	T.eur_00956-RA
cluster923	6	N/A	N/A	Test_06012-RA	KKA27941.1	T.cer_03237-RA	T.pup_05631-RA	Tmus_00332-RA	T.eur_04981-RA
cluster924	6	P0CU28	GO:0006412; P:translation; IEA:InterPro	Test_05525-RA	KKA26889.1	T.cer_02028-RA	T.pup_02754-RA	Tmus_03882-RA	T.eur_06644-RA
cluster925	6	N/A	N/A	Test_03875-RA	KKA29046.1	T.cer_00864-RA	T.pup_01282-RA	Tmus_04671-RA	T.eur_02315-RA
cluster926	6	Q9Y7M4	GO:1905323; P:telomerase holoenzyme complex assembly; TAS:PomBase	Test_06388-RA	KKA29595.1	T.cer_03575-RA	T.pup_05496-RA	Tmus_06184-RA	T.eur_06426-RA
cluster927	6	N/A	N/A	Test_06684-RA	KKA27417.1	T.cer_02791-RA	T.pup_05236-RA	Tmus_06550-RA	T.eur_02941-RA
cluster928	6	P48562	GO:0000011; P:vacuole inheritance; IMP:SGD	Test_02600-RA	KKA26597.1	T.cer_01568-RA	T.pup_05849-RA	Tmus_02312-RA	T.eur_01711-RA
cluster929	6	Q10147	GO:0006457; P:protein folding; ISO:PomBase	Test_06142-RA	KKA30737.1	T.cer_04153-RA	T.pup_04191-RA	Tmus_04474-RA	T.eur_03237-RA
cluster931	6	N/A	N/A	Test_03344-RA	KKA29679.1	T.cer_04115-RA	T.pup_01369-RA	Tmus_03073-RA	T.eur_02483-RA
cluster932	6	Q09706	GO:0030435; P:sporulation resulting in formation of a cellular spore; IEA:UniProtKB-KW	Test_04126-RA	KKA29605.1	T.cer_03007-RA	T.pup_01194-RA	Tmus_04755-RA	T.eur_00269-RA
cluster933	6	N/A	N/A	Test_05246-RA	KKA26092.1	T.cer_01849-RA	T.pup_01269-RA	Tmus_00185-RA	T.eur_01198-RA
cluster934	6	O74762	GO:0042176; P:regulation of protein catabolic process; IEA:InterPro	Test_03975-RA	KKA26421.1	T.cer_05772-RA	T.pup_03883-RA	Tmus_00652-RA	T.eur_02726-RA
cluster935	6	N/A	N/A	Test_02822-RA	KKA26986.1	T.cer_01222-RA	T.pup_01613-RA	Tmus_02162-RA	T.eur_03982-RA
cluster936	6	Q7RX33	GO:0052699; P:ergothioneine biosynthetic process; IEA:UniProtKB-UniPathway	Test_04586-RA	KKA27112.1	T.cer_02585-RA	T.pup_01739-RA	Tmus_01488-RA	T.eur_06214-RA
cluster938	6	Q09764	GO:1902358; P:sulfate transmembrane transport; ISM:PomBase	Test_00556-RA	KKA28253.1	T.cer_06184-RA	T.pup_03460-RA	Tmus_05095-RA	T.eur_03599-RA
cluster939	6	P33297	GO:0006511; P:ubiquitin-dependent protein catabolic process; IMP:SGD	Test_06451-RA	KKA27174.1	T.cer_04167-RA	T.pup_02304-RA	Tmus_06330-RA	T.eur_04292-RA
cluster940	6	N/A	N/A	Test_06297-RA	KKA26727.1	T.cer_05389-RA	T.pup_01141-RA	Tmus_04850-RA	T.eur_03147-RA
cluster941	6	Q54JD9	GO:0046952; P:ketone body catabolic process; IEA:InterPro	Test_01690-RA	KKA28089.1	T.cer_07067-RA	T.pup_04363-RA	Tmus_04015-RA	T.eur_05632-RA
cluster942	6	Q9P016	GO:0005634; C:nucleus; HDA:UniProtKB	Test_04681-RA	KKA27127.1	T.cer_05024-RA	T.pup_03534-RA	Tmus_03351-RA	T.eur_06118-RA
cluster943	6	O18475	GO:0006289; P:nucleotide-excision repair; IMP:FlyBase	Test_01520-RA	KKA28715.1	T.cer_01647-RA	T.pup_05971-RA	Tmus_00019-RA	T.eur_00433-RA
cluster944	6	K7ND00	GO:0055072; P:iron ion homeostasis; IEA:UniProtKB-KW	Test_02863-RA	KKA30901.1	T.cer_03450-RA	T.pup_05438-RA	Tmus_05538-RA	T.eur_04020-RA
cluster945	6	N/A	N/A	Test_04325-RA	KKA28353.1	T.cer_03485-RA	T.pup_00989-RA	Tmus_03406-RA	T.eur_00108-RA
cluster946	6	Q7S2W6	GO:0000054; P:ribosomal subunit export from nucleus; IBA:GO_Central	Test_04202-RA	KKA28783.1	T.cer_00821-RA	T.pup_01869-RA	Tmus_05794-RA	T.eur_00198-RA
cluster947	6	P39992	N/A	Test_04195-RA	KKA26616.1	T.cer_02649-RA	T.pup_02399-RA	Tmus_05950-RA	T.eur_00205-RA
cluster948	6	P17423	GO:0009088; P:threonine biosynthetic process; IMP:SGD	Test_05282-RA	KKA27929.1	T.cer_00261-RA	T.pup_04680-RA	Tmus_05665-RA	T.eur_01163-RA
cluster949	6	C9SFZ6	GO:0032543; P:mitochondrial translation; IEA:UniProtKB-UniRule	Test_02766-RA	KKA30855.1	T.cer_01303-RA	T.pup_05975-RA	Tmus_02507-RA	T.eur_03927-RA
cluster950	6	N/A	N/A	Test_00021-RA	KKA30659.1	T.cer_02208-RA	T.pup_00069-RA	Tmus_00050-RA	T.eur_00463-RA
cluster951	6	O74885	GO:0006151; P:xanthine oxidation; IMP:PomBase	Test_03351-RA	KKA29689.1	T.cer_07661-RA	T.pup_01376-RA	Tmus_03080-RA	T.eur_02490-RA
cluster952	6	O05218	GO:0006751; P:glutathione catabolic process; IEA:InterPro	Test_02382-RA	KKA26967.1	T.cer_03829-RA	T.pup_04528-RA	Tmus_01754-RA	T.eur_01054-RA
cluster953	6	Q7SDM3	GO:0003774; F:motor activity; IEA:InterPro	Test_02962-RA	KKA30463.1	T.cer_07047-RA	T.pup_05801-RA	Tmus_01738-RA	T.eur_02166-RA
cluster954	6	P0CT46	GO:0006364; P:rRNA processing; IEA:UniProtKB-KW	Test_05512-RA	KKA28322.1	T.cer_05345-RA	T.pup_02087-RA	Tmus_01189-RA	T.eur_04575-RA
cluster955	6	Q7S045	GO:0006357; P:regulation of transcription by RNA polymerase II; IBA:GO_Central	Test_04766-RA	KKA26483.1	T.cer_07358-RA	T.pup_06298-RA	Tmus_03846-RA	T.eur_03117-RA
cluster956	6	Q2HH38	GO:0046982; F:protein heterodimerization activity; IEA:InterPro	Test_03029-RA	KKA29285.1	T.cer_00402-RA	T.pup_00300-RA	Tmus_01471-RA	T.eur_03430-RA
cluster957	6	N/A	N/A	Test_04088-RA	KKA29616.1	T.cer_01687-RA	T.pup_06396-RA	Tmus_04144-RA	T.eur_00308-RA
cluster958	6	N/A	N/A	Test_01934-RA	KKA26578.1	T.cer_01429-RA	T.pup_03700-RA	Tmus_05599-RA	T.eur_00854-RA
cluster959	6	Q9D0R9	N/A	Test_05990-RA	KKA26206.1	T.cer_00063-RA	T.pup_03189-RA	Tmus_01255-RA	T.eur_03028-RA
cluster960	6	O13855	GO:0006357; P:regulation of transcription by RNA polymerase II; ISS:PomBase	Test_05046-RA	KKA30905.1	T.cer_01843-RA	T.pup_03246-RA	Tmus_03130-RA	T.eur_01245-RA
cluster961	6	O14094	GO:0006798; P:polyphosphate catabolic process; ISO:PomBase	Test_04629-RA	KKA28998.1	T.cer_00357-RA	T.pup_01561-RA	Tmus_00450-RA	T.eur_06172-RA
cluster962	6	Q12306	GO:0016925; P:protein sumoylation; IDA:SGD	Test_01580-RA	KKA30188.1	T.cer_03528-RA	T.pup_04812-RA	Tmus_01811-RA	T.eur_00372-RA
cluster963	6	Q4IPB8	GO:0006457; P:protein folding; IEA:InterPro	Test_04178-RA	KKA28948.1	T.cer_07425-RA	T.pup_05002-RA	Tmus_06782-RA	T.eur_00223-RA
cluster964	6	N/A	N/A	Test_03833-RA	KKA28577.1	T.cer_01037-RA	T.pup_02250-RA	Tmus_06443-RA	T.eur_02353-RA
cluster965	6	N/A	N/A	Test_01395-RA	KKA28814.1	T.cer_00050-RA	T.pup_00126-RA	Tmus_02067-RA	T.eur_05911-RA
cluster966	6	W3XAA0	GO:0042438; P:melanin biosynthetic process; IEA:UniProtKB-UniPathway	Test_05236-RA	KKA26090.1	T.cer_01760-RA	T.pup_05748-RA	Tmus_00192-RA	T.eur_01205-RA
cluster967	6	P53917	GO:0000321; P:re-entry into mitotic cell cycle after pheromone arrest; IGI:SGD	Test_02925-RA	KKA27375.1	T.cer_04661-RA	T.pup_05699-RA	Tmus_05138-RA	T.eur_02202-RA
cluster968	6	N/A	N/A	Test_05007-RA	KKA29394.1	T.cer_07030-RA	T.pup_04371-RA	Tmus_02888-RA	T.eur_05045-RA
cluster969	6	F1N476	GO:0016486; P:peptide hormone processing; ISS:UniProtKB	Test_04988-RA	KKA29391.1	T.cer_01041-RA	T.pup_05595-RA	Tmus_02868-RA	T.eur_04960-RA
cluster970	6	N/A	N/A	Test_06288-RA	KKA30260.1	T.cer_02375-RA	T.pup_04697-RA	Tmus_06465-RA	T.eur_03309-RA
cluster971	6	Q2NL17	GO:0007275; P:multicellular organism development; IEA:UniProtKB-KW	Test_04266-RA	KKA28363.1	T.cer_04028-RA	T.pup_00842-RA	Tmus_06544-RA	T.eur_00056-RA
cluster972	6	Q10286	GO:1904679; P:myo-inositol import across plasma membrane; IGI:PomBase	Test_02262-RA	KKA30792.1	T.cer_06912-RA	T.pup_05734-RA	Tmus_05258-RA	T.eur_04089-RA
cluster973	6	O14036	GO:0000387; P:spliceosomal snRNP assembly; IBA:GO_Central	Test_00114-RA	KKA26133.1	T.cer_01267-RA	T.pup_00394-RA	Tmus_04910-RA	T.eur_00558-RA
cluster974	6	P39981	GO:0003333; P:amino acid transmembrane transport; IBA:GO_Central	Test_05911-RA	KKA27447.1	T.cer_00225-RA	T.pup_01898-RA	Tmus_04699-RA	T.eur_04246-RA
cluster975	6	Q88RC0	GO:0019477; P:L-lysine catabolic process; ISS:UniProtKB	Test_05639-RA	KKA30881.1	T.cer_04755-RA	T.pup_05950-RA	Tmus_02276-RA	T.eur_05705-RA
cluster976	6	N/A	N/A	Test_01743-RA	KKA27699.1	T.cer_05528-RA	T.pup_04564-RA	Tmus_05323-RA	T.eur_06555-RA
cluster977	6	Q9QZB9	GO:0003281; P:ventricular septum development; IMP:MGI	Test_02325-RA	KKA28800.1	T.cer_00661-RA	T.pup_00137-RA	Tmus_04403-RA	T.eur_01113-RA
cluster978	6	N/A	N/A	Test_06055-RA	KKA27906.1	T.cer_04503-RA	T.pup_06289-RA	Tmus_06590-RA	T.eur_05026-RA
cluster979	6	Q4HZK7	GO:0015031; P:protein transport; IEA:UniProtKB-KW	Test_02342-RA	KKA27561.1	T.cer_02118-RA	T.pup_04047-RA	Tmus_04601-RA	T.eur_01095-RA
cluster980	6	P32604	GO:0006006; P:glucose metabolic process; IMP:SGD	Test_06584-RA	KKA26176.1	T.cer_03762-RA	T.pup_03710-RA	Tmus_06554-RA	T.eur_02437-RA
cluster981	6	O14197	GO:0055085; P:transmembrane transport; ISM:PomBase	Test_06118-RA	KKA26511.1	T.cer_04306-RA	T.pup_01627-RA	Tmus_06260-RA	T.eur_06838-RA
cluster982	6	O59745	GO:0007034; P:vacuolar transport; IBA:GO_Central	Test_02661-RA	KKA26830.1	T.cer_05283-RA	T.pup_03126-RA	Tmus_01987-RA	T.eur_01770-RA
cluster983	6	N/A	N/A	Test_04878-RA	KKA30824.1	T.cer_03286-RA	T.pup_04434-RA	Tmus_01323-RA	T.eur_05460-RA
cluster984	6	O13775	GO:0006424; P:glutamyl-tRNA aminoacylation; ISS:PomBase	Test_03283-RA	KKA26905.1	T.cer_02405-RA	T.pup_02030-RA	Tmus_02460-RA	T.eur_04383-RA
cluster985	6	Q8ITY4	GO:0000398; P:mRNA splicing, via spliceosome; IBA:GO_Central	Test_03226-RA	KKA29383.1	T.cer_05521-RA	T.pup_05458-RA	Tmus_06065-RA	T.eur_04441-RA
cluster986	6	Q9USK3	GO:0055085; P:transmembrane transport; ISM:PomBase	Test_01909-RA	KKA29865.1	T.cer_04314-RA	T.pup_05676-RA	Tmus_02568-RA	T.eur_02856-RA
cluster987	6	Q9SUS3	GO:0016192; P:vesicle-mediated transport; IEA:InterPro	Test_05471-RA	KKA26109.1	T.cer_01692-RA	T.pup_06359-RA	Tmus_03642-RA	T.eur_04532-RA
cluster988	6	N/A	N/A	Test_07038-RA	KKA31218.1	T.cer_05156-RA	T.pup_04464-RA	Tmus_04328-RA	T.eur_02635-RA
cluster989	6	P40984	GO:0016925; P:protein sumoylation; IDA:PomBase	Test_04839-RA	KKA27808.1	T.cer_00032-RA	T.pup_01649-RA	Tmus_02327-RA	T.eur_05498-RA
cluster990	6	Q10146	GO:0033621; P:nuclear-transcribed mRNA catabolic process, meiosis-specific transcripts; IMP:PomBase	Test_02806-RA	KKA27015.1	T.cer_01140-RA	T.pup_02343-RA	Tmus_03615-RA	T.eur_03968-RA
cluster991	6	Q7SG06	GO:0006457; P:protein folding; IEA:InterPro	Test_07000-RA	KKA28178.1	T.cer_03993-RA	T.pup_01100-RA	Tmus_00950-RA	T.eur_03423-RA
cluster992	6	I1S4N7	GO:0015031; P:protein transport; IEA:UniProtKB-KW	Test_06962-RA	KKA30184.1	T.cer_04526-RA	T.pup_06014-RA	Tmus_00764-RA	T.eur_05558-RA
cluster993	6	Q7RVI1	GO:0006412; P:translation; IBA:GO_Central	Test_02826-RA	KKA27005.1	T.cer_01218-RA	T.pup_01617-RA	Tmus_02158-RA	T.eur_03986-RA
cluster994	6	Q08446	GO:0031647; P:regulation of protein stability; IBA:GO_Central	Test_00884-RA	KKA26631.1	T.cer_01707-RA	T.pup_03009-RA	Tmus_02948-RA	T.eur_01564-RA
cluster995	6	O74502	GO:0009411; P:response to UV; IBA:GO_Central	Test_03897-RA	KKA29460.1	T.cer_02392-RA	T.pup_02246-RA	Tmus_04639-RA	T.eur_02292-RA
cluster996	6	O60573	GO:0017148; P:negative regulation of translation; IMP:MGI	Test_01169-RA	KKA29588.1	T.cer_06874-RA	T.pup_06391-RA	Tmus_05202-RA	T.eur_05328-RA
cluster997	6	N/A	N/A	Test_05487-RA	KKA28308.1	T.cer_00074-RA	T.pup_06410-RA	Tmus_01163-RA	T.eur_04548-RA
cluster998	6	O13657	GO:0010045; P:response to nickel cation; ISS:PomBase	Test_04655-RA	KKA27167.1	T.cer_01971-RA	T.pup_01604-RA	Tmus_00482-RA	T.eur_06145-RA
cluster999	6	N/A	N/A	Test_00981-RA	KKA29717.1	T.cer_03374-RA	T.pup_02240-RA	Tmus_06263-RA	T.eur_01468-RA
cluster1000	6	O94416	GO:0006367; P:transcription initiation from RNA polymerase II promoter; ISS:PomBase	Test_05499-RA	KKA28292.1	T.cer_01366-RA	T.pup_03124-RA	Tmus_01175-RA	T.eur_04560-RA
cluster1001	6	Q7SBD5	GO:0000463; P:maturation of LSU-rRNA from tricistronic rRNA transcript (SSU-rRNA, 58S rRNA, LSU-rRNA); IBA:GO_Central	Test_04139-RA	KKA27424.1	T.cer_01989-RA	T.pup_02912-RA	Tmus_03035-RA	T.eur_00259-RA
cluster1002	6	P50504	GO:0006189; P:'de novo' IMP biosynthetic process; IEA:UniProtKB-UniPathway	Test_06557-RA	KKA30934.1	T.cer_04584-RA	T.pup_05185-RA	Tmus_03949-RA	T.eur_02462-RA
cluster1003	6	K0E3U9	GO:0022857; F:transmembrane transporter activity; IEA:InterPro	Test_02004-RA	KKA27322.1	T.cer_05681-RA	T.pup_00235-RA	Tmus_01573-RA	T.eur_04807-RA
cluster1004	6	N/A	N/A	Test_03061-RA	KKA28012.1	T.cer_01244-RA	T.pup_00631-RA	Tmus_03534-RA	T.eur_03464-RA
cluster1006	6	O74507	GO:0008202; P:steroid metabolic process; IC:PomBase	Test_05695-RA	KKA28193.1	T.cer_03180-RA	T.pup_02221-RA	Tmus_03774-RA	T.eur_05759-RA
cluster1007	6	Q99297	GO:0006839; P:mitochondrial transport; IDA:SGD	Test_01949-RA	KKA30472.1	T.cer_03930-RA	T.pup_02740-RA	Tmus_04525-RA	T.eur_00869-RA
cluster1008	6	P59671	GO:0006412; P:translation; IEA:InterPro	Test_02264-RA	KKA30796.1	T.cer_02366-RA	T.pup_05296-RA	Tmus_05260-RA	T.eur_04087-RA
cluster1009	6	P07820	GO:0006979; P:response to oxidative stress; IEA:InterPro	Test_02550-RA	KKA29778.1	T.cer_05630-RA	T.pup_03336-RA	Tmus_03912-RA	T.eur_01662-RA
cluster1010	6	Q751L1	GO:0006412; P:translation; IEA:InterPro	Test_06536-RA	KKA28331.1	T.cer_04063-RA	T.pup_00193-RA	Tmus_01392-RA	T.eur_06756-RA
cluster1011	6	Q9UJS0	GO:0051592; P:response to calcium ion; IDA:UniProtKB	Test_02873-RA	KKA27384.1	T.cer_04648-RA	T.pup_00750-RA	Tmus_03601-RA	T.eur_02250-RA
cluster1012	6	Q4WXX9	GO:0006569; P:tryptophan catabolic process; IBA:GO_Central	Test_03055-RA	KKA26570.1	T.cer_02190-RA	T.pup_03734-RA	Tmus_06037-RA	T.eur_03458-RA
cluster1013	6	N/A	N/A	Test_00648-RA	KKA29524.1	T.cer_06498-RA	T.pup_06428-RA	Tmus_06878-RA	T.eur_03693-RA
cluster1014	6	C9SU87	GO:0019630; P:quinate metabolic process; IEA:UniProtKB-UniRule	Test_03997-RA	KKA29897.1	T.cer_02210-RA	T.pup_01766-RA	Tmus_00671-RA	T.eur_02747-RA
cluster1015	6	E9ES90	GO:0015031; P:protein transport; IEA:UniProtKB-KW	Test_04994-RA	KKA29388.1	T.cer_05672-RA	T.pup_02828-RA	Tmus_02875-RA	T.eur_05058-RA
cluster1016	6	Q9P7P0	GO:0008654; P:phospholipid biosynthetic process; ISO:PomBase	Test_02311-RA	KKA28683.1	T.cer_05840-RA	T.pup_04059-RA	Tmus_01684-RA	T.eur_04042-RA
cluster1017	6	Q8WZJ7	GO:0035999; P:tetrahydrofolate interconversion; IEA:UniProtKB-UniPathway	Test_01098-RA	KKA29508.1	T.cer_00572-RA	T.pup_02409-RA	Tmus_00530-RA	T.eur_05400-RA
cluster1018	6	P33333	GO:0006654; P:phosphatidic acid biosynthetic process; IBA:GO_Central	Test_02649-RA	KKA26835.1	T.cer_05013-RA	T.pup_05927-RA	Tmus_02637-RA	T.eur_01758-RA
cluster1019	6	Q9URZ5	GO:0099050; P:vesicle scission; NAS:PomBase	Test_01124-RA	KKA29513.1	T.cer_01396-RA	T.pup_04836-RA	Tmus_00556-RA	T.eur_05373-RA
cluster1020	6	P40986	GO:0006506; P:GPI anchor biosynthetic process; IGI:SGD	Test_00641-RA	KKA28709.1	T.cer_00504-RA	T.pup_04050-RA	Tmus_02204-RA	T.eur_03686-RA
cluster1021	6	Q872T7	GO:0006572; P:tyrosine catabolic process; IBA:GO_Central	Test_01846-RA	KKA29837.1	T.cer_07685-RA	T.pup_04773-RA	Tmus_05982-RA	T.eur_02911-RA
cluster1022	6	Q63615	GO:0006904; P:vesicle docking involved in exocytosis; IEA:InterPro	Test_02229-RA	KKA29976.1	T.cer_00790-RA	T.pup_00626-RA	Tmus_01087-RA	T.eur_04121-RA
cluster1023	6	P36594	GO:0006366; P:transcription by RNA polymerase II; EXP:PomBase	Test_05956-RA	KKA26286.1	T.cer_01505-RA	T.pup_01050-RA	Tmus_01290-RA	T.eur_02993-RA
cluster1024	6	A4RA36	GO:0042273; P:ribosomal large subunit biogenesis; IEA:InterPro	Test_03853-RA	KKA29030.1	T.cer_02270-RA	T.pup_02568-RA	Tmus_03166-RA	T.eur_02336-RA
cluster1025	6	Q4IPC8	GO:0006397; P:mRNA processing; IEA:UniProtKB-KW	Test_00077-RA	KKA28772.1	T.cer_01202-RA	T.pup_03990-RA	Tmus_03299-RA	T.eur_00518-RA
cluster1026	6	Q9C2M6	GO:0006487; P:protein N-linked glycosylation; IBA:GO_Central	Test_03889-RA	KKA28818.1	T.cer_00054-RA	T.pup_00486-RA	Tmus_04632-RA	T.eur_02302-RA
cluster1027	6	Q9LVQ8	GO:0004721; F:phosphoprotein phosphatase activity; IEA:UniProtKB-KW	Test_00568-RA	KKA30814.1	T.cer_05715-RA	T.pup_01499-RA	Tmus_03573-RA	T.eur_03611-RA
cluster1028	6	Q9UTK7	GO:0035103; P:sterol regulatory element binding protein cleavage; IMP:PomBase	Test_05880-RA	KKA29095.1	T.cer_01768-RA	T.pup_01813-RA	Tmus_03381-RA	T.eur_04278-RA
cluster1029	6	N/A	N/A	Test_06484-RA	KKA29995.1	T.cer_06165-RA	T.pup_04446-RA	Tmus_06525-RA	T.eur_04322-RA
cluster1030	6	Q09892	GO:0051403; P:stress-activated MAPK cascade; IDA:PomBase	Test_06428-RA	KKA28907.1	T.cer_01833-RA	T.pup_01486-RA	Tmus_03339-RA	T.eur_02675-RA
cluster1031	6	Q5AU50	GO:0000398; P:mRNA splicing, via spliceosome; IEA:InterPro	Test_00376-RA	KKA25985.1	T.cer_00838-RA	T.pup_00714-RA	Tmus_04050-RA	T.eur_00819-RA
cluster1032	6	P20485	GO:0006646; P:phosphatidylethanolamine biosynthetic process; IMP:SGD	Test_04942-RA	KKA26460.1	T.cer_01436-RA	T.pup_01506-RA	Tmus_04034-RA	T.eur_04913-RA
cluster1033	6	P39012	GO:0016255; P:attachment of GPI anchor to protein; IMP:SGD	Test_06200-RA	KKA27207.1	T.cer_00807-RA	T.pup_00155-RA	Tmus_01423-RA	T.eur_05788-RA
cluster1034	6	O74976	GO:0006084; P:acetyl-CoA metabolic process; ISM:PomBase	Test_05263-RA	KKA29301.1	T.cer_00635-RA	T.pup_03019-RA	Tmus_00169-RA	T.eur_01183-RA
cluster1035	6	O94501	GO:0006457; P:protein folding; ISO:PomBase	Test_06171-RA	KKA28894.1	T.cer_01097-RA	T.pup_02648-RA	Tmus_02703-RA	T.eur_03211-RA
cluster1036	6	P17624	GO:0006457; P:protein folding; IBA:GO_Central	Test_00070-RA	KKA30596.1	T.cer_01148-RA	T.pup_04961-RA	Tmus_03306-RA	T.eur_00511-RA
cluster1037	6	C7YY76	GO:0005743; C:mitochondrial inner membrane; IEA:UniProtKB-SubCell	Test_04628-RA	KKA28997.1	T.cer_00358-RA	T.pup_01560-RA	Tmus_00449-RA	T.eur_06173-RA
cluster1038	6	N/A	N/A	Test_00112-RA	KKA26135.1	T.cer_01265-RA	T.pup_00392-RA	Tmus_04912-RA	T.eur_00556-RA
cluster1039	6	N/A	N/A	Test_05881-RA	KKA29096.1	T.cer_01769-RA	T.pup_01812-RA	Tmus_03382-RA	T.eur_04277-RA
cluster1040	6	Q10449	GO:0051321; P:meiotic cell cycle; IEA:UniProtKB-KW	Test_05490-RA	KKA28305.1	T.cer_02133-RA	T.pup_03115-RA	Tmus_01166-RA	T.eur_04551-RA
cluster1041	6	Q9P5N7	GO:0006366; P:transcription by RNA polymerase II; IBA:GO_Central	Test_00911-RA	KKA29561.1	T.cer_05750-RA	T.pup_01218-RA	Tmus_00103-RA	T.eur_01535-RA
cluster1042	6	O94343	GO:0055085; P:transmembrane transport; ISM:PomBase	Test_05423-RA	KKA29085.1	T.cer_05098-RA	T.pup_01109-RA	Tmus_01956-RA	T.eur_01882-RA
cluster1043	6	P17938	GO:0007017; P:microtubule-based process; IEA:InterPro	Test_04523-RA	KKA29206.1	T.cer_04055-RA	T.pup_01004-RA	Tmus_02369-RA	T.eur_06521-RA
cluster1044	6	N/A	N/A	Test_04374-RA	KKA28198.1	T.cer_01192-RA	T.pup_05836-RA	Tmus_00294-RA	T.eur_02019-RA
cluster1045	6	N/A	N/A	Test_00025-RA	KKA30675.1	T.cer_02204-RA	T.pup_00066-RA	Tmus_00054-RA	T.eur_00467-RA
cluster1046	6	P15368	GO:0042759; P:long-chain fatty acid biosynthetic process; IEA:InterPro	Test_00334-RA	KKA31122.1	T.cer_05620-RA	T.pup_04254-RA	Tmus_02221-RA	T.eur_00779-RA
cluster1047	6	N/A	N/A	Test_03595-RA	KKA28420.1	T.cer_02092-RA	T.pup_02720-RA	Tmus_03497-RA	T.eur_06280-RA
cluster1049	6	Q2GVK6	GO:0046034; P:ATP metabolic process; IEA:UniProtKB-UniRule	Test_06804-RA	KKA29752.1	T.cer_06187-RA	T.pup_00457-RA	Tmus_05515-RA	T.eur_02414-RA
cluster1050	6	P0C7N7	GO:0006261; P:DNA-dependent DNA replication; IBA:GO_Central	Test_05096-RA	KKA26730.1	T.cer_01931-RA	T.pup_01963-RA	Tmus_00414-RA	T.eur_01296-RA
cluster1051	6	P38356	GO:0006511; P:ubiquitin-dependent protein catabolic process; IMP:SGD	Test_03511-RA	KKA26005.1	T.cer_06376-RA	T.pup_03822-RA	Tmus_02535-RA	T.eur_06360-RA
cluster1052	6	Q5F1R6	GO:0006457; P:protein folding; NAS:UniProtKB	Test_03032-RA	KKA29288.1	T.cer_00399-RA	T.pup_00297-RA	Tmus_01468-RA	T.eur_03433-RA
cluster1053	6	O42857	GO:0070881; P:regulation of proline transport; ISO:PomBase	Test_05996-RA	KKA26251.1	T.cer_03870-RA	T.pup_04632-RA	Tmus_06157-RA	T.eur_03034-RA
cluster1054	6	O14155	GO:0005634; C:nucleus; HDA:PomBase	Test_02579-RA	KKA31038.1	T.cer_02900-RA	T.pup_02925-RA	Tmus_05181-RA	T.eur_01690-RA
cluster1055	6	B8N7S7	GO:0030245; P:cellulose catabolic process; IEA:UniProtKB-KW	Test_01549-RA	KKA27451.1	T.cer_05003-RA	T.pup_03572-RA	Tmus_04715-RA	T.eur_00403-RA
cluster1056	6	Q3UHX9	GO:0035196; P:production of miRNAs involved in gene silencing by miRNA; ISS:UniProtKB	Test_03133-RA	KKA30512.1	T.cer_02345-RA	T.pup_02840-RA	Tmus_05671-RA	T.eur_05102-RA
cluster1057	6	N/A	N/A	Test_02607-RA	KKA28807.1	T.cer_01603-RA	T.pup_03607-RA	Tmus_02305-RA	T.eur_01718-RA
cluster1058	6	N/A	N/A	Test_03652-RA	KKA31031.1	T.cer_02349-RA	T.pup_06135-RA	Tmus_06386-RA	T.eur_06039-RA
cluster1059	6	Q09116	GO:0070583; P:spore membrane bending pathway; IMP:PomBase	Test_05175-RA	KKA29340.1	T.cer_05161-RA	T.pup_00005-RA	Tmus_05334-RA	T.eur_04633-RA
cluster1060	6	O94436	GO:0006367; P:transcription initiation from RNA polymerase II promoter; TAS:PomBase	Test_01607-RA	KKA27889.1	T.cer_05590-RA	T.pup_00608-RA	Tmus_05785-RA	T.eur_00347-RA
cluster1061	6	A0A0D1CZ63	GO:0055085; P:transmembrane transport; IBA:GO_Central	Test_05444-RA	KKA28465.1	T.cer_01070-RA	T.pup_05079-RA	Tmus_06582-RA	T.eur_04507-RA
cluster1062	6	P30284	GO:0007088; P:regulation of mitotic nuclear division; IBA:GO_Central	Test_02514-RA	KKA30519.1	T.cer_01181-RA	T.pup_02095-RA	Tmus_06714-RA	T.eur_00922-RA
cluster1063	6	N/A	N/A	Test_01867-RA	KKA29852.1	T.cer_06304-RA	T.pup_05669-RA	Tmus_06474-RA	T.eur_02893-RA
cluster1064	6	Q4HY20	GO:0016192; P:vesicle-mediated transport; IEA:UniProtKB-KW	Test_00612-RA	KKA28536.1	T.cer_05020-RA	T.pup_03627-RA	Tmus_02175-RA	T.eur_03654-RA
cluster1065	6	N/A	N/A	Test_01159-RA	KKA27796.1	T.cer_06950-RA	T.pup_02018-RA	Tmus_06237-RA	T.eur_05338-RA
cluster1067	6	N/A	N/A	Test_02314-RA	KKA28679.1	T.cer_05604-RA	T.pup_04062-RA	Tmus_01686-RA	T.eur_04039-RA
cluster1068	6	Q9Y758	GO:0016712; F:oxidoreductase activity, acting on paired donors, with incorporation or reduction of molecular oxygen, reduced flavin or flavoprotein as one donor, and incorporation of one atom of oxygen; IEA:InterPro	Test_02222-RA	KKA30749.1	T.cer_05685-RA	T.pup_00619-RA	Tmus_01080-RA	T.eur_04128-RA
cluster1069	6	N/A	N/A	Test_00097-RA	KKA30459.1	T.cer_07975-RA	T.pup_04710-RA	Tmus_06032-RA	T.eur_00541-RA
cluster1070	6	P0CX41	GO:0002181; P:cytoplasmic translation; IC:SGD	Test_03828-RA	KKA28564.1	T.cer_01032-RA	T.pup_00479-RA	Tmus_05109-RA	T.eur_02358-RA
cluster1071	6	P33731	GO:0006616; P:SRP-dependent cotranslational protein targeting to membrane, translocation; IBA:GO_Central	Test_06782-RA	KKA28587.1	T.cer_06421-RA	T.pup_04352-RA	Tmus_01581-RA	T.eur_04836-RA
cluster1072	6	P25386	GO:0048280; P:vesicle fusion with Golgi apparatus; IEA:InterPro	Test_06627-RA	KKA28669.1	T.cer_00750-RA	T.pup_03942-RA	Tmus_03982-RA	T.eur_05602-RA
cluster1073	6	N/A	N/A	Test_06771-RA	KKA27884.1	T.cer_03385-RA	T.pup_01647-RA	Tmus_01592-RA	T.eur_04847-RA
cluster1074	6	Q9WUD1	GO:0030579; P:ubiquitin-dependent SMAD protein catabolic process; ISS:HGNC	Test_06339-RA	KKA28426.1	T.cer_04518-RA	T.pup_04933-RA	Tmus_02685-RA	T.eur_03192-RA
cluster1075	6	P32844	GO:0090522; P:vesicle tethering involved in exocytosis; IC:SGD	Test_06600-RA	KKA27471.1	T.cer_00882-RA	T.pup_05366-RA	Tmus_00747-RA	T.eur_05574-RA
cluster1076	6	B6H9U8	GO:0030435; P:sporulation resulting in formation of a cellular spore; IEA:UniProtKB-KW	Test_05336-RA	KKA26147.1	T.cer_05404-RA	T.pup_01343-RA	Tmus_00238-RA	T.eur_01965-RA
cluster1077	6	N/A	N/A	Test_06844-RA	KKA26079.1	T.cer_06936-RA	T.pup_04488-RA	Tmus_05488-RA	T.eur_06996-RA
cluster1078	6	Q4I5R3	GO:0018024; F:histone-lysine N-methyltransferase activity; IEA:UniProtKB-EC	Test_03191-RA	KKA26062.1	T.cer_01394-RA	T.pup_01181-RA	Tmus_06797-RA	T.eur_04475-RA
cluster1079	6	Q07307	GO:0042906; P:xanthine transport; IDA:AspGD	Test_03978-RA	KKA26423.1	T.cer_04806-RA	T.pup_03886-RA	Tmus_00655-RA	T.eur_02729-RA
cluster1080	6	N/A	N/A	Test_05884-RA	KKA29091.1	T.cer_07201-RA	T.pup_01809-RA	Tmus_03385-RA	T.eur_04274-RA
cluster1081	6	O94520	GO:0034975; P:protein folding in endoplasmic reticulum; IBA:GO_Central	Test_05473-RA	KKA26108.1	T.cer_01690-RA	T.pup_04138-RA	Tmus_03641-RA	T.eur_04534-RA
cluster1082	6	P22189	GO:0051208; P:sequestering of calcium ion; IDA:PomBase	Test_03447-RA	KKA29073.1	T.cer_06702-RA	T.pup_06343-RA	Tmus_02608-RA	T.eur_02586-RA
cluster1083	6	P23762	GO:0005634; C:nucleus; IEA:UniProtKB-SubCell	Test_05440-RA	KKA28470.1	T.cer_08011-RA	T.pup_06544-RA	Tmus_06761-RA	T.eur_04503-RA
cluster1084	6	N/A	N/A	Test_01989-RA	KKA30428.1	T.cer_06345-RA	T.pup_01888-RA	Tmus_04977-RA	T.eur_04821-RA
cluster1085	6	Q54YW8	GO:0006383; P:transcription by RNA polymerase III; ISS:dictyBase	Test_05508-RA	KKA28318.1	T.cer_00484-RA	T.pup_02157-RA	Tmus_01185-RA	T.eur_04571-RA
cluster1086	6	P53157	GO:0006850; P:mitochondrial pyruvate transmembrane transport; IDA:SGD	Test_00464-RA	KKA29439.1	T.cer_07363-RA	T.pup_03855-RA	Tmus_06176-RA	T.eur_03503-RA
cluster1087	6	Q9UTE8	GO:0060303; P:regulation of nucleosome density; IDA:PomBase	Test_04905-RA	KKA28920.1	T.cer_04830-RA	T.pup_01703-RA	Tmus_01349-RA	T.eur_05434-RA
cluster1088	6	N/A	N/A	Test_02712-RA	KKA30838.1	T.cer_05770-RA	T.pup_04023-RA	Tmus_00089-RA	T.eur_03872-RA
cluster1089	6	A4R8D7	GO:0003723; F:RNA binding; IEA:UniProtKB-KW	Test_00202-RA	KKA26382.1	T.cer_00683-RA	T.pup_05442-RA	Tmus_06113-RA	T.eur_00646-RA
cluster1090	6	O60182	GO:0070914; P:UV-damage excision repair; IDA:PomBase	Test_02273-RA	KKA30133.1	T.cer_02577-RA	T.pup_02780-RA	Tmus_05460-RA	T.eur_04078-RA
cluster1091	6	O00534	GO:0005634; C:nucleus; IDA:HPA	Test_06653-RA	KKA31063.1	T.cer_04782-RA	T.pup_01087-RA	Tmus_01047-RA	T.eur_06965-RA
cluster1092	6	Q0C7L4	GO:0030245; P:cellulose catabolic process; IEA:UniProtKB-UniPathway	Test_05580-RA	KKA30951.1	T.cer_02363-RA	T.pup_01255-RA	Tmus_05364-RA	T.eur_06701-RA
cluster1093	6	P50166	GO:0005975; P:carbohydrate metabolic process; IDA:UniProtKB	Test_04783-RA	KKA27311.1	T.cer_04264-RA	T.pup_04909-RA	Tmus_05444-RA	T.eur_03133-RA
cluster1094	6	Q01408	GO:0009411; P:response to UV; IEA:InterPro	Test_03429-RA	KKA27743.1	T.cer_01417-RA	T.pup_01653-RA	Tmus_04111-RA	T.eur_02567-RA
cluster1095	6	Q8X1T0	GO:0016579; P:protein deubiquitination; EXP:PomBase	Test_03321-RA	KKA26298.1	T.cer_04898-RA	T.pup_02287-RA	Tmus_03877-RA	T.eur_04346-RA
cluster1096	6	P36091	GO:0009272; P:fungal-type cell wall biogenesis; IDA:SGD	Test_00116-RA	KKA26139.1	T.cer_01269-RA	T.pup_00396-RA	Tmus_04908-RA	T.eur_00560-RA
cluster1097	6	N/A	N/A	Test_02213-RA	KKA29759.1	T.cer_00979-RA	T.pup_00610-RA	Tmus_01071-RA	T.eur_04137-RA
cluster1098	6	P87253	GO:0018105; P:peptidyl-serine phosphorylation; IBA:GO_Central	Test_06180-RA	KKA28895.1	T.cer_03233-RA	T.pup_05745-RA	Tmus_02694-RA	T.eur_03202-RA
cluster1099	6	O13818	GO:0045737; P:positive regulation of cyclin-dependent protein serine/threonine kinase activity; IBA:GO_Central	Test_02558-RA	KKA29776.1	T.cer_07192-RA	T.pup_05232-RA	Tmus_03920-RA	T.eur_01670-RA
cluster1100	6	O74806	GO:0032543; P:mitochondrial translation; ISO:PomBase	Test_06148-RA	KKA30728.1	T.cer_00149-RA	T.pup_03494-RA	Tmus_04469-RA	T.eur_03231-RA
cluster1101	6	N/A	N/A	Test_03152-RA	KKA27301.1	T.cer_03416-RA	T.pup_05651-RA	Tmus_06090-RA	T.eur_05082-RA
cluster1102	6	N/A	N/A	Test_00414-RA	KKA29809.1	T.cer_05822-RA	T.pup_02917-RA	Tmus_04840-RA	T.eur_05184-RA
cluster1103	6	C4B4E5	GO:0015031; P:protein transport; IEA:UniProtKB-KW	Test_03518-RA	KKA26004.1	T.cer_04024-RA	T.pup_05841-RA	Tmus_02542-RA	T.eur_06352-RA
cluster1104	6	N/A	N/A	Test_04503-RA	KKA28499.1	T.cer_05758-RA	T.pup_04792-RA	Tmus_01832-RA	T.eur_06503-RA
cluster1105	6	Q9Y899	GO:0051301; P:cell division; IEA:UniProtKB-KW	Test_00693-RA	KKA30989.1	T.cer_01854-RA	T.pup_03844-RA	Tmus_00893-RA	T.eur_03740-RA
cluster1106	6	Q21997	GO:0030433; P:ubiquitin-dependent ERAD pathway; ISS:UniProtKB	Test_01083-RA	KKA29499.1	T.cer_01514-RA	T.pup_00427-RA	Tmus_00515-RA	T.eur_05415-RA
cluster1107	6	O13921	GO:0043504; P:mitochondrial DNA repair; ISO:PomBase	Test_01514-RA	KKA30221.1	T.cer_04196-RA	T.pup_00093-RA	Tmus_00025-RA	T.eur_00439-RA
cluster1108	6	P51978	GO:0019430; P:removal of superoxide radicals; IEA:InterPro	Test_02953-RA	KKA29184.1	T.cer_00112-RA	T.pup_03227-RA	Tmus_01729-RA	T.eur_02174-RA
cluster1109	6	P28706	GO:0006295; P:nucleotide-excision repair, DNA incision, 3'-to lesion; IBA:GO_Central	Test_01230-RA	KKA29164.1	T.cer_00526-RA	T.pup_01327-RA	Tmus_01889-RA	T.eur_05270-RA
cluster1110	6	P32854	GO:0006906; P:vesicle fusion; IBA:GO_Central	Test_05932-RA	KKA28003.1	T.cer_00735-RA	T.pup_01727-RA	Tmus_06366-RA	T.eur_04229-RA
cluster1111	6	Q9UTJ7	GO:0006099; P:tricarboxylic acid cycle; ISS:PomBase	Test_00010-RA	KKA30663.1	T.cer_01919-RA	T.pup_00079-RA	Tmus_00039-RA	T.eur_00453-RA
cluster1112	6	A3LU17	GO:0016021; C:integral component of membrane; IEA:UniProtKB-KW	Test_04256-RA	KKA28354.1	T.cer_01344-RA	T.pup_00831-RA	Tmus_04803-RA	T.eur_00046-RA
cluster1113	6	Q9V3G3	GO:0006457; P:protein folding; IEA:InterPro	Test_05748-RA	KKA27680.1	T.cer_05479-RA	T.pup_04946-RA	Tmus_05827-RA	T.eur_03367-RA
cluster1114	6	P87061	GO:0008360; P:regulation of cell shape; IBA:GO_Central	Test_04336-RA	KKA30140.1	T.cer_06166-RA	T.pup_05825-RA	Tmus_00255-RA	T.eur_01982-RA
cluster1115	6	Q7RXY2	GO:0019441; P:tryptophan catabolic process to kynurenine; IBA:GO_Central	Test_05666-RA	KKA30550.1	T.cer_05276-RA	T.pup_06008-RA	Tmus_04566-RA	T.eur_05729-RA
cluster1116	6	N/A	N/A	Test_04597-RA	KKA27086.1	T.cer_00916-RA	T.pup_02969-RA	Tmus_05068-RA	T.eur_06204-RA
cluster1117	6	O74113	GO:0072428; P:signal transduction involved in intra-S DNA damage checkpoint; IMP:PomBase	Test_02337-RA	KKA27463.1	T.cer_07321-RA	T.pup_05834-RA	Tmus_04596-RA	T.eur_01100-RA
cluster1118	6	O13282	GO:0006367; P:transcription initiation from RNA polymerase II promoter; IC:PomBase	Test_04376-RA	KKA28200.1	T.cer_04640-RA	T.pup_02673-RA	Tmus_00296-RA	T.eur_02021-RA
cluster1119	6	O59778	GO:0009102; P:biotin biosynthetic process; IGI:PomBase	Test_06632-RA	KKA31012.1	T.cer_07645-RA	T.pup_00700-RA	Tmus_05275-RA	T.eur_06943-RA
cluster1120	6	Q99MB4	GO:0005524; F:ATP binding; IEA:UniProtKB-KW	Test_04093-RA	KKA29620.1	T.cer_00968-RA	T.pup_03760-RA	Tmus_04149-RA	T.eur_00303-RA
cluster1121	6	N/A	N/A	Test_03417-RA	KKA27755.1	T.cer_02146-RA	T.pup_01664-RA	Tmus_04100-RA	T.eur_02556-RA
cluster1123	6	P38812	GO:0046838; P:phosphorylated carbohydrate dephosphorylation; IMP:SGD	Test_01138-RA	KKA27861.1	T.cer_04231-RA	T.pup_00251-RA	Tmus_02847-RA	T.eur_05358-RA
cluster1124	6	N/A	N/A	Test_01103-RA	KKA29505.1	T.cer_04873-RA	T.pup_05274-RA	Tmus_00535-RA	T.eur_05395-RA
cluster1125	6	O94514	GO:0006364; P:rRNA processing; ISO:PomBase	Test_02737-RA	KKA30844.1	T.cer_00767-RA	T.pup_01526-RA	Tmus_04090-RA	T.eur_03898-RA
cluster1126	6	P87216	GO:0003723; F:RNA binding; ISM:PomBase	Test_05352-RA	KKA30436.1	T.cer_05117-RA	T.pup_00820-RA	Tmus_00223-RA	T.eur_01949-RA
cluster1127	6	O74483	GO:1905323; P:telomerase holoenzyme complex assembly; TAS:PomBase	Test_02298-RA	KKA30131.1	T.cer_03973-RA	T.pup_02497-RA	Tmus_01670-RA	T.eur_04055-RA
cluster1128	6	Q1K9C2	GO:0000103; P:sulfate assimilation; IMP:PomBase	Test_05477-RA	KKA26112.1	T.cer_00084-RA	T.pup_04141-RA	Tmus_01153-RA	T.eur_04538-RA
cluster1129	6	N/A	N/A	Test_03613-RA	KKA29694.1	T.cer_07479-RA	T.pup_05983-RA	Tmus_03479-RA	T.eur_06262-RA
cluster1130	6	P23641	GO:0035435; P:phosphate ion transmembrane transport; IDA:SGD	Test_02834-RA	KKA27002.1	T.cer_04010-RA	T.pup_05270-RA	Tmus_02152-RA	T.eur_03994-RA
cluster1131	6	N/A	N/A	Test_01708-RA	KKA28651.1	T.cer_03012-RA	T.pup_06170-RA	Tmus_05454-RA	T.eur_05612-RA
cluster1132	6	Q96WJ0	GO:0006694; P:steroid biosynthetic process; IEA:UniProtKB-KW	Test_00890-RA	KKA26637.1	T.cer_00889-RA	T.pup_01489-RA	Tmus_02954-RA	T.eur_01557-RA
cluster1133	6	N/A	N/A	Test_04186-RA	KKA30501.1	T.cer_00552-RA	T.pup_02392-RA	Tmus_05551-RA	T.eur_00214-RA
cluster1134	6	Q8CIV8	GO:0007021; P:tubulin complex assembly; TAS:MGI	Test_03918-RA	KKA27243.1	T.cer_02483-RA	T.pup_03437-RA	Tmus_05562-RA	T.eur_02274-RA
cluster1135	6	Q09069	GO:0003746; F:translation elongation factor activity; IEA:UniProtKB-KW	Test_06045-RA	KKA30517.1	T.cer_02126-RA	T.pup_05472-RA	Tmus_00365-RA	T.eur_05014-RA
cluster1136	6	P15937	GO:0019679; P:propionate metabolic process, methylcitrate cycle; IBA:GO_Central	Test_06914-RA	KKA26328.1	T.cer_07265-RA	T.pup_03021-RA	Tmus_04962-RA	T.eur_06068-RA
cluster1137	6	Q9HDW6	GO:0007035; P:vacuolar acidification; ISO:PomBase	Test_01587-RA	KKA30193.1	T.cer_00323-RA	T.pup_00589-RA	Tmus_01805-RA	T.eur_00366-RA
cluster1138	6	O74882	GO:0006099; P:tricarboxylic acid cycle; IEA:UniProtKB-UniPathway	Test_00248-RA	KKA26549.1	T.cer_03165-RA	T.pup_01567-RA	Tmus_05154-RA	T.eur_00691-RA
cluster1139	6	Q7D9A2	GO:0006694; P:steroid biosynthetic process; IEA:UniProtKB-UniPathway	Test_03233-RA	KKA29375.1	T.cer_06731-RA	T.pup_03781-RA	Tmus_04552-RA	T.eur_04434-RA
cluster1140	6	D4AN26	GO:0042412; P:taurine biosynthetic process; IEA:UniProtKB-UniPathway	Test_04869-RA	KKA30821.1	T.cer_02102-RA	T.pup_01884-RA	Tmus_01314-RA	T.eur_05469-RA
cluster1141	6	Q6FL81	GO:0006098; P:pentose-phosphate shunt; IEA:UniProtKB-UniPathway	Test_01569-RA	KKA30195.1	T.cer_02994-RA	T.pup_02454-RA	Tmus_01823-RA	T.eur_00383-RA
cluster1142	6	N/A	N/A	Test_04935-RA	KKA26425.1	T.cer_08091-RA	T.pup_06196-RA	Tmus_04041-RA	T.eur_04906-RA
cluster1143	6	Q9US37	GO:1905039; P:carboxylic acid transmembrane transport; ISO:PomBase	Test_05359-RA	KKA27258.1	T.cer_02034-RA	T.pup_00814-RA	Tmus_01203-RA	T.eur_01942-RA
cluster1144	6	N/A	N/A	Test_05133-RA	KKA26348.1	T.cer_05765-RA	T.pup_00044-RA	Tmus_04309-RA	T.eur_04593-RA
cluster1145	6	E3QQU9	GO:0046872; F:metal ion binding; IEA:UniProtKB-KW	Test_00722-RA	KKA27661.1	T.cer_03960-RA	T.pup_02385-RA	Tmus_04256-RA	T.eur_03768-RA
cluster1146	6	Q4U3U4	GO:0019630; P:quinate metabolic process; IEA:UniProtKB-KW	Test_03994-RA	KKA29931.1	T.cer_05699-RA	T.pup_01763-RA	Tmus_00668-RA	T.eur_02744-RA
cluster1147	6	Q9UVW9	GO:0005524; F:ATP binding; IEA:UniProtKB-KW	Test_03267-RA	KKA26902.1	T.cer_00383-RA	T.pup_03651-RA	Tmus_02476-RA	T.eur_04399-RA
cluster1148	6	Q00614	GO:0006631; P:fatty acid metabolic process; IEA:UniProtKB-KW	Test_04577-RA	KKA27106.1	T.cer_01246-RA	T.pup_01747-RA	Tmus_01480-RA	T.eur_06223-RA
cluster1149	6	P41890	GO:0016788; F:hydrolase activity, acting on ester bonds; IEA:InterPro	Test_06241-RA	KKA27924.1	T.cer_05890-RA	T.pup_04203-RA	Tmus_00722-RA	T.eur_03260-RA
cluster1150	6	Q24JY1	GO:0006412; P:translation; IEA:InterPro	Test_04657-RA	KKA27165.1	T.cer_01969-RA	T.pup_01606-RA	Tmus_00484-RA	T.eur_06143-RA
cluster1151	6	Q30DW9	GO:0050661; F:NADP binding; IEA:InterPro	Test_00565-RA	KKA26713.1	T.cer_01771-RA	T.pup_06496-RA	Tmus_03576-RA	T.eur_03608-RA
cluster1152	6	Q00083	GO:0051647; P:nucleus localization; IMP:AspGD	Test_03570-RA	KKA27295.1	T.cer_00901-RA	T.pup_06547-RA	Tmus_06217-RA	T.eur_06302-RA
cluster1153	6	N/A	N/A	Test_01412-RA	KKA28033.1	T.cer_02534-RA	T.pup_02538-RA	Tmus_04166-RA	T.eur_07039-RA
cluster1154	6	P47104	GO:0007035; P:vacuolar acidification; IMP:SGD	Test_06624-RA	KKA27492.1	T.cer_00197-RA	T.pup_00588-RA	Tmus_03985-RA	T.eur_05599-RA
cluster1155	6	Q92250	GO:0033384; P:geranyl diphosphate biosynthetic process; IEA:UniProtKB-UniPathway	Test_01189-RA	KKA27911.1	T.cer_04822-RA	T.pup_03596-RA	Tmus_06622-RA	T.eur_05309-RA
cluster1156	6	P25631	N/A	Test_07128-RA	KKA28799.1	T.cer_00660-RA	T.pup_00331-RA	Tmus_06340-RA	T.eur_04285-RA
cluster1157	6	D7PI00	GO:0006351; P:transcription, DNA-templated; IEA:InterPro	Test_00842-RA	KKA30563.1	T.cer_01007-RA	T.pup_02817-RA	Tmus_01941-RA	T.eur_01605-RA
cluster1158	6	P32178	GO:0006571; P:tyrosine biosynthetic process; IMP:SGD	Test_04889-RA	KKA28786.1	T.cer_00044-RA	T.pup_04046-RA	Tmus_01334-RA	T.eur_05449-RA
cluster1159	6	P43610	GO:0006312; P:mitotic recombination; IMP:SGD	Test_04625-RA	KKA28994.1	T.cer_04498-RA	T.pup_01557-RA	Tmus_00446-RA	T.eur_06176-RA
cluster1160	6	E3QYP0	GO:0008237; F:metallopeptidase activity; IEA:UniProtKB-KW	Test_01680-RA	KKA28118.1	T.cer_03092-RA	T.pup_05617-RA	Tmus_04199-RA	T.eur_05642-RA
cluster1161	6	O59761	GO:0031591; P:wybutosine biosynthetic process; ISO:PomBase	Test_02358-RA	KKA27546.1	T.cer_07277-RA	T.pup_00463-RA	Tmus_01695-RA	T.eur_01080-RA
cluster1162	6	Q4WDD4	GO:0055085; P:transmembrane transport; IBA:GO_Central	Test_05342-RA	KKA28609.1	T.cer_02645-RA	T.pup_04501-RA	Tmus_00232-RA	T.eur_01959-RA
cluster1163	6	P53154	GO:0006506; P:GPI anchor biosynthetic process; IMP:SGD	Test_05970-RA	KKA26191.1	T.cer_05427-RA	T.pup_02578-RA	Tmus_01276-RA	T.eur_03007-RA
cluster1164	6	P50082	GO:0007130; P:synaptonemal complex assembly; IMP:SGD	Test_06795-RA	KKA28336.1	T.cer_04922-RA	T.pup_04582-RA	Tmus_04349-RA	T.eur_02424-RA
cluster1165	6	P0CU01	GO:0016491; F:oxidoreductase activity; ISM:PomBase	Test_03407-RA	KKA27727.1	T.cer_02011-RA	T.pup_02193-RA	Tmus_05171-RA	T.eur_02546-RA
cluster1166	6	P40566	GO:1904462; P:ergosteryl 3-beta-D-glucoside catabolic process; IMP:SGD	Test_01459-RA	KKA28878.1	T.cer_00015-RA	T.pup_04988-RA	Tmus_00595-RA	T.eur_05239-RA
cluster1167	6	Q9HFW7	GO:0030435; P:sporulation resulting in formation of a cellular spore; IEA:UniProtKB-KW	Test_06413-RA	KKA28924.1	T.cer_04976-RA	T.pup_01708-RA	Tmus_06372-RA	T.eur_02661-RA
cluster1168	6	N/A	N/A	Test_02275-RA	KKA30138.1	T.cer_04373-RA	T.pup_02782-RA	Tmus_05462-RA	T.eur_04076-RA
cluster1169	6	A4RD35	GO:0016192; P:vesicle-mediated transport; IEA:UniProtKB-KW	Test_05749-RA	KKA27677.1	T.cer_05679-RA	T.pup_04945-RA	Tmus_06282-RA	T.eur_03366-RA
cluster1170	6	A4RF25	GO:0006627; P:protein processing involved in protein targeting to mitochondrion; IEA:InterPro	Test_00185-RA	KKA26413.1	T.cer_00754-RA	T.pup_03583-RA	Tmus_03435-RA	T.eur_00629-RA
cluster1171	6	A2Q9F0	GO:1904983; P:glycine import into mitochondrion; IEA:UniProtKB-UniRule	Test_07018-RA	KKA30534.1	T.cer_01626-RA	T.pup_01168-RA	Tmus_04072-RA	T.eur_00906-RA
cluster1172	6	P87242	GO:0010139; P:pyrimidine deoxyribonucleotide salvage; IBA:GO_Central	Test_06439-RA	KKA30778.1	T.cer_00306-RA	T.pup_04480-RA	Tmus_03327-RA	T.eur_02686-RA
cluster1173	6	N/A	N/A	Test_00437-RA	KKA27351.1	T.cer_03399-RA	T.pup_05949-RA	Tmus_05643-RA	T.eur_05161-RA
cluster1174	6	Q4H425	GO:0055085; P:transmembrane transport; IEA:InterPro	Test_04772-RA	KKA27305.1	T.cer_04983-RA	T.pup_04757-RA	Tmus_03840-RA	T.eur_03122-RA
cluster1175	6	N/A	N/A	Test_06418-RA	KKA28919.1	T.cer_01839-RA	T.pup_03053-RA	Tmus_06778-RA	T.eur_02666-RA
cluster1176	6	O74828	GO:0006364; P:rRNA processing; ISO:PomBase	Test_04632-RA	KKA27898.1	T.cer_00354-RA	T.pup_03641-RA	Tmus_00453-RA	T.eur_06169-RA
cluster1177	6	Q8K274	GO:0016301; F:kinase activity; IBA:GO_Central	Test_02141-RA	KKA27220.1	T.cer_00174-RA	T.pup_01988-RA	Tmus_04656-RA	T.eur_04208-RA
cluster1178	6	N/A	N/A	Test_01060-RA	KKA27720.1	T.cer_07187-RA	T.pup_01793-RA	Tmus_06490-RA	T.eur_01395-RA
cluster1179	6	P11593	GO:0007035; P:vacuolar acidification; IEA:EnsemblFungi	Test_05194-RA	KKA29356.1	T.cer_01212-RA	T.pup_00788-RA	Tmus_04234-RA	T.eur_04651-RA
cluster1180	6	N/A	N/A	Test_02980-RA	KKA28244.1	T.cer_00244-RA	T.pup_01409-RA	Tmus_03730-RA	T.eur_02149-RA
cluster1181	6	O13902	GO:0006071; P:glycerol metabolic process; IMP:PomBase	Test_00115-RA	KKA26134.1	T.cer_01268-RA	T.pup_00395-RA	Tmus_04909-RA	T.eur_00559-RA
cluster1182	6	Q10449	GO:0051321; P:meiotic cell cycle; IEA:UniProtKB-KW	Test_03016-RA	KKA30004.1	T.cer_00253-RA	T.pup_02432-RA	Tmus_03056-RA	T.eur_02110-RA
cluster1183	6	Q9DBL1	GO:0006631; P:fatty acid metabolic process; IEA:UniProtKB-KW	Test_06179-RA	KKA28896.1	T.cer_03232-RA	T.pup_02011-RA	Tmus_02695-RA	T.eur_03203-RA
cluster1184	6	N/A	N/A	Test_02537-RA	KKA26766.1	T.cer_01893-RA	T.pup_03604-RA	Tmus_05684-RA	T.eur_01649-RA
cluster1185	6	Q59VM7	GO:0006044; P:N-acetylglucosamine metabolic process; IMP:CGD	Test_06714-RA	KKA26115.1	T.cer_03989-RA	T.pup_05851-RA	Tmus_00368-RA	T.eur_01342-RA
cluster1186	6	A6RMI1	GO:0102265; F:tRNA-dihydrouridine47 synthase activity; IEA:UniProtKB-EC	Test_01428-RA	KKA28864.1	T.cer_05594-RA	T.pup_02726-RA	Tmus_05776-RA	T.eur_07023-RA
cluster1187	6	B9DGU7	GO:0006772; P:thiamine metabolic process; IGI:TAIR	Test_05039-RA	KKA30910.1	T.cer_06935-RA	T.pup_05162-RA	Tmus_03124-RA	T.eur_01237-RA
cluster1188	6	N/A	N/A	Test_04230-RA	KKA28343.1	T.cer_03604-RA	T.pup_02952-RA	Tmus_05385-RA	T.eur_00020-RA
cluster1189	6	P09201	GO:0005986; P:sucrose biosynthetic process; IBA:GO_Central	Test_04557-RA	KKA27461.1	T.cer_01619-RA	T.pup_00317-RA	Tmus_02796-RA	T.eur_06926-RA
cluster1190	6	Q06624	GO:0016925; P:protein sumoylation; IDA:SGD	Test_04204-RA	KKA26623.1	T.cer_00823-RA	T.pup_01871-RA	Tmus_05796-RA	T.eur_00196-RA
cluster1191	6	N/A	N/A	Test_04750-RA	KKA30173.1	T.cer_01499-RA	T.pup_04789-RA	Tmus_06665-RA	T.eur_03101-RA
cluster1192	6	P32449	GO:0009423; P:chorismate biosynthetic process; TAS:SGD	Test_05405-RA	KKA26571.1	T.cer_03919-RA	T.pup_04924-RA	Tmus_01245-RA	T.eur_01897-RA
cluster1193	6	P07685	GO:0000105; P:histidine biosynthetic process; IBA:GO_Central	Test_05940-RA	KKA26217.1	T.cer_00139-RA	T.pup_00943-RA	Tmus_04817-RA	T.eur_02976-RA
cluster1194	6	N/A	N/A	Test_01372-RA	KKA27781.1	T.cer_05256-RA	T.pup_00106-RA	Tmus_02091-RA	T.eur_05889-RA
cluster1195	6	Q5BGA7	GO:0042843; P:D-xylose catabolic process; IEA:UniProtKB-UniPathway	Test_05381-RA	KKA28448.1	T.cer_00903-RA	T.pup_04335-RA	Tmus_01222-RA	T.eur_01920-RA
cluster1196	6	Q9HEG3	GO:0000105; P:histidine biosynthetic process; IEA:UniProtKB-UniPathway	Test_04900-RA	KKA28816.1	T.cer_00052-RA	T.pup_00834-RA	Tmus_01344-RA	T.eur_05439-RA
cluster1197	6	O94288	GO:0006364; P:rRNA processing; ISO:PomBase	Test_02629-RA	KKA26866.1	T.cer_00391-RA	T.pup_00370-RA	Tmus_02284-RA	T.eur_01739-RA
cluster1198	6	P56287	GO:0002183; P:cytoplasmic translational initiation; IDA:PomBase	Test_05717-RA	KKA26162.1	T.cer_02911-RA	T.pup_01057-RA	Tmus_00925-RA	T.eur_03398-RA
cluster1200	6	Q12731	GO:0006366; P:transcription by RNA polymerase II; IBA:GO_Central	Test_05644-RA	KKA28741.1	T.cer_06444-RA	T.pup_06095-RA	Tmus_06802-RA	T.eur_05709-RA
cluster1201	6	O74427	GO:0044206; P:UMP salvage; IEA:UniProtKB-UniPathway	Test_05483-RA	KKA28312.1	T.cer_00078-RA	T.pup_03676-RA	Tmus_01159-RA	T.eur_04544-RA
cluster1202	6	O14139	GO:0060303; P:regulation of nucleosome density; IMP:PomBase	Test_01553-RA	KKA29122.1	T.cer_02709-RA	T.pup_03576-RA	Tmus_04711-RA	T.eur_00399-RA
cluster1203	6	Q8J0P4	GO:0071555; P:cell wall organization; IEA:UniProtKB-KW	Test_01455-RA	KKA28875.1	T.cer_03846-RA	T.pup_04985-RA	Tmus_00599-RA	T.eur_05243-RA
cluster1204	6	Q59XM0	GO:0010509; P:polyamine homeostasis; IBA:GO_Central	Test_05289-RA	KKA27952.1	T.cer_03632-RA	T.pup_04831-RA	Tmus_05658-RA	T.eur_01156-RA
cluster1205	6	Q09329	GO:0070647; P:protein modification by small protein conjugation or removal; IC:PomBase	Test_01107-RA	KKA29504.1	T.cer_02025-RA	T.pup_02681-RA	Tmus_00538-RA	T.eur_05391-RA
cluster1206	6	P87120	GO:0008033; P:tRNA processing; IBA:GO_Central	Test_04841-RA	KKA27816.1	T.cer_00030-RA	T.pup_05094-RA	Tmus_02325-RA	T.eur_05496-RA
cluster1207	6	O59715	GO:0046512; P:sphingosine biosynthetic process; IDA:PomBase	Test_05268-RA	KKA26941.1	T.cer_02858-RA	T.pup_02934-RA	Tmus_00164-RA	T.eur_01177-RA
cluster1208	6	Q10258	GO:0035999; P:tetrahydrofolate interconversion; IBA:GO_Central	Test_04027-RA	KKA29910.1	T.cer_03369-RA	T.pup_05028-RA	Tmus_02985-RA	T.eur_02778-RA
cluster1209	6	P59342	GO:0000155; F:phosphorelay sensor kinase activity; IEA:InterPro	Test_03469-RA	KKA31193.1	T.cer_03899-RA	T.pup_00739-RA	Tmus_05478-RA	T.eur_02608-RA
cluster1210	6	N/A	N/A	Test_04400-RA	KKA28960.1	T.cer_00533-RA	T.pup_05627-RA	Tmus_02060-RA	T.eur_02045-RA
cluster1211	6	Q6BQP3	GO:0006364; P:rRNA processing; IEA:UniProtKB-KW	Test_00135-RA	KKA26605.1	T.cer_04311-RA	T.pup_02876-RA	Tmus_04730-RA	T.eur_00579-RA
cluster1212	6	Q02772	GO:0033617; P:mitochondrial respiratory chain complex IV assembly; IMP:SGD	Test_05589-RA	KKA30967.1	T.cer_01375-RA	T.pup_03410-RA	Tmus_06278-RA	T.eur_06710-RA
cluster1213	6	Q4IP34	GO:0008380; P:RNA splicing; IEA:UniProtKB-KW	Test_02214-RA	KKA29761.1	T.cer_00980-RA	T.pup_00611-RA	Tmus_01072-RA	T.eur_04136-RA
cluster1214	6	Q28I80	GO:0015179; F:L-amino acid transmembrane transporter activity; IBA:GO_Central	Test_01143-RA	KKA27865.1	T.cer_05437-RA	T.pup_00245-RA	Tmus_02852-RA	T.eur_05353-RA
cluster1215	6	N/A	N/A	Test_02835-RA	KKA27000.1	T.cer_06722-RA	T.pup_05271-RA	Tmus_02151-RA	T.eur_03995-RA
cluster1216	6	N/A	N/A	Test_02518-RA	KKA29312.1	T.cer_05729-RA	T.pup_03951-RA	Tmus_01919-RA	T.eur_01629-RA
cluster1217	6	O13983	GO:0070914; P:UV-damage excision repair; IMP:PomBase	Test_00825-RA	KKA29302.1	T.cer_06003-RA	T.pup_03908-RA	Tmus_01926-RA	T.eur_01621-RA
cluster1218	6	Q08902	GO:0006855; P:drug transmembrane transport; IBA:GO_Central	Test_01916-RA	KKA27280.1	T.cer_00728-RA	T.pup_04185-RA	Tmus_05235-RA	T.eur_02849-RA
cluster1219	6	N/A	N/A	Test_02517-RA	KKA30523.1	T.cer_01184-RA	T.pup_02097-RA	Tmus_06711-RA	T.eur_00919-RA
cluster1220	6	Q09713	GO:0006364; P:rRNA processing; ISO:PomBase	Test_06332-RA	KKA28431.1	T.cer_03021-RA	T.pup_03510-RA	Tmus_03261-RA	T.eur_03185-RA
cluster1221	6	N/A	N/A	Test_05185-RA	KKA29363.1	T.cer_06079-RA	T.pup_00798-RA	Tmus_05022-RA	T.eur_04642-RA
cluster1222	6	Q52E73	GO:0008380; P:RNA splicing; IEA:UniProtKB-KW	Test_00976-RA	KKA29721.1	T.cer_06373-RA	T.pup_02235-RA	Tmus_06268-RA	T.eur_01473-RA
cluster1223	6	B3LU25	GO:0006364; P:rRNA processing; IEA:UniProtKB-KW	Test_01626-RA	KKA29609.1	T.cer_03555-RA	T.pup_04886-RA	Tmus_04902-RA	T.eur_00329-RA
cluster1224	6	P36085	GO:0070822; C:Sin3-type complex; IBA:GO_Central	Test_03435-RA	KKA27747.1	T.cer_01169-RA	T.pup_04325-RA	Tmus_04118-RA	T.eur_02574-RA
cluster1225	6	Q4WAR8	GO:0045944; P:positive regulation of transcription by RNA polymerase II; IBA:GO_Central	Test_02052-RA	KKA30313.1	T.cer_00974-RA	T.pup_03374-RA	Tmus_02442-RA	T.eur_04757-RA
cluster1226	6	P47173	GO:0044715; F:8-oxo-dGDP phosphatase activity; IDA:SGD	Test_05507-RA	KKA28319.1	T.cer_00485-RA	T.pup_02156-RA	Tmus_01184-RA	T.eur_04570-RA
cluster1227	6	Q9UTD3	GO:0016192; P:vesicle-mediated transport; ISO:PomBase	Test_04598-RA	KKA27075.1	T.cer_00915-RA	T.pup_02970-RA	Tmus_05067-RA	T.eur_06203-RA
cluster1228	6	O14130	GO:0006351; P:transcription, DNA-templated; IEA:InterPro	Test_00470-RA	KKA27539.1	T.cer_03250-RA	T.pup_03729-RA	Tmus_05767-RA	T.eur_03509-RA
cluster1229	6	P32375	GO:0006145; P:purine nucleobase catabolic process; IBA:GO_Central	Test_02799-RA	KKA27010.1	T.cer_04914-RA	T.pup_03788-RA	Tmus_03621-RA	T.eur_03961-RA
cluster1231	6	A4QTC6	GO:0003723; F:RNA binding; IEA:UniProtKB-KW	Test_06531-RA	KKA28329.1	T.cer_04455-RA	T.pup_00187-RA	Tmus_01387-RA	T.eur_06761-RA
cluster1232	6	A5GVY1	GO:0006412; P:translation; IEA:UniProtKB-UniRule	Test_03196-RA	KKA26064.1	T.cer_01389-RA	T.pup_01188-RA	Tmus_03202-RA	T.eur_04470-RA
cluster1233	6	Q147X3	GO:0017196; P:N-terminal peptidyl-methionine acetylation; IDA:WormBase	Test_03065-RA	KKA28008.1	T.cer_01240-RA	T.pup_00634-RA	Tmus_03530-RA	T.eur_03468-RA
cluster1234	6	P23833	GO:0051775; P:response to redox state; ISS:SGD	Test_04940-RA	KKA26430.1	T.cer_01434-RA	T.pup_01504-RA	Tmus_04036-RA	T.eur_04911-RA
cluster1235	6	A0A161CLJ6	GO:0055085; P:transmembrane transport; IEA:InterPro	Test_07078-RA	KKA29471.1	T.cer_03602-RA	T.pup_00203-RA	Tmus_01402-RA	T.eur_06746-RA
cluster1236	6	Q9P4X4	GO:0042144; P:vacuole fusion, non-autophagic; ISO:PomBase	Test_05735-RA	KKA28762.1	T.cer_02698-RA	T.pup_02072-RA	Tmus_00907-RA	T.eur_03379-RA
cluster1237	6	Q9C0V4	GO:0005737; C:cytoplasm; ISS:PomBase	Test_05792-RA	KKA30114.1	T.cer_07525-RA	T.pup_04618-RA	Tmus_01138-RA	T.eur_03324-RA
cluster1238	6	A0A0E0RMV2	GO:0015031; P:protein transport; IEA:UniProtKB-KW	Test_03293-RA	KKA26125.1	T.cer_03079-RA	T.pup_02040-RA	Tmus_05878-RA	T.eur_04373-RA
cluster1239	6	O14369	GO:0001731; P:formation of translation preinitiation complex; IBA:GO_Central	Test_06683-RA	KKA27436.1	T.cer_02790-RA	T.pup_05235-RA	Tmus_06434-RA	T.eur_02940-RA
cluster1241	6	N/A	N/A	Test_01875-RA	KKA29850.1	T.cer_02112-RA	T.pup_05771-RA	Tmus_06320-RA	T.eur_02886-RA
cluster1242	6	N/A	N/A	Test_02823-RA	KKA27008.1	T.cer_01221-RA	T.pup_01614-RA	Tmus_02161-RA	T.eur_03983-RA
cluster1243	6	Q7PHR1	GO:0016192; P:vesicle-mediated transport; IBA:GO_Central	Test_00759-RA	KKA30070.1	T.cer_05859-RA	T.pup_03095-RA	Tmus_04762-RA	T.eur_03804-RA
cluster1244	6	Q07950	GO:0016125; P:sterol metabolic process; IMP:SGD	Test_02907-RA	KKA27392.1	T.cer_03985-RA	T.pup_04800-RA	Tmus_06139-RA	T.eur_02216-RA
cluster1245	6	P18407	GO:0006144; P:purine nucleobase metabolic process; IEA:UniProtKB-KW	Test_03464-RA	KKA31195.1	T.cer_06270-RA	T.pup_04356-RA	Tmus_02625-RA	T.eur_02603-RA
cluster1246	6	Q9KAK9	GO:0010181; F:FMN binding; IEA:InterPro	Test_02657-RA	KKA26829.1	T.cer_02142-RA	T.pup_02212-RA	Tmus_02629-RA	T.eur_01766-RA
cluster1247	6	Q7RXH4	GO:0001732; P:formation of cytoplasmic translation initiation complex; IEA:UniProtKB-UniRule	Test_01099-RA	KKA29507.1	T.cer_00573-RA	T.pup_02410-RA	Tmus_00531-RA	T.eur_05399-RA
cluster1248	6	P11837	GO:0006468; P:protein phosphorylation; IDA:AspGD	Test_04937-RA	KKA26427.1	T.cer_01431-RA	T.pup_06058-RA	Tmus_04039-RA	T.eur_04908-RA
cluster1249	6	Q7SH92	GO:0015031; P:protein transport; IEA:UniProtKB-KW	Test_03533-RA	KKA29202.1	T.cer_02524-RA	T.pup_03266-RA	Tmus_02557-RA	T.eur_06338-RA
cluster1250	6	N/A	N/A	Test_01796-RA	KKA30606.1	T.cer_04957-RA	T.pup_04165-RA	Tmus_06060-RA	T.eur_06607-RA
cluster1251	6	P28000	GO:0042797; P:tRNA transcription by RNA polymerase III; IDA:SGD	Test_01024-RA	KKA26917.1	T.cer_02607-RA	T.pup_04995-RA	Tmus_03281-RA	T.eur_01428-RA
cluster1252	6	P46547	GO:0004177; F:aminopeptidase activity; IEA:UniProtKB-KW	Test_02219-RA	KKA30298.1	T.cer_05592-RA	T.pup_00616-RA	Tmus_01077-RA	T.eur_04131-RA
cluster1253	6	Q9UT19	GO:0019280; P:L-methionine biosynthetic process from homoserine via O-acetyl-L-homoserine and cystathionine; IMP:PomBase	Test_02113-RA	KKA26657.1	T.cer_04689-RA	T.pup_03143-RA	Tmus_04585-RA	T.eur_04694-RA
cluster1254	6	Q7SHQ1	GO:0006535; P:cysteine biosynthetic process from serine; IBA:GO_Central	Test_04694-RA	KKA26222.1	T.cer_00930-RA	T.pup_03386-RA	Tmus_04135-RA	T.eur_03046-RA
cluster1255	6	N/A	N/A	Test_05986-RA	KKA26201.1	T.cer_00058-RA	T.pup_03194-RA	Tmus_01260-RA	T.eur_03023-RA
cluster1256	6	N/A	N/A	Test_01722-RA	KKA30397.1	T.cer_04186-RA	T.pup_00518-RA	Tmus_04947-RA	T.eur_06536-RA
cluster1257	6	O74881	GO:0016567; P:protein ubiquitination; IEA:UniProtKB-UniPathway	Test_01948-RA	KKA30471.1	T.cer_03929-RA	T.pup_02739-RA	Tmus_04526-RA	T.eur_00868-RA
cluster1258	6	A2Q9N1	GO:0006511; P:ubiquitin-dependent protein catabolic process; ISS:UniProtKB	Test_01537-RA	KKA26493.1	T.cer_00631-RA	T.pup_01300-RA	Tmus_00002-RA	T.eur_00415-RA
cluster1259	6	N/A	N/A	Test_05656-RA	KKA30834.1	T.cer_06092-RA	T.pup_05358-RA	Tmus_04558-RA	T.eur_05720-RA
cluster1260	6	Q9XYS3	GO:0042554; P:superoxide anion generation; ISS:dictyBase	Test_02779-RA	KKA27021.1	T.cer_08045-RA	T.pup_04414-RA	Tmus_02493-RA	T.eur_03940-RA
cluster1261	6	Q7SDF3	GO:0006281; P:DNA repair; IEA:UniProtKB-KW	Test_03241-RA	KKA29409.1	T.cer_04171-RA	T.pup_00354-RA	Tmus_04544-RA	T.eur_04426-RA
cluster1262	6	N/A	N/A	Test_02157-RA	KKA30924.1	T.cer_06651-RA	T.pup_03255-RA	Tmus_05010-RA	T.eur_04193-RA
cluster1263	6	N/A	N/A	Test_00959-RA	KKA29193.1	T.cer_03715-RA	T.pup_00558-RA	Tmus_00145-RA	T.eur_01490-RA
cluster1264	6	N/A	N/A	Test_00662-RA	KKA29535.1	T.cer_01107-RA	T.pup_04172-RA	Tmus_00861-RA	T.eur_03709-RA
cluster1265	6	G3XMB9	GO:0016491; F:oxidoreductase activity; IEA:UniProtKB-KW	Test_05725-RA	KKA26155.1	T.cer_03625-RA	T.pup_01065-RA	Tmus_00917-RA	T.eur_03389-RA
cluster1266	6	Q2H8S0	GO:0006357; P:regulation of transcription by RNA polymerase II; IEA:InterPro	Test_04859-RA	KKA27832.1	T.cer_00829-RA	T.pup_04700-RA	Tmus_01304-RA	T.eur_05479-RA
cluster1267	6	N/A	N/A	Test_00660-RA	KKA29526.1	T.cer_01109-RA	T.pup_04174-RA	Tmus_00859-RA	T.eur_03706-RA
cluster1268	6	P97532	GO:0019346; P:transsulfuration; IDA:RGD	Test_06593-RA	KKA27272.1	T.cer_03106-RA	T.pup_06526-RA	Tmus_00754-RA	T.eur_05567-RA
cluster1269	6	A4RM80	GO:0019284; P:L-methionine salvage from S-adenosylmethionine; IEA:UniProtKB-UniRule	Test_04660-RA	KKA27148.1	T.cer_01966-RA	T.pup_01608-RA	Tmus_00487-RA	T.eur_06140-RA
cluster1270	6	O74750	GO:0015790; P:UDP-xylose transmembrane transport; IBA:GO_Central	Test_07013-RA	KKA30536.1	T.cer_00337-RA	T.pup_01163-RA	Tmus_04067-RA	T.eur_00911-RA
cluster1271	6	Q7SA95	GO:0000723; P:telomere maintenance; IBA:GO_Central	Test_04036-RA	KKA29925.1	T.cer_04202-RA	T.pup_00497-RA	Tmus_02994-RA	T.eur_02787-RA
cluster1272	6	O09053	GO:0061820; P:telomeric D-loop disassembly; ISO:MGI	Test_03258-RA	KKA28229.1	T.cer_01292-RA	T.pup_02263-RA	Tmus_02485-RA	T.eur_04408-RA
cluster1273	6	B0XRV0	GO:0008236; F:serine-type peptidase activity; IEA:UniProtKB-KW	Test_00176-RA	KKA26390.1	T.cer_02506-RA	T.pup_00775-RA	Tmus_03426-RA	T.eur_00620-RA
cluster1274	6	Q9US36	GO:0006351; P:transcription, DNA-templated; IEA:InterPro	Test_06419-RA	KKA28911.1	T.cer_01840-RA	T.pup_03052-RA	Tmus_06777-RA	T.eur_02667-RA
cluster1275	6	P23231	GO:0006886; P:intracellular protein transport; IEA:InterPro	Test_05006-RA	KKA29392.1	T.cer_04866-RA	T.pup_05973-RA	Tmus_02887-RA	T.eur_05046-RA
cluster1276	6	N/A	N/A	Test_01917-RA	KKA27279.1	T.cer_00727-RA	T.pup_04184-RA	Tmus_05234-RA	T.eur_02848-RA
cluster1277	6	P41893	GO:0023052; P:signaling; NAS:PomBase	Test_05548-RA	KKA26884.1	T.cer_03100-RA	T.pup_06502-RA	Tmus_03902-RA	T.eur_06666-RA
cluster1278	6	N/A	N/A	Test_04234-RA	KKA28348.1	T.cer_03739-RA	T.pup_02950-RA	Tmus_05388-RA	T.eur_00024-RA
cluster1279	6	P0C197	GO:0006879; P:cellular iron ion homeostasis; IBA:GO_Central	Test_04014-RA	KKA29933.1	T.cer_00346-RA	T.pup_00915-RA	Tmus_03752-RA	T.eur_02765-RA
cluster1280	6	O13917	GO:0032265; P:XMP salvage; IBA:GO_Central	Test_05391-RA	KKA28459.1	T.cer_00986-RA	T.pup_03655-RA	Tmus_01232-RA	T.eur_01910-RA
cluster1281	6	O94383	GO:0007064; P:mitotic sister chromatid cohesion; IMP:UniProtKB	Test_06777-RA	KKA28029.1	T.cer_00457-RA	T.pup_04348-RA	Tmus_01586-RA	T.eur_04841-RA
cluster1282	6	Q7S232	GO:0006915; P:apoptotic process; IEA:UniProtKB-KW	Test_05244-RA	KKA26095.1	T.cer_01847-RA	T.pup_01271-RA	Tmus_00187-RA	T.eur_01200-RA
cluster1283	6	P40483	GO:0008237; F:metallopeptidase activity; IEA:UniProtKB-KW	Test_01211-RA	KKA28044.1	T.cer_01693-RA	T.pup_05990-RA	Tmus_01909-RA	T.eur_05288-RA
cluster1285	6	Q9Y7X9	GO:1902969; P:mitotic DNA replication; ISS:PomBase	Test_03873-RA	KKA29054.1	T.cer_00866-RA	T.pup_01284-RA	Tmus_04673-RA	T.eur_02317-RA
cluster1286	6	N/A	N/A	Test_00995-RA	KKA28286.1	T.cer_02220-RA	T.pup_05542-RA	Tmus_02821-RA	T.eur_01454-RA
cluster1287	6	Q7RZV2	GO:0019856; P:pyrimidine nucleobase biosynthetic process; IBA:GO_Central	Test_06885-RA	KKA30388.1	T.cer_03574-RA	T.pup_01918-RA	Tmus_04449-RA	T.eur_06805-RA
cluster1288	6	O94556	GO:0043161; P:proteasome-mediated ubiquitin-dependent protein catabolic process; IC:PomBase	Test_01190-RA	KKA27914.1	T.cer_04823-RA	T.pup_03595-RA	Tmus_06623-RA	T.eur_05308-RA
cluster1289	6	P25284	GO:1901006; P:ubiquinone-6 biosynthetic process; IBA:GO_Central	Test_06202-RA	KKA27213.1	T.cer_00804-RA	T.pup_00157-RA	Tmus_01425-RA	T.eur_05790-RA
cluster1290	6	D4B1N9	GO:0006629; P:lipid metabolic process; IEA:UniProtKB-KW	Test_02094-RA	KKA30561.1	T.cer_04113-RA	T.pup_05291-RA	Tmus_05417-RA	T.eur_04713-RA
cluster1291	6	Q9C2Y6	GO:0000103; P:sulfate assimilation; IEA:InterPro	Test_01589-RA	KKA30192.1	T.cer_00325-RA	T.pup_00591-RA	Tmus_01803-RA	T.eur_00364-RA
cluster1292	6	P78710	GO:0045490; P:pectin catabolic process; IBA:GO_Central	Test_05386-RA	KKA28462.1	T.cer_00908-RA	T.pup_04569-RA	Tmus_01227-RA	T.eur_01915-RA
cluster1293	6	P21734	GO:0016050; P:vesicle organization; IMP:SGD	Test_04821-RA	KKA30018.1	T.cer_01351-RA	T.pup_01535-RA	Tmus_02344-RA	T.eur_05515-RA
cluster1294	6	N/A	N/A	Test_01925-RA	KKA27287.1	T.cer_01507-RA	T.pup_02521-RA	Tmus_05226-RA	T.eur_02840-RA
cluster1295	6	Q1MTP1	GO:0005634; C:nucleus; HDA:PomBase	Test_01930-RA	KKA30242.1	T.cer_03943-RA	T.pup_05493-RA	Tmus_04683-RA	T.eur_02835-RA
cluster1297	6	Q4WJM7	GO:0072334; P:UDP-galactose transmembrane transport; IBA:GO_Central	Test_05707-RA	KKA31178.1	T.cer_01672-RA	T.pup_02775-RA	Tmus_03762-RA	T.eur_05771-RA
cluster1298	6	Q9Y7P0	GO:0009231; P:riboflavin biosynthetic process; IDA:PomBase	Test_00633-RA	KKA27826.1	T.cer_02337-RA	T.pup_01442-RA	Tmus_02196-RA	T.eur_03675-RA
cluster1299	6	Q9P7V8	GO:0035435; P:phosphate ion transmembrane transport; IBA:GO_Central	Test_01536-RA	KKA28501.1	T.cer_00630-RA	T.pup_01301-RA	Tmus_00003-RA	T.eur_00416-RA
cluster1300	6	Q8N0N3	GO:0045087; P:innate immune response; NAS:UniProtKB	Test_06122-RA	KKA26507.1	T.cer_06990-RA	T.pup_01864-RA	Tmus_06255-RA	T.eur_06833-RA
cluster1301	6	Q9VW97	GO:0008593; P:regulation of Notch signaling pathway; IMP:FlyBase	Test_02228-RA	KKA29991.1	T.cer_00789-RA	T.pup_00625-RA	Tmus_01086-RA	T.eur_04122-RA
cluster1302	6	N/A	N/A	Test_01017-RA	KKA28268.1	T.cer_01652-RA	T.pup_04370-RA	Tmus_03288-RA	T.eur_01435-RA
cluster1303	6	Q7S8S5	GO:0030150; P:protein import into mitochondrial matrix; IBA:GO_Central	Test_04072-RA	KKA30229.1	T.cer_04488-RA	T.pup_04459-RA	Tmus_05979-RA	T.eur_02822-RA
cluster1304	6	N/A	N/A	Test_06790-RA	KKA30077.1	T.cer_06805-RA	T.pup_03525-RA	Tmus_04353-RA	T.eur_02428-RA
cluster1305	6	N/A	N/A	Test_04671-RA	KKA27121.1	T.cer_01975-RA	T.pup_03292-RA	Tmus_00498-RA	T.eur_06129-RA
cluster1306	6	P87072	GO:0005509; F:calcium ion binding; IEA:InterPro	Test_03884-RA	KKA29455.1	T.cer_04246-RA	T.pup_00492-RA	Tmus_04627-RA	T.eur_02307-RA
cluster1307	6	Q6NXW6	GO:0042325; P:regulation of phosphorylation; ISO:MGI	Test_02233-RA	KKA29981.1	T.cer_00793-RA	T.pup_00628-RA	Tmus_01090-RA	T.eur_04117-RA
cluster1308	6	N/A	N/A	Test_06175-RA	KKA28893.1	T.cer_03431-RA	T.pup_02006-RA	Tmus_02699-RA	T.eur_03207-RA
cluster1309	6	O13920	GO:0032543; P:mitochondrial translation; ISO:PomBase	Test_01422-RA	KKA28822.1	T.cer_03908-RA	T.pup_05635-RA	Tmus_06641-RA	T.eur_07029-RA
cluster1310	6	O74995	GO:0006367; P:transcription initiation from RNA polymerase II promoter; IC:PomBase	Test_01847-RA	KKA29822.1	T.cer_05386-RA	T.pup_04774-RA	Tmus_05983-RA	T.eur_02910-RA
cluster1311	6	N/A	N/A	Test_04903-RA	KKA30417.1	T.cer_01613-RA	T.pup_00022-RA	Tmus_05840-RA	T.eur_05436-RA
cluster1312	6	Q4ICA8	GO:0006281; P:DNA repair; IEA:UniProtKB-KW	Test_05871-RA	KKA29367.1	T.cer_05120-RA	T.pup_05820-RA	Tmus_03372-RA	T.eur_02925-RA
cluster1313	6	Q2HFD4	GO:0006298; P:mismatch repair; IEA:InterPro	Test_00445-RA	KKA29438.1	T.cer_03939-RA	T.pup_00650-RA	Tmus_03514-RA	T.eur_03484-RA
cluster1314	6	Q01285	GO:0031505; P:fungal-type cell wall organization; IBA:GO_Central	Test_03902-RA	KKA27462.1	T.cer_07273-RA	T.pup_01833-RA	Tmus_04644-RA	T.eur_02288-RA
cluster1315	6	N/A	N/A	Test_00888-RA	KKA26635.1	T.cer_00891-RA	T.pup_01487-RA	Tmus_02952-RA	T.eur_01559-RA
cluster1316	6	O59762	GO:0090029; P:negative regulation of pheromone-dependent signal transduction involved in conjugation with cellular fusion; IGI:PomBase	Test_06166-RA	KKA28886.1	T.cer_01092-RA	T.pup_02643-RA	Tmus_02708-RA	T.eur_03216-RA
cluster1317	6	Q2HAN0	GO:0008033; P:tRNA processing; IEA:UniProtKB-KW	Test_03916-RA	KKA27256.1	T.cer_02481-RA	T.pup_03439-RA	Tmus_05564-RA	T.eur_02276-RA
cluster1318	6	N/A	N/A	Test_01513-RA	KKA30222.1	T.cer_04572-RA	T.pup_00092-RA	Tmus_00026-RA	T.eur_00440-RA
cluster1319	6	O59751	GO:0140210; P:protein transport along microtubule to kinetochore; IMP:PomBase	Test_03814-RA	KKA28569.1	T.cer_02374-RA	T.pup_00469-RA	Tmus_06833-RA	T.eur_02372-RA
cluster1320	6	B5BP48	GO:0044273; P:sulfur compound catabolic process; IBA:GO_Central	Test_05361-RA	KKA27260.1	T.cer_02035-RA	T.pup_00813-RA	Tmus_01204-RA	T.eur_01940-RA
cluster1321	6	Q10178	GO:0000245; P:spliceosomal complex assembly; ISO:PomBase	Test_00538-RA	KKA30765.1	T.cer_04517-RA	T.pup_03949-RA	Tmus_01497-RA	T.eur_03581-RA
cluster1322	6	P32573	GO:0009062; P:fatty acid catabolic process; IDA:SGD	Test_05425-RA	KKA29083.1	T.cer_04992-RA	T.pup_01111-RA	Tmus_01958-RA	T.eur_01880-RA
cluster1323	6	Q54D63	GO:0000027; P:ribosomal large subunit assembly; IBA:GO_Central	Test_00549-RA	KKA30758.1	T.cer_05184-RA	T.pup_04378-RA	Tmus_05087-RA	T.eur_03592-RA
cluster1324	6	Q9EQ20	GO:0006573; P:valine metabolic process; ISO:MGI	Test_05082-RA	KKA26746.1	T.cer_01134-RA	T.pup_01717-RA	Tmus_00428-RA	T.eur_01282-RA
cluster1325	6	C8V3W5	GO:0045129; F:NAD-independent histone deacetylase activity; IBA:GO_Central	Test_04509-RA	KKA29229.1	T.cer_06827-RA	T.pup_05036-RA	Tmus_02383-RA	T.eur_06507-RA
cluster1326	6	N/A	N/A	Test_00983-RA	KKA29718.1	T.cer_05299-RA	T.pup_02242-RA	Tmus_06852-RA	T.eur_01466-RA
cluster1327	6	P27121	GO:0033387; P:putrescine biosynthetic process from ornithine; IBA:GO_Central	Test_00124-RA	KKA26609.1	T.cer_00469-RA	T.pup_06474-RA	Tmus_04741-RA	T.eur_00568-RA
cluster1328	6	Q8TFM8	GO:0006662; P:glycerol ether metabolic process; IEA:InterPro	Test_00619-RA	KKA28547.1	T.cer_02175-RA	T.pup_01426-RA	Tmus_02182-RA	T.eur_03661-RA
cluster1329	6	N/A	N/A	Test_01662-RA	KKA28115.1	T.cer_03968-RA	T.pup_02416-RA	Tmus_04180-RA	T.eur_05661-RA
cluster1330	6	Q2GW22	GO:0006357; P:regulation of transcription by RNA polymerase II; IEA:InterPro	Test_01186-RA	KKA27915.1	T.cer_05137-RA	T.pup_03599-RA	Tmus_05626-RA	T.eur_05312-RA
cluster1331	6	Q08806	GO:0016052; P:carbohydrate catabolic process; IEA:InterPro	Test_00571-RA	KKA30803.1	T.cer_02047-RA	T.pup_03937-RA	Tmus_03570-RA	T.eur_03614-RA
cluster1332	6	Q7RZR2	GO:0030148; P:sphingolipid biosynthetic process; IBA:GO_Central	Test_01043-RA	KKA30249.1	T.cer_01475-RA	T.pup_01782-RA	Tmus_05303-RA	T.eur_01409-RA
cluster1333	6	Q66WM4	GO:0006486; P:protein glycosylation; IBA:GO_Central	Test_05536-RA	KKA26885.1	T.cer_07147-RA	T.pup_02269-RA	Tmus_03891-RA	T.eur_06655-RA
cluster1334	6	Q03327	GO:0008053; P:mitochondrial fusion; IMP:SGD	Test_03416-RA	KKA27754.1	T.cer_02145-RA	T.pup_01665-RA	Tmus_06693-RA	T.eur_02555-RA
cluster1335	6	Q09844	GO:0016192; P:vesicle-mediated transport; NAS:PomBase	Test_06143-RA	KKA30736.1	T.cer_06574-RA	T.pup_04192-RA	Tmus_04473-RA	T.eur_03236-RA
cluster1336	6	N/A	N/A	Test_05705-RA	KKA31182.1	T.cer_01674-RA	T.pup_02773-RA	Tmus_03764-RA	T.eur_05769-RA
cluster1337	6	Q2GMW8	GO:0032220; P:plasma membrane fusion involved in cytogamy; IEA:InterPro	Test_06551-RA	KKA29270.1	T.cer_03227-RA	T.pup_05064-RA	Tmus_05946-RA	T.eur_02468-RA
cluster1338	6	N/A	N/A	Test_01185-RA	KKA27916.1	T.cer_07039-RA	T.pup_03600-RA	Tmus_05627-RA	T.eur_05313-RA
cluster1339	6	N/A	N/A	Test_04959-RA	KKA26435.1	T.cer_00232-RA	T.pup_03633-RA	Tmus_02982-RA	T.eur_04931-RA
cluster1340	6	Q4U3Y2	GO:0019318; P:hexose metabolic process; IEA:UniProtKB-UniPathway	Test_01827-RA	KKA27039.1	T.cer_02180-RA	T.pup_04036-RA	Tmus_03117-RA	T.eur_06633-RA
cluster1341	6	P23900	GO:0046685; P:response to arsenic-containing substance; IMP:SGD	Test_04426-RA	KKA28965.1	T.cer_05984-RA	T.pup_04227-RA	Tmus_02031-RA	T.eur_02073-RA
cluster1342	6	N/A	N/A	Test_04200-RA	KKA26618.1	T.cer_00819-RA	T.pup_01867-RA	Tmus_05792-RA	T.eur_00200-RA
cluster1343	6	N/A	N/A	Test_00879-RA	KKA29708.1	T.cer_04542-RA	T.pup_03004-RA	Tmus_02943-RA	T.eur_01569-RA
cluster1344	6	P33303	GO:0015744; P:succinate transport; IDA:SGD	Test_07076-RA	KKA29476.1	T.cer_03601-RA	T.pup_00205-RA	Tmus_01404-RA	T.eur_06744-RA
cluster1345	6	Q12163	GO:0043409; P:negative regulation of MAPK cascade; IMP:SGD	Test_00078-RA	KKA30575.1	T.cer_05955-RA	T.pup_03989-RA	Tmus_03298-RA	T.eur_00519-RA
cluster1346	6	N/A	N/A	Test_05219-RA	KKA26692.1	T.cer_01744-RA	T.pup_03446-RA	Tmus_06163-RA	T.eur_04676-RA
cluster1347	6	N/A	N/A	Test_00206-RA	KKA26399.1	T.cer_01516-RA	T.pup_03899-RA	Tmus_06109-RA	T.eur_00650-RA
cluster1348	6	Q9HGT6	GO:0006434; P:seryl-tRNA aminoacylation; IDA:CGD	Test_00388-RA	KKA25957.1	T.cer_00365-RA	T.pup_01800-RA	Tmus_02661-RA	T.eur_00831-RA
cluster1349	6	N/A	N/A	Test_02424-RA	KKA28804.1	T.cer_07866-RA	T.pup_05759-RA	Tmus_02421-RA	T.eur_01012-RA
cluster1350	6	Q0D1P7	GO:0016491; F:oxidoreductase activity; IEA:UniProtKB-KW	Test_05935-RA	KKA28004.1	T.cer_00739-RA	T.pup_01725-RA	Tmus_06363-RA	T.eur_04226-RA
cluster1351	6	Q62348	GO:0003697; F:single-stranded DNA binding; IBA:GO_Central	Test_04987-RA	KKA27445.1	T.cer_01040-RA	T.pup_05594-RA	Tmus_06950-RA	T.eur_04959-RA
cluster1352	6	Q03015	GO:0055114; P:oxidation-reduction process; IEA:UniProtKB-KW	Test_00187-RA	KKA26411.1	T.cer_00781-RA	T.pup_01392-RA	Tmus_03437-RA	T.eur_00631-RA
cluster1353	6	P53575	GO:0009055; F:electron transfer activity; IBA:GO_Central	Test_01114-RA	KKA29521.1	T.cer_02808-RA	T.pup_02689-RA	Tmus_00546-RA	T.eur_05383-RA
cluster1354	6	Q9HDY1	GO:0051256; P:mitotic spindle midzone assembly; IGI:PomBase	Test_06672-RA	KKA30438.1	T.cer_06294-RA	T.pup_04004-RA	Tmus_05913-RA	T.eur_02929-RA
cluster1355	6	N/A	N/A	Test_01533-RA	KKA29063.1	T.cer_00627-RA	T.pup_01304-RA	Tmus_00006-RA	T.eur_00419-RA
cluster1356	6	P34121	GO:0009617; P:response to bacterium; HEP:dictyBase	Test_03359-RA	KKA29692.1	T.cer_04087-RA	T.pup_00682-RA	Tmus_03088-RA	T.eur_02499-RA
cluster1357	6	P87027	GO:0031028; P:septation initiation signaling; IGI:PomBase	Test_00870-RA	KKA29704.1	T.cer_03816-RA	T.pup_04216-RA	Tmus_02934-RA	T.eur_01578-RA
cluster1358	6	Q16827	GO:0036060; P:slit diaphragm assembly; ISS:UniProtKB	Test_02818-RA	KKA26982.1	T.cer_07184-RA	T.pup_01609-RA	Tmus_02166-RA	T.eur_03978-RA
cluster1359	6	N/A	N/A	Test_01785-RA	KKA30615.1	T.cer_00856-RA	T.pup_00781-RA	Tmus_06387-RA	T.eur_06597-RA
cluster1360	6	P53875	GO:0000027; P:ribosomal large subunit assembly; IBA:GO_Central	Test_01627-RA	KKA29610.1	T.cer_03554-RA	T.pup_03467-RA	Tmus_04903-RA	T.eur_00328-RA
cluster1361	6	Q9D7Q1	GO:0000272; P:polysaccharide catabolic process; IEA:UniProtKB-KW	Test_03979-RA	KKA26424.1	T.cer_04805-RA	T.pup_03887-RA	Tmus_00656-RA	T.eur_02730-RA
cluster1362	6	N/A	N/A	Test_03632-RA	KKA28517.1	T.cer_04119-RA	T.pup_04266-RA	Tmus_04503-RA	T.eur_06245-RA
cluster1363	6	Q9C270	GO:0000462; P:maturation of SSU-rRNA from tricistronic rRNA transcript (SSU-rRNA, 58S rRNA, LSU-rRNA); IBA:GO_Central	Test_03867-RA	KKA29061.1	T.cer_01280-RA	T.pup_02367-RA	Tmus_04678-RA	T.eur_02323-RA
cluster1364	6	O59704	GO:0002926; P:tRNA wobble base 5-methoxycarbonylmethyl-2-thiouridinylation; IGI:PomBase	Test_05914-RA	KKA27450.1	T.cer_00228-RA	T.pup_04982-RA	Tmus_04696-RA	T.eur_04243-RA
cluster1365	6	A6QPC8	GO:2001022; P:positive regulation of response to DNA damage stimulus; IBA:GO_Central	Test_04963-RA	KKA26433.1	T.cer_00234-RA	T.pup_03636-RA	Tmus_02979-RA	T.eur_04934-RA
cluster1366	6	A5PJI7	GO:0006413; P:translational initiation; ISS:UniProtKB	Test_02169-RA	KKA30685.1	T.cer_02853-RA	T.pup_04427-RA	Tmus_05212-RA	T.eur_04181-RA
cluster1367	6	Q8NK13	GO:0031146; P:SCF-dependent proteasomal ubiquitin-dependent protein catabolic process; IEA:EnsemblFungi	Test_02552-RA	KKA29780.1	T.cer_02567-RA	T.pup_03338-RA	Tmus_03914-RA	T.eur_01664-RA
cluster1368	6	N/A	N/A	Test_02784-RA	KKA27022.1	T.cer_02718-RA	T.pup_03999-RA	Tmus_03637-RA	T.eur_03945-RA
cluster1369	6	N/A	N/A	Test_01550-RA	KKA29123.1	T.cer_04651-RA	T.pup_03573-RA	Tmus_04714-RA	T.eur_00402-RA
cluster1370	6	P09880	GO:0006388; P:tRNA splicing, via endonucleolytic cleavage and ligation; IDA:SGD	Test_06448-RA	KKA27169.1	T.cer_01559-RA	T.pup_00330-RA	Tmus_06336-RA	T.eur_04289-RA
cluster1371	6	Q8ZD92	GO:0046069; P:cGMP catabolic process; IBA:GO_Central	Test_02658-RA	KKA26811.1	T.cer_02141-RA	T.pup_02211-RA	Tmus_02628-RA	T.eur_01767-RA
cluster1372	6	P14010	GO:0009450; P:gamma-aminobutyric acid catabolic process; IMP:AspGD	Test_00469-RA	KKA29445.1	T.cer_03251-RA	T.pup_03728-RA	Tmus_05766-RA	T.eur_03508-RA
cluster1373	6	Q2HB00	GO:0006886; P:intracellular protein transport; IEA:InterPro	Test_06787-RA	KKA28589.1	T.cer_03168-RA	T.pup_02982-RA	Tmus_01576-RA	T.eur_04831-RA
cluster1374	6	Q0CCL1	GO:0070086; P:ubiquitin-dependent endocytosis; IEA:EnsemblFungi	Test_00352-RA	KKA29003.1	T.cer_02635-RA	T.pup_04548-RA	Tmus_06128-RA	T.eur_00795-RA
cluster1375	6	N/A	N/A	Test_04782-RA	KKA27310.1	T.cer_00584-RA	T.pup_05606-RA	Tmus_05445-RA	T.eur_03132-RA
cluster1376	6	Q7SBB6	GO:0016126; P:sterol biosynthetic process; IBA:GO_Central	Test_04665-RA	KKA27150.1	T.cer_06051-RA	T.pup_03791-RA	Tmus_00492-RA	T.eur_06135-RA
cluster1377	6	N/A	N/A	Test_04526-RA	KKA29227.1	T.cer_01224-RA	T.pup_01001-RA	Tmus_02366-RA	T.eur_06524-RA
cluster1378	6	O93796	GO:0006415; P:translational termination; IEA:EnsemblFungi	Test_06850-RA	KKA26083.1	T.cer_01899-RA	T.pup_03417-RA	Tmus_05426-RA	T.eur_07002-RA
cluster1379	6	Q9UT98	GO:0006741; P:NADP biosynthetic process; ISO:PomBase	Test_04346-RA	KKA30153.1	T.cer_00562-RA	T.pup_03587-RA	Tmus_00265-RA	T.eur_01992-RA
cluster1380	6	P25358	GO:0016192; P:vesicle-mediated transport; IMP:SGD	Test_00148-RA	KKA27059.1	T.cer_03051-RA	T.pup_04554-RA	Tmus_02738-RA	T.eur_00592-RA
cluster1381	6	P54277	GO:0042493; P:response to drug; IEA:Ensembl	Test_01301-RA	KKA29462.1	T.cer_04227-RA	T.pup_01116-RA	Tmus_01962-RA	T.eur_01876-RA
cluster1382	6	Q09697	GO:0007264; P:small GTPase mediated signal transduction; IBA:GO_Central	Test_03198-RA	KKA26060.1	T.cer_06672-RA	T.pup_02314-RA	Tmus_03200-RA	T.eur_04468-RA
cluster1383	6	N/A	N/A	Test_06988-RA	KKA29089.1	T.cer_06036-RA	T.pup_05373-RA	Tmus_00938-RA	T.eur_03411-RA
cluster1384	6	P36618	GO:0045737; P:positive regulation of cyclin-dependent protein serine/threonine kinase activity; IMP:PomBase	Test_05023-RA	KKA29110.1	T.cer_00516-RA	T.pup_01448-RA	Tmus_00208-RA	T.eur_01221-RA
cluster1385	6	Q8X229	GO:0045893; P:positive regulation of transcription, DNA-templated; IDA:UniProtKB	Test_06048-RA	KKA27903.1	T.cer_03820-RA	T.pup_05178-RA	Tmus_06843-RA	T.eur_05017-RA
cluster1386	6	A6ZRW7	GO:0051301; P:cell division; IEA:UniProtKB-KW	Test_07049-RA	KKA28060.1	T.cer_04137-RA	T.pup_04971-RA	Tmus_04617-RA	T.eur_06450-RA
cluster1387	6	Q9P370	GO:0042254; P:ribosome biogenesis; ISO:PomBase	Test_06191-RA	KKA27190.1	T.cer_00606-RA	T.pup_00146-RA	Tmus_01414-RA	T.eur_05779-RA
cluster1388	6	N/A	N/A	Test_04362-RA	KKA27971.1	T.cer_05495-RA	T.pup_00694-RA	Tmus_00282-RA	T.eur_02008-RA
cluster1389	6	P19145	GO:0015846; P:polyamine transport; IMP:SGD	Test_00629-RA	KKA28703.1	T.cer_04967-RA	T.pup_01437-RA	Tmus_02192-RA	T.eur_03671-RA
cluster1390	6	Q9HDV4	GO:0034630; P:RITS complex localization; IMP:PomBase	Test_00247-RA	KKA26546.1	T.cer_03164-RA	T.pup_01568-RA	Tmus_05153-RA	T.eur_00690-RA
cluster1391	6	Q9UU82	GO:0008204; P:ergosterol metabolic process; IBA:GO_Central	Test_04926-RA	KKA29150.1	T.cer_05419-RA	T.pup_03556-RA	Tmus_06717-RA	T.eur_04898-RA
cluster1392	6	P53980	N/A	Test_04392-RA	KKA28955.1	T.cer_06145-RA	T.pup_06108-RA	Tmus_05613-RA	T.eur_02038-RA
cluster1393	6	P15710	GO:0035435; P:phosphate ion transmembrane transport; IBA:GO_Central	Test_03309-RA	KKA26315.1	T.cer_03648-RA	T.pup_05111-RA	Tmus_03865-RA	T.eur_04358-RA
cluster1394	6	Q51VY4	GO:0016192; P:vesicle-mediated transport; IEA:EnsemblFungi	Test_04249-RA	KKA28356.1	T.cer_02903-RA	T.pup_00825-RA	Tmus_04810-RA	T.eur_00040-RA
cluster1395	6	N/A	N/A	Test_05369-RA	KKA27267.1	T.cer_02775-RA	T.pup_04951-RA	Tmus_01210-RA	T.eur_01932-RA
cluster1396	6	Q5B0C9	GO:0044550; P:secondary metabolite biosynthetic process; IBA:GO_Central	Test_06205-RA	KKA27212.1	T.cer_01703-RA	T.pup_00160-RA	Tmus_01428-RA	T.eur_05793-RA
cluster1397	6	O94660	GO:0015964; P:diadenosine triphosphate catabolic process; IC:PomBase	Test_03802-RA	KKA28555.1	T.cer_04742-RA	T.pup_02062-RA	Tmus_05829-RA	T.eur_02386-RA
cluster1398	6	P38754	GO:0042273; P:ribosomal large subunit biogenesis; IBA:GO_Central	Test_06005-RA	KKA27943.1	T.cer_01102-RA	T.pup_00420-RA	Tmus_00325-RA	T.eur_04974-RA
cluster1399	6	P35848	GO:0016031; P:tRNA import into mitochondrion; IBA:GO_Central	Test_02360-RA	KKA27552.1	T.cer_02815-RA	T.pup_00464-RA	Tmus_01697-RA	T.eur_01078-RA
cluster1400	6	P0C1J0	GO:0006457; P:protein folding; IEA:InterPro	Test_05075-RA	KKA26743.1	T.cer_06296-RA	T.pup_04249-RA	Tmus_00435-RA	T.eur_01275-RA
cluster1401	6	N/A	N/A	Test_06134-RA	KKA29793.1	T.cer_01450-RA	T.pup_03112-RA	Tmus_00736-RA	T.eur_03245-RA
cluster1402	6	P11638	GO:0006351; P:transcription, DNA-templated; IEA:InterPro	Test_03999-RA	KKA29894.1	T.cer_02212-RA	T.pup_05695-RA	Tmus_00673-RA	T.eur_02749-RA
cluster1403	6	Q4HW93	GO:0006260; P:DNA replication; IEA:UniProtKB-KW	Test_00679-RA	KKA29175.1	T.cer_06161-RA	T.pup_01588-RA	Tmus_00878-RA	T.eur_03726-RA
cluster1404	6	L0MXJ3	GO:0016747; F:transferase activity, transferring acyl groups other than amino-acyl groups; IEA:InterPro	Test_02937-RA	KKA29961.1	T.cer_06695-RA	T.pup_06052-RA	Tmus_01711-RA	T.eur_02190-RA
cluster1405	6	C5FW30	GO:0009405; P:pathogenesis; IEA:UniProtKB-KW	Test_00210-RA	KKA26396.1	T.cer_01632-RA	T.pup_01938-RA	Tmus_02775-RA	T.eur_00654-RA
cluster1406	6	Q5ZL33	GO:0000387; P:spliceosomal snRNP assembly; ISS:UniProtKB	Test_06646-RA	KKA31062.1	T.cer_02818-RA	T.pup_03352-RA	Tmus_01040-RA	T.eur_06958-RA
cluster1407	6	O13728	GO:1902405; P:mitotic actomyosin contractile ring localization; IMP:PomBase	Test_06496-RA	KKA30371.1	T.cer_04737-RA	T.pup_05886-RA	Tmus_06308-RA	T.eur_06794-RA
cluster1409	6	Q9SMT7	GO:0010214; P:seed coat development; IMP:TAIR	Test_00137-RA	KKA26603.1	T.cer_02076-RA	T.pup_04584-RA	Tmus_04728-RA	T.eur_00581-RA
cluster1410	6	G0S7B6	GO:0015031; P:protein transport; IEA:UniProtKB-KW	Test_01735-RA	KKA27708.1	T.cer_02387-RA	T.pup_00534-RA	Tmus_05331-RA	T.eur_06548-RA
cluster1411	6	A4RPM5	GO:0002143; P:tRNA wobble position uridine thiolation; IEA:InterPro	Test_05823-RA	KKA29663.1	T.cer_02754-RA	T.pup_02108-RA	Tmus_00971-RA	T.eur_00142-RA
cluster1412	6	Q6C354	GO:0019679; P:propionate metabolic process, methylcitrate cycle; IBA:GO_Central	Test_06158-RA	KKA30732.1	T.cer_01873-RA	T.pup_03326-RA	Tmus_04460-RA	T.eur_03223-RA
cluster1413	6	Q0CJ61	GO:0055085; P:transmembrane transport; IEA:InterPro	Test_04486-RA	KKA30047.1	T.cer_03593-RA	T.pup_00356-RA	Tmus_01846-RA	T.eur_06489-RA
cluster1414	6	P23724	GO:0043161; P:proteasome-mediated ubiquitin-dependent protein catabolic process; IDA:SGD	Test_03206-RA	KKA26032.1	T.cer_04072-RA	T.pup_02322-RA	Tmus_03192-RA	T.eur_04460-RA
cluster1415	6	O60122	GO:0000162; P:tryptophan biosynthetic process; EXP:PomBase	Test_04909-RA	KKA28168.1	T.cer_01495-RA	T.pup_02446-RA	Tmus_01354-RA	T.eur_05430-RA
cluster1416	6	Q09893	GO:0006206; P:pyrimidine nucleobase metabolic process; ISO:PomBase	Test_00420-RA	KKA29800.1	T.cer_03322-RA	T.pup_06191-RA	Tmus_04834-RA	T.eur_05178-RA
cluster1417	6	Q9Y811	GO:0032543; P:mitochondrial translation; IC:PomBase	Test_03268-RA	KKA26901.1	T.cer_00382-RA	T.pup_03650-RA	Tmus_02475-RA	T.eur_04398-RA
cluster1418	6	Q8AXN9	GO:1901827; P:zeaxanthin biosynthetic process; ISS:UniProtKB	Test_02005-RA	KKA27321.1	T.cer_05682-RA	T.pup_00234-RA	Tmus_01572-RA	T.eur_04806-RA
cluster1419	6	A1DMI8	N/A	Test_00204-RA	KKA26403.1	T.cer_00681-RA	T.pup_05444-RA	Tmus_06111-RA	T.eur_00648-RA
cluster1420	6	N/A	N/A	Test_02021-RA	KKA27775.1	T.cer_03642-RA	T.pup_00223-RA	Tmus_01548-RA	T.eur_04790-RA
cluster1421	6	P32899	GO:0006364; P:rRNA processing; IDA:SGD	Test_04119-RA	KKA29629.1	T.cer_00652-RA	T.pup_01202-RA	Tmus_04748-RA	T.eur_00276-RA
cluster1422	6	N/A	N/A	Test_02145-RA	KKA27465.1	T.cer_00170-RA	T.pup_05505-RA	Tmus_04652-RA	T.eur_04204-RA
cluster1423	6	O74023	GO:0006281; P:DNA repair; IBA:GO_Central	Test_02854-RA	KKA30891.1	T.cer_03497-RA	T.pup_02331-RA	Tmus_05546-RA	T.eur_04012-RA
cluster1424	6	Q4WJX7	GO:0016410; F:N-acyltransferase activity; IBA:GO_Central	Test_03360-RA	KKA29672.1	T.cer_04088-RA	T.pup_00683-RA	Tmus_03089-RA	T.eur_02500-RA
cluster1425	6	P40564	GO:0016558; P:protein import into peroxisome matrix; IMP:SGD	Test_01879-RA	KKA29827.1	T.cer_06485-RA	T.pup_03672-RA	Tmus_02597-RA	T.eur_02882-RA
cluster1426	6	P34898	GO:0046653; P:tetrahydrofolate metabolic process; IBA:GO_Central	Test_00686-RA	KKA30998.1	T.cer_03239-RA	T.pup_05096-RA	Tmus_00885-RA	T.eur_03733-RA
cluster1427	6	P41277	GO:0006970; P:response to osmotic stress; IBA:GO_Central	Test_01563-RA	KKA29131.1	T.cer_05417-RA	T.pup_05371-RA	Tmus_01829-RA	T.eur_00389-RA
cluster1428	6	N/A	N/A	Test_02056-RA	KKA30314.1	T.cer_01236-RA	T.pup_06467-RA	Tmus_02438-RA	T.eur_04753-RA
cluster1429	6	P38301	GO:0071421; P:manganese ion transmembrane transport; IDA:SGD	Test_03593-RA	KKA28422.1	T.cer_02089-RA	T.pup_02722-RA	Tmus_03499-RA	T.eur_06282-RA
cluster1430	6	P32335	GO:0008380; P:RNA splicing; IEA:UniProtKB-KW	Test_06150-RA	KKA30727.1	T.cer_00150-RA	T.pup_03493-RA	Tmus_04468-RA	T.eur_03230-RA
cluster1431	6	Q5AHG6	GO:1900436; P:positive regulation of filamentous growth of a population of unicellular organisms in response to starvation; IMP:CGD	Test_00484-RA	KKA27498.1	T.cer_07367-RA	T.pup_03161-RA	Tmus_03965-RA	T.eur_03524-RA
cluster1432	6	B9EXZ6	GO:0015812; P:gamma-aminobutyric acid transport; IBA:GO_Central	Test_05540-RA	KKA26886.1	T.cer_05947-RA	T.pup_02560-RA	Tmus_03895-RA	T.eur_06659-RA
cluster1433	6	N/A	N/A	Test_06866-RA	KKA27455.1	T.cer_04765-RA	T.pup_01214-RA	Tmus_06449-RA	T.eur_06824-RA
cluster1434	6	N/A	N/A	Test_06609-RA	KKA27483.1	T.cer_05382-RA	T.pup_05921-RA	Tmus_00738-RA	T.eur_05583-RA
cluster1435	6	N/A	N/A	Test_04237-RA	KKA28392.1	T.cer_05748-RA	T.pup_01989-RA	Tmus_05392-RA	T.eur_00027-RA
cluster1436	6	N/A	N/A	Test_03982-RA	KKA26455.1	T.cer_02614-RA	T.pup_01754-RA	Tmus_00659-RA	T.eur_02733-RA
cluster1437	6	N/A	N/A	Test_02965-RA	KKA30461.1	T.cer_05311-RA	T.pup_01424-RA	Tmus_01741-RA	T.eur_02163-RA
cluster1438	6	N/A	N/A	Test_05397-RA	KKA30654.1	T.cer_03332-RA	T.pup_03660-RA	Tmus_01237-RA	T.eur_01905-RA
cluster1439	6	P32473	GO:0006096; P:glycolytic process; IEA:UniProtKB-KW	Test_00405-RA	KKA28928.1	T.cer_01230-RA	T.pup_01673-RA	Tmus_02678-RA	T.eur_00847-RA
cluster1440	6	P40009	GO:0006665; P:sphingolipid metabolic process; IEA:UniProtKB-KW	Test_05505-RA	KKA28317.1	T.cer_00487-RA	T.pup_02154-RA	Tmus_01182-RA	T.eur_04568-RA
cluster1441	6	P06242	GO:0006366; P:transcription by RNA polymerase II; IDA:SGD	Test_04244-RA	KKA28359.1	T.cer_03406-RA	T.pup_02005-RA	Tmus_06209-RA	T.eur_00035-RA
cluster1442	6	N/A	N/A	Test_05832-RA	KKA28951.1	T.cer_05536-RA	T.pup_01834-RA	Tmus_00980-RA	T.eur_00151-RA
cluster1443	6	N/A	N/A	Test_04857-RA	KKA27833.1	T.cer_00827-RA	T.pup_00765-RA	Tmus_01302-RA	T.eur_05481-RA
cluster1444	6	Q9I7X6	GO:0035498; P:carnosine metabolic process; ISS:UniProtKB	Test_06939-RA	KKA30540.1	T.cer_05189-RA	T.pup_02168-RA	Tmus_06749-RA	T.eur_04877-RA
cluster1445	6	Q9UTC9	GO:0007021; P:tubulin complex assembly; ISS:PomBase	Test_04851-RA	KKA27811.1	T.cer_00021-RA	T.pup_01018-RA	Tmus_02317-RA	T.eur_05487-RA
cluster1446	6	Q4WY53	GO:0005978; P:glycogen biosynthetic process; IBA:GO_Central	Test_04760-RA	KKA26487.1	T.cer_02529-RA	T.pup_06235-RA	Tmus_03852-RA	T.eur_03111-RA
cluster1447	6	P48503	GO:0006122; P:mitochondrial electron transport, ubiquinol to cytochrome c; IBA:GO_Central	Test_05278-RA	KKA29190.1	T.cer_00265-RA	T.pup_04676-RA	Tmus_00153-RA	T.eur_01167-RA
cluster1448	6	Q96TJ5	GO:0000027; P:ribosomal large subunit assembly; IBA:GO_Central	Test_01515-RA	KKA30224.1	T.cer_04197-RA	T.pup_00094-RA	Tmus_00024-RA	T.eur_00438-RA
cluster1449	6	Q9P380	GO:0140207; P:tripeptide import across plasma membrane; ISO:PomBase	Test_05439-RA	KKA28469.1	T.cer_03863-RA	T.pup_03968-RA	Tmus_06760-RA	T.eur_04502-RA
cluster1450	6	P49776	GO:0015964; P:diadenosine triphosphate catabolic process; IDA:PomBase	Test_06130-RA	KKA26530.1	T.cer_04842-RA	T.pup_03108-RA	Tmus_00731-RA	T.eur_03250-RA
cluster1451	6	O14281	GO:0048250; P:iron import into the mitochondrion; ISO:PomBase	Test_03040-RA	KKA29294.1	T.cer_01312-RA	T.pup_00288-RA	Tmus_01460-RA	T.eur_03442-RA
cluster1452	6	Q12487	GO:0017148; P:negative regulation of translation; IBA:GO_Central	Test_07120-RA	KKA26233.1	T.cer_00376-RA	T.pup_00951-RA	Tmus_04825-RA	T.eur_02967-RA
cluster1453	6	Q5A4F3	GO:1900239; P:regulation of phenotypic switching; IMP:CGD	Test_03228-RA	KKA29381.1	T.cer_06777-RA	T.pup_06193-RA	Tmus_06067-RA	T.eur_04439-RA
cluster1454	6	N/A	N/A	Test_05426-RA	KKA29068.1	T.cer_07841-RA	T.pup_01112-RA	Tmus_01959-RA	T.eur_01879-RA
cluster1455	6	N/A	N/A	Test_06123-RA	KKA26508.1	T.cer_07742-RA	T.pup_01621-RA	Tmus_06611-RA	T.eur_06832-RA
cluster1456	6	Q7S565	GO:0006744; P:ubiquinone biosynthetic process; IEA:UniProtKB-UniPathway	Test_02798-RA	KKA26999.1	T.cer_04913-RA	T.pup_04830-RA	Tmus_03622-RA	T.eur_03960-RA
cluster1457	6	N/A	N/A	Test_00732-RA	KKA27643.1	T.cer_04066-RA	T.pup_01877-RA	Tmus_05097-RA	T.eur_03777-RA
cluster1458	6	Q9US49	GO:1900402; P:regulation of carbohydrate metabolic process by regulation of transcription from RNA polymerase II promoter; EXP:PomBase	Test_03052-RA	KKA29280.1	T.cer_06503-RA	T.pup_03737-RA	Tmus_06040-RA	T.eur_03455-RA
cluster1459	6	Q1E024	GO:0006357; P:regulation of transcription by RNA polymerase II; IEA:InterPro	Test_04258-RA	KKA28369.1	T.cer_01345-RA	T.pup_00833-RA	Tmus_04801-RA	T.eur_00048-RA
cluster1460	6	Q5E9H2	GO:0009058; P:biosynthetic process; IEA:InterPro	Test_06643-RA	KKA31061.1	T.cer_05483-RA	T.pup_05153-RA	Tmus_05265-RA	T.eur_06955-RA
cluster1461	6	Q9USX4	GO:0042273; P:ribosomal large subunit biogenesis; IBA:GO_Central	Test_01525-RA	KKA28714.1	T.cer_02695-RA	T.pup_04553-RA	Tmus_00014-RA	T.eur_00427-RA
cluster1462	6	O31665	GO:0019509; P:L-methionine salvage from methylthioadenosine; IEA:UniProtKB-UniPathway	Test_06133-RA	KKA29792.1	T.cer_01449-RA	T.pup_03111-RA	Tmus_00735-RA	T.eur_03246-RA
cluster1463	6	P12904	GO:0001302; P:replicative cell aging; IMP:SGD	Test_00859-RA	KKA26699.1	T.cer_01895-RA	T.pup_00871-RA	Tmus_05195-RA	T.eur_01589-RA
cluster1464	6	P39719	GO:0055085; P:transmembrane transport; IMP:SGD	Test_02327-RA	KKA31251.1	T.cer_06933-RA	T.pup_00135-RA	Tmus_04401-RA	T.eur_01111-RA
cluster1465	6	P0C149	GO:0007034; P:vacuolar transport; IEA:InterPro	Test_05814-RA	KKA29657.1	T.cer_01414-RA	T.pup_04490-RA	Tmus_00962-RA	T.eur_00133-RA
cluster1466	6	N/A	N/A	Test_05989-RA	KKA26205.1	T.cer_00062-RA	T.pup_03190-RA	Tmus_01256-RA	T.eur_03027-RA
cluster1467	6	P08579	GO:0000398; P:mRNA splicing, via spliceosome; IDA:UniProtKB	Test_03292-RA	KKA26126.1	T.cer_03078-RA	T.pup_02039-RA	Tmus_05879-RA	T.eur_04374-RA
cluster1468	6	P38009	GO:0006164; P:purine nucleotide biosynthetic process; IDA:SGD	Test_06719-RA	KKA26121.1	T.cer_03974-RA	T.pup_05103-RA	Tmus_04783-RA	T.eur_01348-RA
cluster1469	6	O60158	GO:0044820; P:mitotic telomere tethering at nuclear periphery; IMP:PomBase	Test_00704-RA	KKA31000.1	T.cer_05396-RA	T.pup_04268-RA	Tmus_04238-RA	T.eur_03750-RA
cluster1470	6	N/A	N/A	Test_02367-RA	KKA29023.1	T.cer_05346-RA	T.pup_05477-RA	Tmus_05750-RA	T.eur_01071-RA
cluster1471	6	E3QZF5	GO:0006364; P:rRNA processing; IEA:UniProtKB-KW	Test_01480-RA	KKA28869.1	T.cer_05408-RA	T.pup_00899-RA	Tmus_00575-RA	T.eur_05219-RA
cluster1472	6	Q9C1W9	GO:1903461; P:Okazaki fragment processing involved in mitotic DNA replication; IBA:GO_Central	Test_01467-RA	KKA28852.1	T.cer_00008-RA	T.pup_00888-RA	Tmus_00588-RA	T.eur_05232-RA
cluster1473	6	Q9LSS7	GO:0019784; F:NEDD8-specific protease activity; IDA:TAIR	Test_05825-RA	KKA29664.1	T.cer_02756-RA	T.pup_02110-RA	Tmus_00973-RA	T.eur_00144-RA
cluster1474	6	Q03455	GO:0006829; P:zinc ion transport; IMP:SGD	Test_01789-RA	KKA30611.1	T.cer_00852-RA	T.pup_00778-RA	Tmus_06391-RA	T.eur_06601-RA
cluster1475	6	P37202	GO:0030847; P:termination of RNA polymerase II transcription, exosome-dependent; IMP:PomBase	Test_01565-RA	KKA29129.1	T.cer_05776-RA	T.pup_05369-RA	Tmus_01827-RA	T.eur_00387-RA
cluster1476	6	Q5ZHM5	GO:0071340; P:skeletal muscle acetylcholine-gated channel clustering; IEA:Ensembl	Test_06507-RA	KKA30367.1	T.cer_03201-RA	T.pup_02120-RA	Tmus_01365-RA	T.eur_06783-RA
cluster1477	6	Q09853	GO:0006623; P:protein targeting to vacuole; ISO:PomBase	Test_02069-RA	KKA30319.1	T.cer_00919-RA	T.pup_03856-RA	Tmus_02426-RA	T.eur_04740-RA
cluster1478	6	N/A	N/A	Test_05308-RA	KKA28602.1	T.cer_02771-RA	T.pup_05539-RA	Tmus_03793-RA	T.eur_01136-RA
cluster1479	6	G0S2G1	GO:0015031; P:protein transport; IEA:UniProtKB-KW	Test_02774-RA	KKA31079.1	T.cer_06016-RA	T.pup_04418-RA	Tmus_02498-RA	T.eur_03935-RA
cluster1480	6	Q9LJN8	GO:0007094; P:mitotic spindle assembly checkpoint; IDA:TAIR	Test_04081-RA	KKA29639.1	T.cer_01830-RA	T.pup_04162-RA	Tmus_06050-RA	T.eur_00315-RA
cluster1481	6	N/A	N/A	Test_01651-RA	KKA26055.1	T.cer_04596-RA	T.pup_04749-RA	Tmus_06572-RA	T.eur_05671-RA
cluster1482	6	P54119	GO:0051301; P:cell division; IEA:UniProtKB-KW	Test_01904-RA	KKA29861.1	T.cer_03675-RA	T.pup_00663-RA	Tmus_02573-RA	T.eur_02861-RA
cluster1483	6	N/A	N/A	Test_01336-RA	KKA29802.1	T.cer_01530-RA	T.pup_03069-RA	Tmus_03471-RA	T.eur_05854-RA
cluster1484	6	N/A	N/A	Test_03796-RA	KKA28697.1	T.cer_02429-RA	T.pup_06394-RA	Tmus_03358-RA	T.eur_06110-RA
cluster1485	6	O42636	GO:0065003; P:protein-containing complex assembly; NAS:UniProtKB	Test_06024-RA	KKA27959.1	T.cer_02563-RA	T.pup_05639-RA	Tmus_00343-RA	T.eur_04992-RA
cluster1486	6	N/A	N/A	Test_05115-RA	KKA29140.1	T.cer_03584-RA	T.pup_05561-RA	Tmus_00395-RA	T.eur_01314-RA
cluster1487	6	P59670	GO:0030150; P:protein import into mitochondrial matrix; IBA:GO_Central	Test_01752-RA	KKA27712.1	T.cer_03044-RA	T.pup_03308-RA	Tmus_05807-RA	T.eur_06565-RA
cluster1488	6	Q4HVS2	GO:0006487; P:protein N-linked glycosylation; IEA:InterPro	Test_03136-RA	KKA30511.1	T.cer_02247-RA	T.pup_02843-RA	Tmus_05674-RA	T.eur_05099-RA
cluster1489	6	W7L9F0	GO:0016874; F:ligase activity; IEA:UniProtKB-KW	Test_04711-RA	KKA26270.1	T.cer_04061-RA	T.pup_02888-RA	Tmus_01012-RA	T.eur_03062-RA
cluster1490	6	N/A	N/A	Test_04018-RA	KKA29918.1	T.cer_00342-RA	T.pup_00919-RA	Tmus_03756-RA	T.eur_02769-RA
cluster1491	6	Q01447	GO:0016126; P:sterol biosynthetic process; IEA:UniProtKB-KW	Test_02662-RA	KKA26831.1	T.cer_05282-RA	T.pup_03127-RA	Tmus_01988-RA	T.eur_01771-RA
cluster1492	6	P38090	GO:1902269; P:positive regulation of polyamine transmembrane transport; IMP:SGD	Test_01713-RA	KKA28645.1	T.cer_02689-RA	T.pup_04364-RA	Tmus_05449-RA	T.eur_05607-RA
cluster1493	6	P13703	GO:0046872; F:metal ion binding; ISS:UniProtKB	Test_05195-RA	KKA29355.1	T.cer_01213-RA	T.pup_00787-RA	Tmus_04233-RA	T.eur_04652-RA
cluster1494	6	Q9LX90	GO:0043621; F:protein self-association; IPI:TAIR	Test_00351-RA	KKA29007.1	T.cer_02634-RA	T.pup_05397-RA	Tmus_06127-RA	T.eur_00794-RA
cluster1495	6	Q9Y7U6	GO:0035023; P:regulation of Rho protein signal transduction; IEA:InterPro	Test_04951-RA	KKA26458.1	T.cer_00095-RA	T.pup_01515-RA	Tmus_04025-RA	T.eur_04922-RA
cluster1496	6	N/A	N/A	Test_05232-RA	KKA30714.1	T.cer_01458-RA	T.pup_01457-RA	Tmus_00199-RA	T.eur_01212-RA
cluster1497	6	P53326	GO:0005886; C:plasma membrane; IDA:SGD	Test_05367-RA	KKA27269.1	T.cer_02773-RA	T.pup_01105-RA	Tmus_01208-RA	T.eur_01934-RA
cluster1498	6	P15245	GO:0019336; P:phenol-containing compound catabolic process; IEA:UniProtKB-UniPathway	Test_05081-RA	KKA26740.1	T.cer_01133-RA	T.pup_01716-RA	Tmus_00429-RA	T.eur_01281-RA
cluster1499	6	P53852	GO:0006423; P:cysteinyl-tRNA aminoacylation; IDA:SGD	Test_02397-RA	KKA26800.1	T.cer_02728-RA	T.pup_06169-RA	Tmus_01769-RA	T.eur_01039-RA
cluster1500	6	Q12091	GO:0032443; P:regulation of ergosterol biosynthetic process; IMP:SGD	Test_06486-RA	KKA28080.1	T.cer_07214-RA	T.pup_04443-RA	Tmus_06527-RA	T.eur_04323-RA
cluster1501	6	U6A629	GO:0046373; P:L-arabinose metabolic process; IEA:InterPro	Test_04932-RA	KKA29147.1	T.cer_01493-RA	T.pup_03811-RA	Tmus_06272-RA	T.eur_04904-RA
cluster1502	6	P32637	GO:0006096; P:glycolytic process; IEA:UniProtKB-UniPathway	Test_05757-RA	KKA27689.1	T.cer_06778-RA	T.pup_05254-RA	Tmus_01106-RA	T.eur_03359-RA
cluster1503	6	Q7SC91	GO:0000379; P:tRNA-type intron splice site recognition and cleavage; IBA:GO_Central	Test_01485-RA	KKA28831.1	T.cer_04611-RA	T.pup_05709-RA	Tmus_00570-RA	T.eur_05214-RA
cluster1504	6	N/A	N/A	Test_05878-RA	KKA29099.1	T.cer_01766-RA	T.pup_01816-RA	Tmus_03379-RA	T.eur_04280-RA
cluster1505	6	N/A	N/A	Test_05154-RA	KKA30411.1	T.cer_03260-RA	T.pup_00029-RA	Tmus_06821-RA	T.eur_04613-RA
cluster1506	6	P78706	GO:0030435; P:sporulation resulting in formation of a cellular spore; IEA:UniProtKB-KW	Test_04664-RA	KKA27151.1	T.cer_05912-RA	T.pup_03792-RA	Tmus_00491-RA	T.eur_06136-RA
cluster1507	6	H2IFE7	GO:0005975; P:carbohydrate metabolic process; IEA:UniProtKB-KW	Test_05466-RA	KKA26101.1	T.cer_03562-RA	T.pup_06382-RA	Tmus_03647-RA	T.eur_04527-RA
cluster1508	6	Q9XGN4	GO:0010325; P:raffinose family oligosaccharide biosynthetic process; IDA:UniProtKB	Test_04098-RA	KKA29642.1	T.cer_00963-RA	T.pup_01467-RA	Tmus_04155-RA	T.eur_00296-RA
cluster1509	6	O94389	GO:0006366; P:transcription by RNA polymerase II; IMP:PomBase	Test_01637-RA	KKA29634.1	T.cer_03291-RA	T.pup_06436-RA	Tmus_06421-RA	T.eur_00318-RA
cluster1510	6	N/A	N/A	Test_02632-RA	KKA26849.1	T.cer_05328-RA	T.pup_00366-RA	Tmus_02281-RA	T.eur_01742-RA
cluster1511	6	P17120	GO:0000073; P:mitotic spindle pole body separation; IMP:AspGD	Test_01251-RA	KKA26566.1	T.cer_05215-RA	T.pup_01133-RA	Tmus_03704-RA	T.eur_01828-RA
cluster1512	6	Q6BX14	GO:0006260; P:DNA replication; IEA:UniProtKB-KW	Test_04015-RA	KKA29919.1	T.cer_00345-RA	T.pup_00916-RA	Tmus_03753-RA	T.eur_02766-RA
cluster1513	6	P11634	GO:0007165; P:signal transduction; IBA:GO_Central	Test_03998-RA	KKA29896.1	T.cer_02211-RA	T.pup_05694-RA	Tmus_00672-RA	T.eur_02748-RA
cluster1514	6	O76767	GO:0015031; P:protein transport; IEA:UniProtKB-KW	Test_02191-RA	KKA28992.1	T.cer_02958-RA	T.pup_04013-RA	Tmus_05074-RA	T.eur_04159-RA
cluster1515	6	Q7RYR4	GO:0000398; P:mRNA splicing, via spliceosome; IBA:GO_Central	Test_01676-RA	KKA28109.1	T.cer_03878-RA	T.pup_04666-RA	Tmus_04195-RA	T.eur_05647-RA
cluster1516	6	Q58060	N/A	Test_02308-RA	KKA28676.1	T.cer_05710-RA	T.pup_04056-RA	Tmus_01681-RA	T.eur_04045-RA
cluster1517	6	Q9P376	GO:0070940; P:dephosphorylation of RNA polymerase II C-terminal domain; IDA:PomBase	Test_03514-RA	KKA26002.1	T.cer_04276-RA	T.pup_03819-RA	Tmus_02538-RA	T.eur_06356-RA
cluster1518	6	N/A	N/A	Test_04167-RA	KKA31164.1	T.cer_01335-RA	T.pup_02799-RA	Tmus_04992-RA	T.eur_00233-RA
cluster1519	6	Q03290	GO:0006366; P:transcription by RNA polymerase II; IDA:SGD	Test_00069-RA	KKA30579.1	T.cer_01147-RA	T.pup_04962-RA	Tmus_03307-RA	T.eur_00510-RA
cluster1520	6	Q55FN7	GO:0007584; P:response to nutrient; IBA:GO_Central	Test_04484-RA	KKA30049.1	T.cer_01906-RA	T.pup_05725-RA	Tmus_01848-RA	T.eur_06487-RA
cluster1521	6	P32629	GO:0006487; P:protein N-linked glycosylation; IDA:SGD	Test_05513-RA	KKA28300.1	T.cer_00300-RA	T.pup_02086-RA	Tmus_01190-RA	T.eur_04576-RA
cluster1522	6	Q4I073	GO:0006506; P:GPI anchor biosynthetic process; IEA:UniProtKB-UniPathway	Test_01874-RA	KKA29851.1	T.cer_02113-RA	T.pup_05772-RA	Tmus_06319-RA	T.eur_02887-RA
cluster1523	6	N/A	N/A	Test_00277-RA	KKA31107.1	T.cer_01923-RA	T.pup_03455-RA	Tmus_01634-RA	T.eur_00719-RA
cluster1524	6	N/A	N/A	Test_05903-RA	KKA26931.1	T.cer_00811-RA	T.pup_01907-RA	Tmus_04707-RA	T.eur_04254-RA
cluster1525	6	D4AV38	GO:0016042; P:lipid catabolic process; IEA:UniProtKB-KW	Test_02559-RA	KKA29775.1	T.cer_04656-RA	T.pup_06089-RA	Tmus_03921-RA	T.eur_01671-RA
cluster1526	6	N/A	N/A	Test_02131-RA	KKA27228.1	T.cer_03295-RA	T.pup_01978-RA	Tmus_06425-RA	T.eur_04218-RA
cluster1527	6	A0L8I2	GO:0006433; P:prolyl-tRNA aminoacylation; IEA:UniProtKB-UniRule	Test_01592-RA	KKA30201.1	T.cer_00328-RA	T.pup_00594-RA	Tmus_01800-RA	T.eur_00361-RA
cluster1528	6	P30566	GO:0042594; P:response to starvation; IEA:Ensembl	Test_03126-RA	KKA30506.1	T.cer_02927-RA	T.pup_05377-RA	Tmus_05969-RA	T.eur_05109-RA
cluster1529	6	Q09196	GO:0071574; P:protein localization to medial cortex; IMP:PomBase	Test_01787-RA	KKA30613.1	T.cer_00854-RA	T.pup_00779-RA	Tmus_06389-RA	T.eur_06599-RA
cluster1530	6	P51599	GO:0046654; P:tetrahydrofolate biosynthetic process; IEA:InterPro	Test_03419-RA	KKA27745.1	T.cer_02148-RA	T.pup_01662-RA	Tmus_04102-RA	T.eur_02558-RA
cluster1531	6	P47815	GO:0003743; F:translation initiation factor activity; IEA:UniProtKB-KW	Test_07041-RA	KKA31217.1	T.cer_03470-RA	T.pup_00719-RA	Tmus_04325-RA	T.eur_02632-RA
cluster1532	6	O00092	GO:0003993; F:acid phosphatase activity; IBA:GO_Central	Test_00295-RA	KKA31140.1	T.cer_05227-RA	T.pup_02357-RA	Tmus_01616-RA	T.eur_00740-RA
cluster1533	6	Q9UTC4	GO:0023052; P:signaling; NAS:PomBase	Test_03908-RA	KKA30304.1	T.cer_03076-RA	T.pup_05804-RA	Tmus_06925-RA	T.eur_02282-RA
cluster1534	6	Q1MRQ1	GO:0006355; P:regulation of transcription, DNA-templated; IEA:UniProtKB-UniRule	Test_02573-RA	KKA31046.1	T.cer_03805-RA	T.pup_06141-RA	Tmus_05176-RA	T.eur_01684-RA
cluster1535	6	P53177	GO:0031591; P:wybutosine biosynthetic process; IMP:SGD	Test_06080-RA	KKA27591.1	T.cer_03867-RA	T.pup_04310-RA	Tmus_06227-RA	T.eur_06875-RA
cluster1536	6	P10962	GO:0042273; P:ribosomal large subunit biogenesis; IMP:SGD	Test_00131-RA	KKA26599.1	T.cer_05587-RA	T.pup_02872-RA	Tmus_04734-RA	T.eur_00575-RA
cluster1537	6	P54874	GO:0010142; P:farnesyl diphosphate biosynthetic process, mevalonate pathway; IMP:PomBase	Test_04548-RA	KKA28900.1	T.cer_05375-RA	T.pup_01923-RA	Tmus_02787-RA	T.eur_06917-RA
cluster1538	6	O42904	GO:0000244; P:spliceosomal tri-snRNP complex assembly; ISS:PomBase	Test_03215-RA	KKA30619.1	T.cer_05379-RA	T.pup_05361-RA	Tmus_03184-RA	T.eur_04451-RA
cluster1539	6	N/A	N/A	Test_01481-RA	KKA28830.1	T.cer_04614-RA	T.pup_00900-RA	Tmus_00574-RA	T.eur_05218-RA
cluster1540	6	Q4I665	GO:0003755; F:peptidyl-prolyl cis-trans isomerase activity; IEA:UniProtKB-KW	Test_06512-RA	KKA30391.1	T.cer_02580-RA	T.pup_02860-RA	Tmus_01370-RA	T.eur_06778-RA
cluster1541	6	N/A	N/A	Test_06797-RA	KKA28338.1	T.cer_06909-RA	Tmus_04343-RA	T.eur_02422-RA	T.pup_04580-RA
cluster1542	6	N/A	N/A	Test_05394-RA	KKA30653.1	T.cer_00989-RA	T.pup_03658-RA	Tmus_01235-RA	T.eur_01907-RA
cluster1543	6	D7PHZ3	GO:0016114; P:terpenoid biosynthetic process; IEA:UniProtKB-UniPathway	Test_01609-RA	KKA27888.1	T.cer_04252-RA	T.pup_05405-RA	Tmus_05783-RA	T.eur_00345-RA
cluster1544	6	P53295	GO:1903833; P:positive regulation of cellular response to amino acid starvation; IGI:SGD	Test_04294-RA	KKA28380.1	T.cer_02159-RA	T.pup_01852-RA	Tmus_03550-RA	T.eur_00083-RA
cluster1545	6	Q9SD61	GO:0000398; P:mRNA splicing, via spliceosome; IBA:GO_Central	Test_04948-RA	KKA26467.1	T.cer_00092-RA	T.pup_01512-RA	Tmus_04028-RA	T.eur_04919-RA
cluster1546	6	Q9SYG4	GO:0006397; P:mRNA processing; IEA:UniProtKB-KW	Test_03696-RA	KKA28138.1	T.cer_04398-RA	T.pup_06174-RA	Tmus_05700-RA	T.eur_05995-RA
cluster1547	6	Q04800	GO:0033215; P:reductive iron assimilation; IMP:PomBase	Test_04449-RA	KKA27997.1	T.cer_02471-RA	T.pup_04594-RA	Tmus_03047-RA	T.eur_02098-RA
cluster1548	6	P39731	GO:0034501; P:protein localization to kinetochore; IMP:SGD	Test_03709-RA	KKA28141.1	T.cer_06013-RA	T.pup_05257-RA	Tmus_00840-RA	T.eur_05981-RA
cluster1549	6	O65268	GO:0051604; P:protein maturation; IBA:GO_Central	Test_04728-RA	KKA26221.1	T.cer_00496-RA	T.pup_02351-RA	Tmus_01030-RA	T.eur_03080-RA
cluster1550	6	P33282	GO:0019628; P:urate catabolic process; IEA:UniProtKB-UniPathway	Test_07119-RA	KKA26234.1	T.cer_00375-RA	T.pup_00950-RA	Tmus_04824-RA	T.eur_02968-RA
cluster1551	6	A1CTI3	GO:0000272; P:polysaccharide catabolic process; IEA:UniProtKB-KW	Test_01118-RA	KKA29519.1	T.cer_04884-RA	T.pup_02619-RA	Tmus_00550-RA	T.eur_05379-RA
cluster1552	6	D4B4K9	GO:0006506; P:GPI anchor biosynthetic process; IEA:UniProtKB-UniPathway	Test_06389-RA	KKA29596.1	T.cer_03576-RA	T.pup_05495-RA	Tmus_06185-RA	T.eur_06427-RA
cluster1553	6	N/A	N/A	Test_04039-RA	KKA29927.1	T.cer_03859-RA	T.pup_00500-RA	Tmus_02997-RA	T.eur_02790-RA
cluster1554	6	P32833	GO:0006267; P:pre-replicative complex assembly involved in nuclear cell cycle DNA replication; IDA:SGD	Test_01139-RA	KKA27860.1	T.cer_03620-RA	T.pup_00250-RA	Tmus_02848-RA	T.eur_05357-RA
cluster1555	6	O74335	GO:0007165; P:signal transduction; IEA:InterPro	Test_02536-RA	KKA26763.1	T.cer_07392-RA	T.pup_06584-RA	Tmus_05685-RA	T.eur_01648-RA
cluster1556	6	P28739	GO:0090307; P:mitotic spindle assembly; IMP:AspGD	Test_04372-RA	KKA28206.1	T.cer_01190-RA	T.pup_05838-RA	Tmus_00292-RA	T.eur_02017-RA
cluster1557	6	O94323	GO:0009141; P:nucleoside triphosphate metabolic process; ISO:PomBase	Test_05606-RA	KKA29814.1	T.cer_07289-RA	T.pup_03874-RA	Tmus_00310-RA	T.eur_06725-RA
cluster1558	6	N/A	N/A	Test_01298-RA	KKA30458.1	T.cer_06772-RA	T.pup_06221-RA	Tmus_01966-RA	T.eur_01873-RA
cluster1559	6	W7LKY5	GO:0016740; F:transferase activity; IEA:UniProtKB-KW	Test_02528-RA	KKA26771.1	T.cer_04418-RA	T.pup_06351-RA	Tmus_06095-RA	T.eur_01640-RA
cluster1560	6	O13689	GO:0016021; C:integral component of membrane; IEA:UniProtKB-KW	Test_00688-RA	KKA30985.1	T.cer_03124-RA	T.pup_03847-RA	Tmus_00888-RA	T.eur_03735-RA
cluster1561	6	O74814	GO:0030846; P:termination of RNA polymerase II transcription, poly(A)-coupled; ISO:PomBase	Test_06763-RA	KKA27877.1	T.cer_00478-RA	T.pup_01639-RA	Tmus_01600-RA	T.eur_04855-RA
cluster1562	6	G0S235	GO:0015031; P:protein transport; IEA:UniProtKB-KW	Test_05933-RA	KKA28002.1	T.cer_00736-RA	T.pup_01726-RA	Tmus_06365-RA	T.eur_04228-RA
cluster1563	6	O00102	GO:0006511; P:ubiquitin-dependent protein catabolic process; IBA:GO_Central	Test_03384-RA	KKA28445.1	T.cer_05008-RA	T.pup_00935-RA	Tmus_03217-RA	T.eur_02524-RA
cluster1564	6	Q9P774	GO:0000398; P:mRNA splicing, via spliceosome; IBA:GO_Central	Test_01273-RA	KKA30444.1	T.cer_05039-RA	T.pup_05791-RA	Tmus_06007-RA	T.eur_01849-RA
cluster1565	6	S0DW25	GO:0055085; P:transmembrane transport; IEA:InterPro	Test_05217-RA	KKA26691.1	T.cer_01743-RA	T.pup_03447-RA	Tmus_06164-RA	T.eur_04675-RA
cluster1566	6	N/A	N/A	Test_03424-RA	KKA27742.1	T.cer_01422-RA	T.pup_01658-RA	Tmus_04107-RA	T.eur_02563-RA
cluster1567	6	Q4WLN1	GO:0006099; P:tricarboxylic acid cycle; IBA:GO_Central	Test_06198-RA	KKA27209.1	T.cer_00809-RA	T.pup_00153-RA	Tmus_01421-RA	T.eur_05786-RA
cluster1568	6	D4B2H3	GO:0005576; C:extracellular region; IEA:UniProtKB-SubCell	Test_05314-RA	KKA26543.1	T.pup_04096-RA	Tmus_03787-RA	T.eur_01130-RA	T.cer_07727-RA
cluster1569	6	N/A	N/A	Test_02317-RA	KKA28678.1	T.cer_05844-RA	T.pup_05191-RA	Tmus_04937-RA	T.eur_04036-RA
cluster1570	6	P33288	GO:0009411; P:response to UV; IBA:GO_Central	Test_05495-RA	KKA28296.1	T.cer_01369-RA	T.pup_03120-RA	Tmus_01171-RA	T.eur_04556-RA
cluster1571	6	Q9C3Y4	GO:0007266; P:Rho protein signal transduction; IBA:GO_Central	Test_05912-RA	KKA27448.1	T.cer_00226-RA	T.pup_04980-RA	Tmus_04698-RA	T.eur_04245-RA
cluster1572	6	Q9C0Q7	GO:0015031; P:protein transport; IEA:UniProtKB-KW	Test_01978-RA	KKA27635.1	T.cer_07152-RA	T.pup_03901-RA	Tmus_06787-RA	T.eur_00899-RA
cluster1573	6	Q53T78	GO:0016192; P:vesicle-mediated transport; IBA:GO_Central	Test_02502-RA	KKA29252.1	T.cer_06849-RA	T.pup_04341-RA	Tmus_05125-RA	T.eur_00934-RA
cluster1574	6	D4AZ78	GO:0016042; P:lipid catabolic process; IEA:UniProtKB-KW	Test_01893-RA	KKA29824.1	T.cer_00871-RA	T.pup_00675-RA	Tmus_02584-RA	T.eur_02872-RA
cluster1575	6	Q7S6N6	GO:0006417; P:regulation of translation; IEA:UniProtKB-KW	Test_01439-RA	KKA28863.1	T.cer_04619-RA	T.pup_06075-RA	Tmus_00616-RA	T.eur_05258-RA
cluster1576	6	N/A	N/A	Test_06783-RA	KKA28588.1	T.cer_06367-RA	T.pup_02978-RA	Tmus_01580-RA	T.eur_04835-RA
cluster1577	6	N/A	N/A	Test_02241-RA	KKA29986.1	T.cer_02005-RA	T.pup_06483-RA	Tmus_01097-RA	T.eur_04110-RA
cluster1578	6	A0A098D8A0	GO:0016740; F:transferase activity; IEA:UniProtKB-KW	Test_05617-RA	KKA27963.1	T.cer_02877-RA	T.pup_06357-RA	Tmus_00321-RA	T.eur_04969-RA
cluster1579	6	P80235	GO:0006631; P:fatty acid metabolic process; IEA:UniProtKB-KW	Test_07108-RA	KKA30110.1	T.cer_04021-RA	T.pup_05898-RA	Tmus_01144-RA	T.eur_03318-RA
cluster1580	6	N/A	N/A	Test_04837-RA	KKA27824.1	T.cer_00034-RA	T.pup_01185-RA	Tmus_02329-RA	T.eur_05500-RA
cluster1581	6	Q9UTL8	GO:0006623; P:protein targeting to vacuole; IBA:GO_Central	Test_03199-RA	KKA26061.1	T.cer_02313-RA	T.pup_02315-RA	Tmus_03199-RA	T.eur_04467-RA
cluster1582	6	A2VDB3	GO:0003723; F:RNA binding; IEA:UniProtKB-KW	Test_00481-RA	KKA27496.1	T.cer_02990-RA	T.pup_06387-RA	Tmus_03962-RA	T.eur_03521-RA
cluster1583	6	Q08217	GO:0060917; P:regulation of (1->6)-beta-D-glucan biosynthetic process; IGI:SGD	Test_01602-RA	KKA30218.1	T.cer_02832-RA	T.pup_00604-RA	Tmus_05789-RA	T.eur_00351-RA
cluster1584	6	Q10L32	GO:0006979; P:response to oxidative stress; IEA:InterPro	Test_04780-RA	KKA27313.1	T.cer_00582-RA	T.pup_05604-RA	Tmus_05447-RA	T.eur_03130-RA
cluster1585	6	Q6P3K3	GO:0031146; P:SCF-dependent proteasomal ubiquitin-dependent protein catabolic process; ISS:UniProtKB	Test_05967-RA	KKA26196.1	T.cer_05293-RA	T.pup_05880-RA	Tmus_01279-RA	T.eur_03004-RA
cluster1586	6	Q9UT55	GO:1990748; P:cellular detoxification; ISM:PomBase	Test_04359-RA	KKA27974.1	T.cer_03432-RA	T.pup_00697-RA	Tmus_00279-RA	T.eur_02005-RA
cluster1587	6	Q9Y898	GO:0051301; P:cell division; IEA:UniProtKB-KW	Test_01021-RA	KKA28274.1	T.cer_01656-RA	T.pup_04366-RA	Tmus_03284-RA	T.eur_01431-RA
cluster1588	6	N/A	N/A	Test_06610-RA	KKA27488.1	T.cer_07157-RA	T.pup_06486-RA	Tmus_03998-RA	T.eur_05584-RA
cluster1589	6	Q12500	GO:0006892; P:post-Golgi vesicle-mediated transport; IMP:SGD	Test_06429-RA	KKA28906.1	T.cer_01832-RA	T.pup_04157-RA	Tmus_03338-RA	T.eur_02676-RA
cluster1590	6	N/A	N/A	Test_05577-RA	KKA30950.1	T.cer_03934-RA	T.pup_01251-RA	Tmus_05368-RA	T.eur_06697-RA
cluster1592	6	O59737	GO:0016192; P:vesicle-mediated transport; NAS:PomBase	Test_02377-RA	KKA26963.1	T.cer_02762-RA	T.pup_02809-RA	Tmus_01748-RA	T.eur_01060-RA
cluster1593	6	Q4I0J6	GO:0051301; P:cell division; IEA:UniProtKB-KW	Test_04544-RA	KKA28904.1	T.cer_03447-RA	T.pup_01927-RA	Tmus_02783-RA	T.eur_06914-RA
cluster1594	6	O74398	GO:1903471; P:regulation of mitotic actomyosin contractile ring contraction; IMP:PomBase	Test_01579-RA	KKA30208.1	T.cer_03527-RA	T.pup_04813-RA	Tmus_01812-RA	T.eur_00373-RA
cluster1595	6	E3QLU5	GO:0005737; C:cytoplasm; IEA:UniProtKB-SubCell	Test_02883-RA	KKA27409.1	T.cer_03559-RA	T.pup_02547-RA	Tmus_03591-RA	T.eur_02240-RA
cluster1596	6	P53067	GO:0006606; P:protein import into nucleus; IDA:SGD	Test_02065-RA	KKA30317.1	T.cer_00923-RA	T.pup_03862-RA	Tmus_02430-RA	T.eur_04744-RA
cluster1597	6	Q10354	GO:0015786; P:UDP-glucose transmembrane transport; IBA:GO_Central	Test_00480-RA	KKA27540.1	T.cer_04351-RA	T.pup_06542-RA	Tmus_03961-RA	T.eur_03520-RA
cluster1598	6	Q06538	GO:0006812; P:cation transport; IDA:UniProtKB	Test_03073-RA	KKA30691.1	T.cer_03655-RA	T.pup_00642-RA	Tmus_03522-RA	T.eur_03476-RA
cluster1599	6	Q4I785	GO:0006506; P:GPI anchor biosynthetic process; IEA:UniProtKB-UniPathway	Test_02553-RA	KKA29480.1	T.cer_02568-RA	T.pup_05572-RA	Tmus_03915-RA	T.eur_01665-RA
cluster1600	6	P53929	GO:0016311; P:dephosphorylation; IDA:SGD	Test_05671-RA	KKA30554.1	T.cer_04734-RA	T.pup_05980-RA	Tmus_05997-RA	T.eur_05735-RA
cluster1601	6	N/A	N/A	Test_03366-RA	KKA29669.1	T.cer_00544-RA	T.pup_00688-RA	Tmus_03234-RA	T.eur_02506-RA
cluster1602	6	Q11207	GO:0070212; P:protein poly-ADP-ribosylation; IBA:GO_Central	Test_05379-RA	KKA28450.1	T.cer_04744-RA	T.pup_04333-RA	Tmus_01220-RA	T.eur_01922-RA
cluster1603	6	G0S6T0	GO:0015031; P:protein transport; IEA:UniProtKB-KW	Test_04610-RA	KKA27080.1	T.cer_02967-RA	T.pup_06286-RA	Tmus_05710-RA	T.eur_06191-RA
cluster1604	6	Q12436	GO:0071577; P:zinc ion transmembrane transport; IBA:GO_Central	Test_06698-RA	KKA26521.1	T.cer_03360-RA	T.pup_02126-RA	Tmus_04213-RA	T.eur_02953-RA
cluster1605	6	Q8X176	GO:0009395; P:phospholipid catabolic process; IBA:GO_Central	Test_00366-RA	KKA25988.1	T.cer_03654-RA	T.pup_00706-RA	Tmus_05847-RA	T.eur_00809-RA
cluster1606	6	N/A	N/A	Test_02135-RA	KKA27224.1	T.cer_00179-RA	T.pup_01982-RA	Tmus_04662-RA	T.eur_04214-RA
cluster1607	6	Q7SG97	GO:0015031; P:protein transport; IEA:UniProtKB-KW	Test_04947-RA	KKA26464.1	T.cer_00090-RA	T.pup_01511-RA	Tmus_04029-RA	T.eur_04918-RA
cluster1608	6	Q12618	GO:0006636; P:unsaturated fatty acid biosynthetic process; IEA:InterPro	Test_00426-RA	KKA27349.1	T.cer_06417-RA	T.pup_05967-RA	Tmus_04829-RA	T.eur_05173-RA
cluster1609	6	N/A	N/A	Test_02694-RA	KKA27840.1	T.cer_05109-RA	T.pup_05812-RA	Tmus_02019-RA	T.eur_01801-RA
cluster1610	6	P32386	GO:0055085; P:transmembrane transport; IBA:GO_Central	Test_00846-RA	KKA26702.1	T.cer_05733-RA	T.pup_02821-RA	Tmus_01945-RA	T.eur_01601-RA
cluster1611	6	Q08D75	GO:1901407; P:regulation of phosphorylation of RNA polymerase II C-terminal domain; ISS:UniProtKB	Test_04067-RA	KKA30236.1	T.cer_03357-RA	T.pup_03554-RA	Tmus_06174-RA	T.eur_02817-RA
cluster1612	6	P53173	GO:2000311; P:regulation of AMPA receptor activity; IMP:UniProtKB	Test_03949-RA	KKA26787.1	T.cer_01639-RA	T.pup_00975-RA	Tmus_00628-RA	T.eur_02702-RA
cluster1613	6	Q9USN8	GO:1990116; P:ribosome-associated ubiquitin-dependent protein catabolic process; ISO:PomBase	Test_05587-RA	KKA30954.1	T.cer_01373-RA	T.pup_03408-RA	Tmus_06276-RA	T.eur_06708-RA
cluster1614	6	Q7SAQ1	GO:0006897; P:endocytosis; IEA:UniProtKB-KW	Test_04097-RA	KKA29643.1	T.cer_00964-RA	T.pup_01465-RA	Tmus_04154-RA	T.eur_00297-RA
cluster1615	6	Q7S4D8	GO:0015031; P:protein transport; IEA:UniProtKB-KW	Test_03038-RA	KKA29275.1	T.cer_01315-RA	T.pup_00290-RA	Tmus_01462-RA	T.eur_03440-RA
cluster1616	6	N/A	N/A	Test_07002-RA	KKA28180.1	T.cer_04763-RA	T.pup_01102-RA	Tmus_00952-RA	T.eur_03425-RA
cluster1617	6	Q8J0P4	GO:0071555; P:cell wall organization; IEA:UniProtKB-KW	Test_02225-RA	KKA29993.1	T.cer_04189-RA	T.pup_00622-RA	Tmus_01083-RA	T.eur_04125-RA
cluster1618	6	N/A	N/A	Test_04910-RA	KKA30099.1	T.cer_00287-RA	T.pup_02700-RA	Tmus_01355-RA	T.eur_05429-RA
cluster1619	6	A7UXD4	GO:0006139; P:nucleobase-containing compound metabolic process; IEA:InterPro	Test_06224-RA	KKA29146.1	T.cer_01050-RA	T.pup_05067-RA	Tmus_01447-RA	T.eur_05812-RA
cluster1620	6	Q12000	GO:0002181; P:cytoplasmic translation; IGI:SGD	Test_07103-RA	KKA30250.1	T.cer_01284-RA	T.pup_04115-RA	Tmus_01149-RA	T.eur_03314-RA
cluster1621	6	N/A	N/A	Test_01658-RA	KKA28112.1	T.cer_05127-RA	T.pup_02414-RA	Tmus_06619-RA	T.eur_05665-RA
cluster1622	6	N/A	N/A	Test_05797-RA	KKA29783.1	T.cer_01802-RA	T.pup_00983-RA	Tmus_03414-RA	T.eur_00115-RA
cluster1623	6	P40010	GO:0000055; P:ribosomal large subunit export from nucleus; IMP:SGD	Test_01564-RA	KKA29130.1	T.cer_05775-RA	T.pup_05370-RA	Tmus_01828-RA	T.eur_00388-RA
cluster1624	6	Q04903	GO:0018343; P:protein farnesylation; ISS:UniProtKB	Test_02316-RA	KKA28797.1	T.cer_00659-RA	T.pup_05190-RA	Tmus_04938-RA	T.eur_04037-RA
cluster1625	6	Q04635	GO:0045944; P:positive regulation of transcription by RNA polymerase II; IC:PomBase	Test_03298-RA	KKA26314.1	T.cer_02372-RA	T.pup_05239-RA	Tmus_03856-RA	T.eur_04368-RA
cluster1626	6	N/A	N/A	Test_01596-RA	KKA30207.1	T.cer_05159-RA	T.pup_00598-RA	Tmus_01796-RA	T.eur_00357-RA
cluster1627	6	N/A	N/A	Test_04495-RA	KKA30033.1	T.cer_00597-RA	T.pup_05246-RA	Tmus_01837-RA	T.eur_06498-RA
cluster1628	6	Q9C0W1	GO:0046495; P:nicotinamide riboside metabolic process; ISO:PomBase	Test_04874-RA	KKA30822.1	T.cer_02425-RA	T.pup_04486-RA	Tmus_01319-RA	T.eur_05464-RA
cluster1629	6	O74111	GO:0006260; P:DNA replication; IEA:UniProtKB-KW	Test_05221-RA	KKA26689.1	T.cer_01746-RA	T.pup_03444-RA	Tmus_06161-RA	T.eur_04678-RA
cluster1630	6	Q08979	N/A	Test_06731-RA	KKA27182.1	T.cer_07934-RA	T.pup_04345-RA	Tmus_04795-RA	T.eur_01360-RA
cluster1631	6	Q99PV0	GO:0000244; P:spliceosomal tri-snRNP complex assembly; ISS:UniProtKB	Test_01053-RA	KKA30251.1	T.cer_02305-RA	T.pup_01789-RA	Tmus_05295-RA	T.eur_01400-RA
cluster1632	6	P32629	GO:0006487; P:protein N-linked glycosylation; IDA:SGD	Test_04144-RA	KKA27428.1	T.cer_02572-RA	T.pup_00851-RA	Tmus_03030-RA	T.eur_00254-RA
cluster1633	6	N/A	N/A	Test_04074-RA	KKA30788.1	T.cer_04861-RA	T.pup_00175-RA	Tmus_05981-RA	T.eur_02824-RA
cluster1634	6	Q9UT43	GO:0045332; P:phospholipid translocation; ISO:PomBase	Test_00849-RA	KKA26695.1	T.cer_06652-RA	T.pup_06268-RA	Tmus_05186-RA	T.eur_01598-RA
cluster1635	6	Q10110	GO:0006361; P:transcription initiation from RNA polymerase I promoter; IMP:PomBase	Test_06733-RA	KKA28656.1	T.cer_00801-RA	T.pup_04346-RA	Tmus_06047-RA	T.eur_01362-RA
cluster1636	6	P00365	GO:0019551; P:glutamate catabolic process to 2-oxoglutarate; IEA:InterPro	Test_05665-RA	KKA30551.1	T.cer_04095-RA	T.pup_03519-RA	Tmus_04565-RA	T.eur_05728-RA
cluster1637	6	D4AZ24	GO:0008152; P:metabolic process; IEA:UniProtKB-KW	Test_04462-RA	KKA30039.1	T.cer_06306-RA	T.pup_01324-RA	Tmus_01867-RA	T.eur_06466-RA
cluster1638	6	Q9Y7J8	GO:0006282; P:regulation of DNA repair; ISO:PomBase	Test_00624-RA	KKA28552.1	T.cer_05076-RA	T.pup_01431-RA	Tmus_02187-RA	T.eur_03666-RA
cluster1639	6	P58781	GO:0046103; P:inosine biosynthetic process; IBA:GO_Central	Test_05558-RA	KKA30957.1	T.cer_08020-RA	T.pup_03702-RA	Tmus_05346-RA	T.eur_06676-RA
cluster1640	6	Q10325	GO:0051445; P:regulation of meiotic cell cycle; IMP:PomBase	Test_04560-RA	KKA27772.1	T.cer_02553-RA	T.pup_00314-RA	Tmus_02799-RA	T.eur_06929-RA
cluster1641	6	N/A	N/A	Test_05478-RA	KKA30021.1	T.cer_00083-RA	T.pup_04142-RA	Tmus_01154-RA	T.eur_04539-RA
cluster1642	6	N/A	N/A	Test_00927-RA	KKA29545.1	T.cer_06218-RA	T.pup_02581-RA	Tmus_00120-RA	T.eur_01518-RA
cluster1643	6	P55828	GO:0006412; P:translation; NAS:UniProtKB	Test_06902-RA	KKA26320.1	T.cer_05421-RA	T.pup_03037-RA	Tmus_05621-RA	T.eur_06055-RA
cluster1644	6	G4MS28	GO:0006665; P:sphingolipid metabolic process; IEA:UniProtKB-UniPathway	Test_00881-RA	KKA30300.1	T.cer_04540-RA	T.pup_03006-RA	Tmus_02945-RA	T.eur_01567-RA
cluster1645	6	O94449	GO:0070914; P:UV-damage excision repair; IDA:PomBase	Test_01199-RA	KKA28054.1	T.cer_03027-RA	T.pup_03927-RA	Tmus_04270-RA	T.eur_05299-RA
cluster1646	6	Q8X0G8	GO:0045040; P:protein import into mitochondrial outer membrane; IBA:GO_Central	Test_00240-RA	KKA28776.1	T.cer_03279-RA	T.pup_01575-RA	Tmus_02749-RA	T.eur_00683-RA
cluster1647	6	P22637	GO:0008203; P:cholesterol metabolic process; IEA:UniProtKB-UniPathway	Test_02929-RA	KKA27377.1	T.cer_04695-RA	T.pup_04294-RA	Tmus_01702-RA	T.eur_02198-RA
cluster1648	6	P00048	GO:0006122; P:mitochondrial electron transport, ubiquinol to cytochrome c; IBA:GO_Central	Test_02144-RA	KKA27221.1	T.cer_00171-RA	T.pup_05504-RA	Tmus_04653-RA	T.eur_04205-RA
cluster1649	6	N/A	N/A	Test_04907-RA	KKA26634.1	T.cer_01711-RA	T.pup_03013-RA	Tmus_01351-RA	T.eur_05432-RA
cluster1650	6	N/A	N/A	Test_04332-RA	KKA26141.1	T.cer_03924-RA	T.pup_01354-RA	Tmus_00251-RA	T.eur_01978-RA
cluster1651	6	M2YI75	GO:0055085; P:transmembrane transport; IEA:InterPro	Test_02987-RA	KKA29261.1	T.cer_02956-RA	T.pup_04146-RA	Tmus_03736-RA	T.eur_02142-RA
cluster1652	6	B5XF11	GO:0045893; P:positive regulation of transcription, DNA-templated; ISS:UniProtKB	Test_06440-RA	KKA30777.1	T.cer_00305-RA	T.pup_04481-RA	Tmus_03326-RA	T.eur_02687-RA
cluster1653	6	Q7RWM9	GO:0006612; P:protein targeting to membrane; IBA:GO_Central	Test_04529-RA	KKA29220.1	T.cer_01882-RA	T.pup_00998-RA	Tmus_02363-RA	T.eur_06527-RA
cluster1654	6	Q9LIR9	GO:0015693; P:magnesium ion transport; ISS:UniProtKB	Test_06342-RA	KKA28036.1	T.cer_07317-RA	T.pup_04932-RA	Tmus_02687-RA	T.eur_03194-RA
cluster1655	6	G0S8I1	GO:0015031; P:protein transport; IEA:UniProtKB-KW	Test_00948-RA	KKA29196.1	T.cer_03090-RA	T.pup_00556-RA	Tmus_00142-RA	T.eur_01494-RA
cluster1656	6	Q8WZM0	GO:0004402; F:histone acetyltransferase activity; IEA:UniProtKB-EC	Test_05628-RA	KKA26068.1	T.cer_04128-RA	T.pup_00088-RA	Tmus_02266-RA	T.eur_05695-RA
cluster1657	6	Q6S001	GO:0007018; P:microtubule-based movement; IBA:GO_Central	Test_00557-RA	KKA27324.1	T.cer_07100-RA	T.pup_04511-RA	Tmus_05096-RA	T.eur_03600-RA
cluster1658	6	Q9M9W8	GO:0048364; P:root development; IGI:TAIR	Test_00325-RA	KKA31135.1	T.cer_05321-RA	T.pup_05516-RA	Tmus_02230-RA	T.eur_00770-RA
cluster1659	6	O13956	GO:0006364; P:rRNA processing; ISO:PomBase	Test_05733-RA	KKA28760.1	T.cer_02700-RA	T.pup_02070-RA	Tmus_00909-RA	T.eur_03381-RA
cluster1660	6	Q9USS8	GO:0005634; C:nucleus; HDA:PomBase	Test_05715-RA	KKA26165.1	T.cer_02912-RA	T.pup_01056-RA	Tmus_00926-RA	T.eur_03399-RA
cluster1661	6	P54069	GO:0016788; F:hydrolase activity, acting on ester bonds; ISM:PomBase	Test_04704-RA	KKA26272.1	T.cer_01060-RA	T.pup_03613-RA	Tmus_04125-RA	T.eur_03056-RA
cluster1662	6	Q6F4M7	GO:0009712; P:catechol-containing compound metabolic process; IEA:InterPro	Test_06030-RA	KKA27955.1	T.cer_00590-RA	T.pup_03971-RA	Tmus_00349-RA	T.eur_04998-RA
cluster1663	6	Q4I2X5	GO:0018027; P:peptidyl-lysine dimethylation; IEA:UniProtKB-UniRule	Test_05648-RA	KKA28737.1	T.cer_04040-RA	T.pup_05619-RA	Tmus_03148-RA	T.eur_05713-RA
cluster1664	6	Q12465	GO:0061161; P:positive regulation of establishment of bipolar cell polarity regulating cell shape; IBA:GO_Central	Test_00536-RA	KKA29702.1	T.cer_00426-RA	T.pup_05607-RA	Tmus_01499-RA	T.eur_03579-RA
cluster1665	6	N/A	N/A	Test_02815-RA	KKA26983.1	T.cer_02779-RA	T.pup_05715-RA	Tmus_02169-RA	T.eur_03975-RA
cluster1666	6	A4R2N5	GO:0016192; P:vesicle-mediated transport; IEA:EnsemblFungi	Test_04494-RA	KKA30034.1	T.cer_00598-RA	T.pup_05247-RA	Tmus_01838-RA	T.eur_06497-RA
cluster1667	6	Q873G4	GO:0006325; P:chromatin organization; IBA:GO_Central	Test_02103-RA	KKA26673.1	T.cer_06801-RA	T.pup_06385-RA	Tmus_05409-RA	T.eur_04704-RA
cluster1668	6	Q8RHX4	GO:0019475; P:L-lysine catabolic process to acetate; IEA:UniProtKB-UniPathway	Test_02289-RA	KKA30122.1	T.cer_03693-RA	T.pup_03304-RA	Tmus_01664-RA	T.eur_04061-RA
cluster1669	6	N/A	N/A	Test_03413-RA	KKA27759.1	T.cer_03189-RA	T.pup_01668-RA	Tmus_06883-RA	T.eur_02552-RA
cluster1670	6	P0DP15	GO:0009405; P:pathogenesis; IEA:UniProtKB-KW	Test_05303-RA	KKA28598.1	T.cer_03710-RA	T.pup_04149-RA	Tmus_03798-RA	T.eur_01141-RA
cluster1671	6	Q08647	GO:0031119; P:tRNA pseudouridine synthesis; IMP:SGD	Test_06514-RA	KKA30390.1	T.cer_06817-RA	T.pup_02858-RA	Tmus_01372-RA	T.eur_06776-RA
cluster1672	6	Q8GXR2	GO:0005351; F:carbohydrate:proton symporter activity; IBA:GO_Central	Test_02729-RA	KKA30873.1	T.cer_02999-RA	T.pup_01519-RA	Tmus_04082-RA	T.eur_03890-RA
cluster1673	6	N/A	N/A	Test_00678-RA	KKA28792.1	T.cer_00047-RA	T.pup_01589-RA	Tmus_00877-RA	T.eur_03725-RA
cluster1674	6	Q7SCN0	GO:0003755; F:peptidyl-prolyl cis-trans isomerase activity; IEA:UniProtKB-KW	Test_05227-RA	KKA30717.1	T.cer_00512-RA	T.pup_01451-RA	Tmus_00204-RA	T.eur_01217-RA
cluster1675	6	P49374	GO:0008643; P:carbohydrate transport; IEA:UniProtKB-KW	Test_01291-RA	KKA29067.1	T.cer_03964-RA	T.pup_03827-RA	Tmus_01972-RA	T.eur_01867-RA
cluster1676	6	N/A	N/A	Test_05098-RA	KKA26732.1	T.cer_07572-RA	T.pup_01965-RA	Tmus_00412-RA	T.eur_01298-RA
cluster1677	6	N/A	N/A	Test_02333-RA	KKA31234.1	T.cer_02168-RA	T.pup_02079-RA	Tmus_04592-RA	T.eur_01104-RA
cluster1678	6	Q9US42	GO:0003824; F:catalytic activity; NAS:PomBase	Test_03012-RA	KKA30010.1	T.cer_00257-RA	T.pup_04627-RA	Tmus_03060-RA	T.eur_02114-RA
cluster1679	6	Q9Y7U5	GO:0010590; P:regulation of septum digestion after cytokinesis; IMP:PomBase	Test_05595-RA	KKA30981.1	T.cer_05708-RA	T.pup_05854-RA	Tmus_00302-RA	T.eur_06716-RA
cluster1680	6	N/A	N/A	Test_04295-RA	KKA28381.1	T.cer_02158-RA	T.pup_01853-RA	Tmus_03549-RA	T.eur_00084-RA
cluster1681	6	O74441	GO:0015031; P:protein transport; IEA:UniProtKB-KW	Test_04149-RA	KKA28614.1	T.cer_05684-RA	T.pup_00847-RA	Tmus_03025-RA	T.eur_00249-RA
cluster1682	6	Q1MTR3	GO:0005635; C:nuclear envelope; HDA:PomBase	Test_06986-RA	KKA29466.1	T.cer_03807-RA	T.pup_05375-RA	Tmus_00936-RA	T.eur_03409-RA
cluster1683	6	N/A	N/A	Test_04515-RA	KKA29211.1	T.cer_08147-RA	T.pup_01012-RA	Tmus_02377-RA	T.eur_06513-RA
cluster1684	6	N/A	N/A	Test_01615-RA	KKA27886.1	T.cer_06026-RA	T.pup_04187-RA	Tmus_04892-RA	T.eur_00339-RA
cluster1685	6	O14357	GO:0006506; P:GPI anchor biosynthetic process; IGI:PomBase	Test_02808-RA	KKA27017.1	T.cer_01138-RA	T.pup_02341-RA	Tmus_03613-RA	T.eur_03970-RA
cluster1686	6	P10255	GO:0006457; P:protein folding; IBA:GO_Central	Test_00061-RA	KKA30581.1	T.cer_03509-RA	T.pup_03272-RA	Tmus_03315-RA	T.eur_00502-RA
cluster1687	6	O74559	GO:0006888; P:ER to Golgi vesicle-mediated transport; ISO:PomBase	Test_02429-RA	KKA28745.1	T.cer_04484-RA	T.pup_03155-RA	Tmus_02415-RA	T.eur_01006-RA
cluster1688	6	N/A	N/A	Test_04852-RA	KKA27829.1	T.cer_00020-RA	T.pup_01019-RA	Tmus_02316-RA	T.eur_05486-RA
cluster1689	6	Q6AZA0	GO:0006635; P:fatty acid beta-oxidation; IBA:GO_Central	Test_00621-RA	KKA28549.1	T.cer_02173-RA	T.pup_01428-RA	Tmus_02184-RA	T.eur_03663-RA
cluster1690	6	O42958	GO:0006417; P:regulation of translation; IEA:UniProtKB-KW	Test_06176-RA	KKA28892.1	T.cer_03430-RA	T.pup_02008-RA	Tmus_02698-RA	T.eur_03206-RA
cluster1691	6	P47111	GO:0015031; P:protein transport; IEA:UniProtKB-KW	Test_03404-RA	KKA27729.1	T.cer_02603-RA	T.pup_02190-RA	Tmus_05168-RA	T.eur_02543-RA
cluster1697	6	N/A	N/A	Tmus_01284-RA	KKA26187.1	T.cer_05564-RA	T.pup_03621-RA	T.eur_02999-RA	Test_05962-RA
cluster1698	6	Q9USN3	GO:0000462; P:maturation of SSU-rRNA from tricistronic rRNA transcript (SSU-rRNA, 58S rRNA, LSU-rRNA); IBA:GO_Central	Tmus_06241-RA	KKA29593.1	T.cer_04361-RA	T.pup_03974-RA	T.eur_05334-RA	Test_01163-RA
cluster1699	6	O43088	GO:0006366; P:transcription by RNA polymerase II; ISO:PomBase	Tmus_00689-RA	KKA28674.1	T.cer_07695-RA	T.pup_02468-RA	T.eur_03291-RA	Test_06271-RA
cluster1700	6	P53170	GO:0018105; P:peptidyl-serine phosphorylation; IMP:SGD	Tmus_04676-RA	KKA29059.1	T.cer_01278-RA	T.pup_01288-RA	T.eur_02321-RA	Test_03869-RA
cluster1701	6	N/A	N/A	Tmus_05663-RA	KKA27948.1	T.cer_06528-RA	T.pup_04835-RA	T.eur_01161-RA	Test_05284-RA
cluster1702	6	Q4IBU4	GO:0000266; P:mitochondrial fission; IEA:InterPro	Tmus_00719-RA	KKA27922.1	T.cer_02925-RA	T.pup_04206-RA	T.eur_03263-RA	Test_06244-RA
cluster1703	6	Q9CAE3	GO:0010228; P:vegetative to reproductive phase transition of meristem; IMP:TAIR	Tmus_04158-RA	KKA29640.1	T.cer_02879-RA	T.pup_01470-RA	T.eur_00293-RA	Test_04101-RA
cluster1704	6	O13877	GO:0006383; P:transcription by RNA polymerase III; IGI:PomBase	Tmus_00942-RA	KKA29598.1	T.cer_01583-RA	T.pup_01092-RA	T.eur_03415-RA	Test_06992-RA
cluster1705	6	P49426	GO:0008152; P:metabolic process; IEA:UniProtKB-KW	Tmus_05670-RA	KKA30509.1	T.cer_02346-RA	T.pup_02839-RA	T.eur_05103-RA	Test_03132-RA
cluster1706	6	P40961	GO:0001302; P:replicative cell aging; IMP:SGD	Tmus_00152-RA	KKA29185.1	T.cer_00264-RA	T.pup_04677-RA	T.eur_01166-RA	Test_05279-RA
cluster1707	6	P32481	GO:0006413; P:translational initiation; IMP:SGD	Tmus_01631-RA	KKA31112.1	T.cer_02415-RA	T.pup_03458-RA	T.eur_00722-RA	Test_00280-RA
cluster1708	6	P48529	GO:0004722; F:protein serine/threonine phosphatase activity; IDA:TAIR	Tmus_04253-RA	KKA27660.1	T.cer_02828-RA	T.pup_02382-RA	T.eur_03765-RA	Test_00719-RA
cluster1709	6	N/A	N/A	Tmus_03228-RA	KKA29671.1	T.cer_03719-RA	T.pup_00691-RA	T.eur_02512-RA	Test_03372-RA
cluster1710	6	Q10318	GO:0009099; P:valine biosynthetic process; ISS:PomBase	Tmus_00291-RA	KKA28205.1	T.cer_01189-RA	T.pup_05409-RA	T.eur_02016-RA	Test_04371-RA
cluster1711	6	Q7SHR8	GO:0042254; P:ribosome biogenesis; IEA:UniProtKB-KW	Tmus_00623-RA	KKA26792.1	T.cer_03275-RA	T.pup_01171-RA	T.eur_02696-RA	Test_03943-RA
cluster1712	6	E3Q897	GO:0008237; F:metallopeptidase activity; IEA:UniProtKB-KW	Tmus_04465-RA	KKA30725.1	T.cer_00153-RA	T.pup_03491-RA	T.eur_03227-RA	Test_06153-RA
cluster1713	6	N/A	N/A	Tmus_05572-RA	KKA27396.1	T.cer_05745-RA	T.pup_02556-RA	T.eur_02231-RA	Test_02893-RA
cluster1714	6	Q7S4Z6	GO:0008299; P:isoprenoid biosynthetic process; IEA:UniProtKB-KW	Tmus_02598-RA	KKA29826.1	T.cer_05300-RA	T.pup_06276-RA	T.eur_02883-RA	Test_01878-RA
cluster1715	6	N/A	N/A	Tmus_03502-RA	KKA28423.1	T.cer_03401-RA	T.pup_05568-RA	T.eur_06285-RA	Test_03589-RA
cluster1716	6	Q9UT73	GO:2001173; P:regulation of histone H2B conserved C-terminal lysine ubiquitination; IMP:PomBase	Tmus_04567-RA	KKA30552.1	T.cer_08187-RA	T.pup_05776-RA	T.eur_05730-RA	Test_05667-RA
cluster1717	6	P14262	GO:0016042; P:lipid catabolic process; IEA:UniProtKB-KW	Tmus_04974-RA	KKA30425.1	T.cer_02765-RA	T.pup_00243-RA	T.eur_04818-RA	Test_01992-RA
cluster1718	6	N/A	N/A	Tmus_01294-RA	KKA26282.1	T.cer_01501-RA	T.pup_01046-RA	T.eur_02989-RA	Test_05952-RA
cluster1719	6	Q00667	GO:0006572; P:tyrosine catabolic process; IEA:UniProtKB-KW	Tmus_00250-RA	KKA26142.1	T.cer_03923-RA	T.pup_01353-RA	T.eur_01977-RA	Test_04331-RA
cluster1720	6	Q5B041	GO:0042026; P:protein refolding; IEA:InterPro	Tmus_01118-RA	KKA27688.1	T.cer_01405-RA	T.pup_00415-RA	T.eur_03343-RA	Test_05772-RA
cluster1721	6	N/A	N/A	Tmus_01070-RA	KKA29760.1	T.cer_00978-RA	T.pup_00609-RA	T.eur_04138-RA	Test_02212-RA
cluster1722	6	Q12674	GO:0000749; P:response to pheromone triggering conjugation with cellular fusion; IGI:SGD	Tmus_03867-RA	KKA26313.1	T.cer_05645-RA	T.pup_05109-RA	T.eur_04356-RA	Test_03311-RA
cluster1723	6	O94620	GO:0045292; P:mRNA cis splicing, via spliceosome; IC:PomBase	Tmus_02440-RA	KKA30311.1	T.cer_00972-RA	T.pup_03371-RA	T.eur_04755-RA	Test_02054-RA
cluster1724	6	O94534	GO:0007051; P:spindle organization; IBA:GO_Central	Tmus_06400-RA	KKA27231.1	T.cer_01260-RA	T.pup_03893-RA	T.eur_02391-RA	Test_06826-RA
cluster1725	6	Q8R2Y8	GO:2000210; P:positive regulation of anoikis; ISO:MGI	Tmus_01318-RA	KKA30818.1	T.cer_02426-RA	T.pup_04485-RA	T.eur_05465-RA	Test_04873-RA
cluster1726	6	Q51LA6	GO:0000398; P:mRNA splicing, via spliceosome; IEA:InterPro	Tmus_02899-RA	KKA28618.1	T.cer_03766-RA	T.pup_02600-RA	T.eur_06307-RA	Test_03565-RA
cluster1727	6	Q7SDY3	GO:0034247; P:snoRNA splicing; IBA:GO_Central	Tmus_02331-RA	KKA27818.1	T.cer_00036-RA	T.pup_00099-RA	T.eur_05502-RA	Test_04835-RA
cluster1728	6	D4AYW0	GO:0016887; F:ATPase activity; IEA:InterPro	Tmus_00621-RA	KKA26794.1	T.cer_03273-RA	T.pup_01173-RA	T.eur_02694-RA	Test_03941-RA
cluster1729	6	N/A	N/A	Tmus_00666-RA	KKA29932.1	T.cer_07462-RA	T.pup_01761-RA	T.eur_02742-RA	Test_03992-RA
cluster1730	6	Q05493	GO:0010124; P:phenylacetate catabolic process; IBA:GO_Central	Tmus_01840-RA	KKA30031.1	T.cer_00600-RA	T.pup_06342-RA	T.eur_06495-RA	Test_04492-RA
cluster1731	6	P40362	GO:0031167; P:rRNA methylation; TAS:Reactome	Tmus_00434-RA	KKA26742.1	T.cer_06297-RA	T.pup_04248-RA	T.eur_01276-RA	Test_05076-RA
cluster1732	6	N/A	N/A	Tmus_03295-RA	KKA30577.1	T.cer_04653-RA	T.pup_03986-RA	T.eur_00522-RA	Test_00081-RA
cluster1733	6	N/A	N/A	Tmus_02386-RA	KKA30933.1	T.cer_02752-RA	T.pup_06292-RA	T.eur_00978-RA	Test_02458-RA
cluster1734	6	Q4IRI9	GO:0008380; P:RNA splicing; IEA:UniProtKB-KW	Tmus_05669-RA	KKA28805.1	T.cer_02347-RA	T.pup_02838-RA	T.eur_05104-RA	Test_03131-RA
cluster1735	6	I1RMK9	GO:0015031; P:protein transport; IEA:UniProtKB-KW	Tmus_01128-RA	KKA30098.1	T.cer_00286-RA	T.pup_02855-RA	T.eur_03333-RA	Test_05782-RA
cluster1736	6	Q4IAA0	GO:0006364; P:rRNA processing; IEA:UniProtKB-KW	Tmus_05150-RA	KKA26545.1	T.cer_03344-RA	T.pup_01571-RA	T.eur_00687-RA	Test_00244-RA
cluster1737	6	Q9P3S1	GO:0006797; P:polyphosphate metabolic process; IBA:GO_Central	Tmus_01821-RA	KKA30197.1	T.cer_02992-RA	T.pup_02456-RA	T.eur_00381-RA	Test_01571-RA
cluster1738	6	P38068	GO:0034599; P:cellular response to oxidative stress; IGI:SGD	Tmus_05559-RA	KKA27241.1	T.cer_06278-RA	T.pup_03435-RA	T.eur_02271-RA	Test_03921-RA
cluster1739	6	O94404	GO:0003933; F:GTP cyclohydrolase activity; ISM:PomBase	Tmus_00591-RA	KKA28847.1	T.cer_00011-RA	T.pup_00885-RA	T.eur_05235-RA	Test_01464-RA
cluster1740	6	Q7S7Z6	GO:0006457; P:protein folding; IEA:InterPro	Tmus_03203-RA	KKA26067.1	T.cer_01390-RA	T.pup_01187-RA	T.eur_04471-RA	Test_03195-RA
cluster1741	6	O74919	GO:0043409; P:negative regulation of MAPK cascade; IMP:PomBase	Tmus_03763-RA	KKA31179.1	T.cer_01673-RA	T.pup_02774-RA	T.eur_05770-RA	Test_05706-RA
cluster1742	6	O94268	GO:0031167; P:rRNA methylation; ISO:PomBase	Tmus_01121-RA	KKA27686.1	T.cer_01408-RA	T.pup_02848-RA	T.eur_03340-RA	Test_05775-RA
cluster1743	6	P53733	GO:0000028; P:ribosomal small subunit assembly; IBA:GO_Central	Tmus_03391-RA	KKA29103.1	T.cer_00206-RA	T.pup_03718-RA	T.eur_04268-RA	Test_05890-RA
cluster1744	6	N/A	N/A	Tmus_04898-RA	KKA29891.1	T.cer_02678-RA	T.pup_04882-RA	T.eur_00333-RA	Test_01622-RA
cluster1745	6	Q4PEN0	GO:0009405; P:pathogenesis; IEA:UniProtKB-KW	Tmus_00929-RA	KKA26168.1	T.cer_02915-RA	T.pup_01054-RA	T.eur_03402-RA	Test_05712-RA
cluster1746	6	Q5A1E3	GO:0000103; P:sulfate assimilation; IMP:CGD	Tmus_05948-RA	KKA26621.1	T.cer_02647-RA	T.pup_06380-RA	T.eur_00203-RA	Test_04197-RA
cluster1747	6	Q9HDZ9	GO:0101030; P:tRNA-guanine transglycosylation; IMP:PomBase	Tmus_05335-RA	KKA29339.1	T.cer_02623-RA	T.pup_00007-RA	T.eur_04632-RA	Test_05173-RA
cluster1748	6	Q5Z880	GO:0016567; P:protein ubiquitination; IEA:UniProtKB-UniPathway	Tmus_06313-RA	KKA29155.1	T.cer_04727-RA	T.pup_03560-RA	T.eur_04894-RA	Test_04922-RA
cluster1749	6	Q6LA55	GO:0005739; C:mitochondrion; ISO:PomBase	Tmus_05918-RA	KKA27439.1	T.cer_05828-RA	T.pup_04877-RA	T.eur_02934-RA	Test_06677-RA
cluster1750	6	P37297	GO:0060237; P:regulation of fungal-type cell wall organization; IMP:CACAO	Tmus_03191-RA	KKA26037.1	T.cer_04071-RA	T.pup_02323-RA	T.eur_04459-RA	Test_03207-RA
cluster1751	6	N/A	N/A	Tmus_02755-RA	KKA26395.1	T.cer_05608-RA	T.pup_02944-RA	T.eur_00676-RA	Test_00233-RA
cluster1752	6	N/A	N/A	Tmus_03412-RA	KKA29782.1	T.cer_01804-RA	T.pup_00984-RA	T.eur_00114-RA	Test_05795-RA
cluster1753	6	Q03563	GO:0000245; P:spliceosomal complex assembly; IBA:GO_Central	Tmus_04235-RA	KKA29357.1	T.cer_01211-RA	T.pup_00789-RA	T.eur_04650-RA	Test_05193-RA
cluster1754	6	Q4WJ81	GO:0009826; P:unidimensional cell growth; IMP:AspGD	Tmus_02190-RA	KKA28543.1	T.cer_03476-RA	T.pup_01434-RA	T.eur_03669-RA	Test_00627-RA
cluster1755	6	N/A	N/A	Tmus_04686-RA	KKA31015.1	T.cer_03208-RA	T.pup_05491-RA	T.eur_02832-RA	Test_07126-RA
cluster1756	6	Q12017	GO:0006457; P:protein folding; IDA:SGD	Tmus_06598-RA	KKA30514.1	T.cer_04791-RA	T.pup_03680-RA	T.eur_05092-RA	Test_03142-RA
cluster1757	6	P0C582	GO:0015367; F:oxoglutarate:malate antiporter activity; IBA:GO_Central	Tmus_04528-RA	KKA29872.1	T.cer_06310-RA	T.pup_02737-RA	T.eur_00865-RA	Test_01945-RA
cluster1758	6	P53735	GO:0006829; P:zinc ion transport; IMP:SGD	Tmus_03596-RA	KKA27411.1	T.cer_05093-RA	T.pup_00745-RA	T.eur_02245-RA	Test_02878-RA
cluster1759	6	Q6RET3	GO:0006979; P:response to oxidative stress; IEA:InterPro	Tmus_00080-RA	KKA30858.1	T.cer_06078-RA	T.pup_02996-RA	T.eur_03882-RA	Test_02722-RA
cluster1760	6	N/A	N/A	Tmus_01975-RA	KKA30479.1	T.cer_02467-RA	T.pup_02653-RA	T.eur_01864-RA	Test_01288-RA
cluster1761	6	P42058	GO:0003955; F:NAD(P)H dehydrogenase (quinone) activity; IEA:InterPro	Tmus_00641-RA	KKA26797.1	T.cer_02318-RA	T.pup_00963-RA	T.eur_02716-RA	Test_03963-RA
cluster1762	6	N/A	N/A	Tmus_01183-RA	KKA28316.1	T.cer_00486-RA	T.pup_02155-RA	T.eur_04569-RA	Test_05506-RA
cluster1763	6	N/A	N/A	Tmus_00033-RA	KKA30666.1	T.cer_02314-RA	T.pup_00084-RA	T.eur_00447-RA	Test_00004-RA
cluster1764	6	Q8J2Q2	GO:0016740; F:transferase activity; IEA:UniProtKB-KW	Tmus_04032-RA	KKA26463.1	T.cer_00087-RA	T.pup_01508-RA	T.eur_04915-RA	Test_04944-RA
cluster1765	6	N/A	N/A	Tmus_03801-RA	KKA28599.1	T.cer_01798-RA	T.pup_04151-RA	T.eur_01144-RA	Test_05300-RA
cluster1766	6	P33750	GO:0031167; P:rRNA methylation; TAS:Reactome	Tmus_01060-RA	KKA27114.1	T.cer_03082-RA	T.pup_00927-RA	T.eur_04147-RA	Test_02203-RA
cluster1767	6	Q7RVN0	GO:0006412; P:translation; IEA:InterPro	Tmus_01531-RA	KKA27501.1	T.cer_00418-RA	T.pup_04179-RA	T.eur_03542-RA	Test_00502-RA
cluster1768	6	P32839	GO:0032979; P:protein insertion into mitochondrial inner membrane from matrix side; IMP:SGD	Tmus_06840-RA	KKA26129.1	T.cer_03349-RA	T.pup_02035-RA	T.eur_04378-RA	Test_03288-RA
cluster1769	6	P0DN31	GO:0008033; P:tRNA processing; IEA:UniProtKB-KW	Tmus_06763-RA	KKA29249.1	T.cer_04258-RA	T.pup_04336-RA	T.eur_00939-RA	Test_02497-RA
cluster1770	6	P38264	GO:0045047; P:protein targeting to ER; IMP:SGD	Tmus_02144-RA	KKA27980.1	T.cer_05508-RA	T.pup_04156-RA	T.eur_04003-RA	Test_02843-RA
cluster1771	6	G0SEQ5	GO:0042254; P:ribosome biogenesis; IEA:UniProtKB-KW	Tmus_01799-RA	KKA30191.1	T.cer_00329-RA	T.pup_00595-RA	T.eur_00360-RA	Test_01593-RA
cluster1772	6	Q7SDU2	GO:0006412; P:translation; IBA:GO_Central	Tmus_02086-RA	KKA27785.1	T.cer_02660-RA	T.pup_00111-RA	T.eur_05894-RA	Test_01377-RA
cluster1773	6	N/A	N/A	Tmus_01758-RA	KKA30797.1	T.cer_03154-RA	T.pup_03694-RA	T.eur_01050-RA	Test_02386-RA
cluster1774	6	N/A	N/A	Tmus_00934-RA	KKA26157.1	T.cer_03809-RA	T.pup_01051-RA	T.eur_03407-RA	Test_06984-RA
cluster1775	6	O74431	GO:0055085; P:transmembrane transport; ISM:PomBase	Tmus_04054-RA	KKA25972.1	T.cer_00436-RA	T.pup_00718-RA	T.eur_00823-RA	Test_00380-RA
cluster1776	6	P87230	GO:0006744; P:ubiquinone biosynthetic process; IMP:PomBase	Tmus_04374-RA	KKA29262.1	T.cer_01195-RA	T.pup_04437-RA	T.eur_02135-RA	Test_02994-RA
cluster1777	6	P87132	GO:0003824; F:catalytic activity; ISM:PomBase	Tmus_00613-RA	KKA28835.1	T.cer_03833-RA	T.pup_00679-RA	T.eur_05256-RA	Test_01442-RA
cluster1778	6	P33274	GO:0009636; P:response to toxic substance; IEP:RGD	Tmus_03041-RA	KKA27994.1	T.cer_00319-RA	T.pup_02428-RA	T.eur_02091-RA	Test_04443-RA
cluster1779	6	Q7SFL7	GO:0006612; P:protein targeting to membrane; IBA:GO_Central	Tmus_06223-RA	KKA27587.1	T.cer_03645-RA	T.pup_04314-RA	T.eur_06871-RA	Test_06084-RA
cluster1780	6	Q9USQ7	GO:0017183; P:peptidyl-diphthamide biosynthetic process from peptidyl-histidine; ISO:PomBase	Tmus_00403-RA	KKA26753.1	T.cer_04366-RA	T.pup_01973-RA	T.eur_01306-RA	Test_05107-RA
cluster1781	6	N/A	N/A	Tmus_01435-RA	KKA27203.1	T.cer_05248-RA	T.pup_00165-RA	T.eur_05800-RA	Test_06212-RA
cluster1782	6	Q12553	GO:0009115; P:xanthine catabolic process; ISS:UniProtKB	Tmus_02154-RA	KKA27007.1	T.cer_08221-RA	T.pup_05268-RA	T.eur_03991-RA	Test_02831-RA
cluster1783	6	D4AK18	GO:0005576; C:extracellular region; IEA:UniProtKB-SubCell	Tmus_00597-RA	KKA28872.1	T.cer_07325-RA	T.pup_04986-RA	T.eur_05241-RA	Test_01457-RA
cluster1784	6	N4WR35	GO:0016491; F:oxidoreductase activity; IEA:UniProtKB-KW	Tmus_00270-RA	KKA30149.1	T.cer_00567-RA	T.pup_04471-RA	T.eur_01997-RA	Test_04351-RA
cluster1785	6	N/A	N/A	Tmus_03872-RA	KKA26292.1	T.cer_02400-RA	T.pup_02282-RA	T.eur_04351-RA	Test_03316-RA
cluster1786	6	Q2H6C5	GO:0000723; P:telomere maintenance; IEA:InterPro	Tmus_03780-RA	KKA28187.1	T.cer_01523-RA	T.pup_02227-RA	T.eur_05753-RA	Test_05689-RA
cluster1787	6	N/A	N/A	Tmus_05649-RA	KKA28943.1	T.cer_06855-RA	T.pup_04934-RA	T.eur_05876-RA	Test_01359-RA
cluster1788	6	Q0CAF5	GO:0030245; P:cellulose catabolic process; IEA:UniProtKB-UniPathway	Tmus_02435-RA	KKA30321.1	T.cer_01232-RA	T.pup_04432-RA	T.eur_04749-RA	Test_02060-RA
cluster1789	6	G3YG17	GO:0019569; P:L-arabinose catabolic process to xylulose 5-phosphate; IEA:UniProtKB-UniPathway	Tmus_00159-RA	KKA26929.1	T.cer_04420-RA	T.pup_02938-RA	T.eur_01173-RA	Test_05272-RA
cluster1790	6	N/A	N/A	Tmus_01257-RA	KKA26200.1	T.cer_00061-RA	T.pup_03191-RA	T.eur_03026-RA	Test_05988-RA
cluster1791	6	Q9P0S0	GO:0030433; P:ubiquitin-dependent ERAD pathway; IMP:UniProtKB	Tmus_04053-RA	KKA25969.1	T.cer_00435-RA	T.pup_00717-RA	T.eur_00822-RA	Test_00379-RA
cluster1792	6	Q7S5D9	GO:0006417; P:regulation of translation; IEA:UniProtKB-KW	Tmus_02506-RA	KKA30853.1	T.cer_01302-RA	T.pup_05974-RA	T.eur_03926-RA	Test_02765-RA
cluster1793	6	Q10149	GO:0007030; P:Golgi organization; ISO:PomBase	Tmus_06043-RA	KKA28653.1	T.cer_00796-RA	T.pup_01022-RA	T.eur_01366-RA	Test_06737-RA
cluster1794	6	N/A	N/A	Tmus_01486-RA	KKA27108.1	T.cer_01253-RA	T.pup_01741-RA	T.eur_06216-RA	Test_04584-RA
cluster1796	6	Q08234	GO:0006810; P:transport; ISS:SGD	Tmus_03620-RA	KKA27009.1	T.cer_04942-RA	T.pup_03787-RA	T.eur_03962-RA	Test_02800-RA
cluster1797	6	Q7SI09	GO:0019569; P:L-arabinose catabolic process to xylulose 5-phosphate; IEA:UniProtKB-UniPathway	Tmus_01886-RA	KKA29157.1	T.cer_07813-RA	T.pup_04215-RA	T.eur_05267-RA	Test_01233-RA
cluster1798	6	Q02959	GO:0000083; P:regulation of transcription involved in G1/S transition of mitotic cell cycle; IGI:SGD	Tmus_02135-RA	KKA30334.1	T.cer_06193-RA	T.pup_05221-RA	T.eur_05149-RA	Test_03085-RA
cluster1799	6	P27999	GO:0006283; P:transcription-coupled nucleotide-excision repair; IGI:SGD	Tmus_04000-RA	KKA28084.1	T.cer_02325-RA	T.pup_04090-RA	T.eur_05619-RA	Test_01702-RA
cluster1800	6	Q9FS87	GO:0006552; P:leucine catabolic process; IEA:UniProtKB-UniPathway	Tmus_02089-RA	KKA27789.1	T.cer_04533-RA	T.pup_00108-RA	T.eur_05891-RA	Test_01374-RA
cluster1801	6	Q5A360	GO:0015031; P:protein transport; IEA:UniProtKB-KW	Tmus_03843-RA	KKA27303.1	T.cer_01659-RA	T.pup_06316-RA	T.eur_03119-RA	Test_04769-RA
cluster1802	6	N/A	N/A	Tmus_03213-RA	KKA28444.1	T.cer_00282-RA	T.pup_03803-RA	T.eur_02528-RA	Test_03388-RA
cluster1803	6	Q09330	GO:0016973; P:poly(A)+ mRNA export from nucleus; IMP:PomBase	Tmus_01150-RA	KKA30264.1	T.cer_01285-RA	T.pup_04116-RA	T.eur_03313-RA	Test_07102-RA
cluster1804	6	N/A	N/A	Tmus_04946-RA	KKA30395.1	T.cer_04185-RA	T.pup_00519-RA	T.eur_06535-RA	Test_01721-RA
cluster1805	6	N/A	N/A	Tmus_01023-RA	KKA26261.1	T.cer_07739-RA	T.pup_02878-RA	T.eur_03073-RA	Test_04721-RA
cluster1806	6	Q4WJX5	GO:0045039; P:protein import into mitochondrial inner membrane; IBA:GO_Central	Tmus_04117-RA	KKA27763.1	T.cer_01170-RA	T.pup_04326-RA	T.eur_02573-RA	Test_03434-RA
cluster1807	6	A7F045	GO:0015031; P:protein transport; IEA:UniProtKB-KW	Tmus_01469-RA	KKA29287.1	T.cer_00400-RA	T.pup_00298-RA	T.eur_03432-RA	Test_03031-RA
cluster1808	6	N/A	N/A	Tmus_00804-RA	KKA27146.1	T.cer_04285-RA	T.pup_03771-RA	T.eur_05932-RA	Test_03757-RA
cluster1809	6	P32795	GO:0006508; P:proteolysis; IBA:GO_Central	Tmus_00562-RA	KKA29742.1	T.cer_01826-RA	T.pup_02712-RA	T.eur_05206-RA	Test_01493-RA
cluster1810	6	O13822	GO:0016491; F:oxidoreductase activity; ISM:PomBase	Tmus_03239-RA	KKA29938.1	T.cer_04458-RA	T.pup_01152-RA	T.eur_03160-RA	Test_06311-RA
cluster1811	6	Q9FIM6	GO:0004252; F:serine-type endopeptidase activity; IEA:InterPro	Tmus_00663-RA	KKA26451.1	T.cer_03952-RA	T.pup_01758-RA	T.eur_02739-RA	Test_03988-RA
cluster1812	6	N/A	N/A	Tmus_06505-RA	KKA31189.1	T.cer_04445-RA	T.pup_05262-RA	T.eur_01480-RA	Test_00969-RA
cluster1813	6	N/A	N/A	Tmus_05437-RA	KKA30244.1	T.cer_05207-RA	T.pup_03984-RA	T.eur_03141-RA	Test_06291-RA
cluster1814	6	Q06537	GO:0016021; C:integral component of membrane; IEA:UniProtKB-KW	Tmus_04492-RA	KKA31019.1	T.cer_05895-RA	T.pup_02898-RA	T.eur_06027-RA	Test_03663-RA
cluster1815	6	P0CI40	GO:0022857; F:transmembrane transporter activity; IEA:InterPro	Tmus_04355-RA	KKA28441.1	T.cer_04436-RA	T.pup_03527-RA	T.eur_02430-RA	Test_06788-RA
cluster1816	6	N/A	N/A	Tmus_05207-RA	KKA29582.1	T.cer_02274-RA	T.pup_05468-RA	T.eur_05324-RA	Test_01174-RA
cluster1817	6	O42785	GO:0007165; P:signal transduction; IEA:InterPro	Tmus_03005-RA	KKA26020.1	T.cer_00695-RA	T.pup_00507-RA	T.eur_02797-RA	Test_04048-RA
cluster1818	6	P47176	GO:0009099; P:valine biosynthetic process; IBA:GO_Central	Tmus_01833-RA	KKA30037.1	T.cer_00594-RA	T.pup_04793-RA	T.eur_06502-RA	Test_04499-RA
cluster1819	6	N/A	N/A	Tmus_06804-RA	KKA28740.1	T.cer_04038-RA	T.pup_06094-RA	T.eur_05711-RA	Test_05646-RA
cluster1820	6	P53320	GO:0031921; P:pyridoxal phosphate transport; IMP:SGD	Tmus_01280-RA	KKA26195.1	T.cer_05869-RA	T.pup_05879-RA	T.eur_03003-RA	Test_05966-RA
cluster1821	6	B2B223	GO:0009423; P:chorismate biosynthetic process; IEA:UniProtKB-UniPathway	Tmus_04439-RA	KKA29878.1	T.cer_07137-RA	T.pup_06301-RA	T.eur_06983-RA	Test_06831-RA
cluster1822	6	Q08954	GO:0005737; C:cytoplasm; IEA:UniProtKB-SubCell	Tmus_01913-RA	KKA26759.1	T.cer_02890-RA	T.pup_03957-RA	T.eur_01635-RA	Test_02523-RA
cluster1823	6	Q9P6N9	GO:0006506; P:GPI anchor biosynthetic process; ISO:PomBase	Tmus_01212-RA	KKA27266.1	T.cer_02866-RA	T.pup_04948-RA	T.eur_01930-RA	Test_05371-RA
cluster1824	6	N/A	N/A	Tmus_01331-RA	KKA28790.1	T.cer_00041-RA	T.pup_01265-RA	T.eur_05452-RA	Test_04886-RA
cluster1825	6	P0AEC7	GO:0000155; F:phosphorelay sensor kinase activity; IEA:InterPro	Tmus_01736-RA	KKA29183.1	T.cer_03661-RA	T.pup_03220-RA	T.eur_02168-RA	Test_02960-RA
cluster1826	6	P22216	GO:0042770; P:signal transduction in response to DNA damage; IBA:GO_Central	Tmus_00380-RA	KKA29015.1	T.cer_05352-RA	T.pup_04383-RA	T.eur_01330-RA	Test_07089-RA
cluster1827	6	N/A	N/A	Tmus_06031-RA	KKA30455.1	T.cer_06582-RA	T.pup_04709-RA	T.eur_00540-RA	Test_00096-RA
cluster1828	6	P40464	GO:0015883; P:FAD transport; IMP:SGD	Tmus_02472-RA	KKA26899.1	T.cer_00379-RA	T.pup_03647-RA	T.eur_04395-RA	Test_03271-RA
cluster1829	6	P27073	GO:0006412; P:translation; IEA:InterPro	Tmus_04215-RA	KKA26522.1	T.cer_03362-RA	T.pup_02128-RA	T.eur_02951-RA	Test_06696-RA
cluster1830	6	N/A	N/A	Tmus_00201-RA	KKA30715.1	T.cer_01460-RA	T.pup_01455-RA	T.eur_01214-RA	Test_05230-RA
cluster1831	6	Q86YE1	GO:0007283; P:spermatogenesis; IBA:GO_Central	Tmus_04472-RA	KKA30730.1	T.cer_00146-RA	T.pup_04194-RA	T.eur_03234-RA	Test_06145-RA
cluster1832	6	O13901	GO:0006646; P:phosphatidylethanolamine biosynthetic process; ISO:PomBase	T.eur_04105-RA	KKA29988.1	T.cer_02540-RA	T.pup_04197-RA	Tmus_01102-RA	Test_02246-RA
cluster1833	6	D4B2W4	GO:0031505; P:fungal-type cell wall organization; IEA:EnsemblFungi	T.eur_02647-RA	KKA26541.1	T.cer_04669-RA	T.pup_04902-RA	Tmus_05762-RA	Test_06398-RA
cluster1834	6	Q9URV8	GO:0003824; F:catalytic activity; ISM:PomBase	T.eur_02170-RA	KKA29178.1	T.cer_03315-RA	T.pup_03224-RA	Tmus_01733-RA	Test_02957-RA
cluster1835	6	Q9CY21	GO:0070476; P:rRNA (guanine-N7)-methylation; ISS:UniProtKB	T.eur_03481-RA	KKA29435.1	T.cer_02457-RA	T.pup_00647-RA	Tmus_03517-RA	Test_00442-RA
cluster1836	6	Q9DA39	GO:0050848; P:regulation of calcium-mediated signaling; ISS:UniProtKB	T.eur_04916-RA	KKA26462.1	T.cer_00088-RA	T.pup_01509-RA	Tmus_04031-RA	Test_04945-RA
cluster1837	6	Q99128	GO:0006886; P:intracellular protein transport; IEA:InterPro	T.eur_04849-RA	KKA27881.1	T.cer_03112-RA	T.pup_01645-RA	Tmus_01594-RA	Test_06769-RA
cluster1838	6	N/A	N/A	T.eur_03005-RA	KKA26189.1	T.cer_05292-RA	T.pup_05881-RA	Tmus_01278-RA	Test_05968-RA
cluster1839	6	A3KP37	GO:0030961; P:peptidyl-arginine hydroxylation; ISS:UniProtKB	T.eur_01561-RA	KKA26632.1	T.cer_01710-RA	T.pup_03012-RA	Tmus_02951-RA	Test_00887-RA
cluster1840	6	N/A	N/A	T.eur_00418-RA	KKA29066.1	T.cer_00628-RA	T.pup_01303-RA	Tmus_00005-RA	Test_01534-RA
cluster1841	6	P36145	GO:0006367; P:transcription initiation from RNA polymerase II promoter; IBA:GO_Central	T.eur_06484-RA	KKA30050.1	T.cer_01909-RA	T.pup_05871-RA	Tmus_01851-RA	Test_04481-RA
cluster1842	6	Q9UU90	GO:0008033; P:tRNA processing; IBA:GO_Central	T.eur_02760-RA	KKA29912.1	T.cer_02225-RA	T.pup_00910-RA	Tmus_03747-RA	Test_04010-RA
cluster1843	6	Q8LAD0	GO:0042819; P:vitamin B6 biosynthetic process; IMP:TAIR	T.eur_04645-RA	KKA29361.1	T.cer_02947-RA	T.pup_00794-RA	Tmus_05016-RA	Test_05188-RA
cluster1844	6	Q59LF3	GO:0009405; P:pathogenesis; IMP:CGD	T.eur_00938-RA	KKA29245.1	T.cer_07305-RA	T.pup_04337-RA	Tmus_06764-RA	Test_02498-RA
cluster1845	6	Q4I8E9	GO:0005886; C:plasma membrane; IEA:UniProtKB-SubCell	T.eur_06750-RA	KKA29600.1	T.cer_05082-RA	T.pup_00199-RA	Tmus_01398-RA	Test_06542-RA
cluster1846	6	N/A	N/A	T.eur_04052-RA	KKA28684.1	T.cer_06115-RA	T.pup_02500-RA	Tmus_01674-RA	Test_02301-RA
cluster1847	6	N/A	N/A	T.eur_01388-RA	KKA28648.1	T.cer_03686-RA	T.pup_04392-RA	Tmus_01560-RA	Test_01068-RA
cluster1848	6	O74544	GO:0007264; P:small GTPase mediated signal transduction; NAS:PomBase	T.eur_01256-RA	KKA30090.1	T.cer_02230-RA	T.pup_01229-RA	Tmus_03141-RA	Test_05057-RA
cluster1849	6	O94424	GO:0006367; P:transcription initiation from RNA polymerase II promoter; ISS:PomBase	T.eur_03566-RA	KKA27528.1	T.cer_00415-RA	T.pup_00567-RA	Tmus_01509-RA	Test_00525-RA
cluster1850	6	N/A	N/A	T.eur_01031-RA	KKA28254.1	T.cer_02095-RA	T.pup_02636-RA	Tmus_01777-RA	Test_02405-RA
cluster1851	6	Q10478	GO:0045040; P:protein import into mitochondrial outer membrane; ISO:PomBase	T.eur_00117-RA	KKA29785.1	T.cer_07921-RA	T.pup_00981-RA	Tmus_03416-RA	Test_05799-RA
cluster1852	6	Q9UT70	GO:0006886; P:intracellular protein transport; IC:PomBase	T.eur_01432-RA	KKA28275.1	T.cer_01655-RA	T.pup_04367-RA	Tmus_03285-RA	Test_01020-RA
cluster1853	6	N/A	N/A	T.eur_02912-RA	KKA29838.1	T.cer_04442-RA	T.pup_04772-RA	Tmus_06538-RA	Test_01845-RA
cluster1854	6	Q9HFR7	GO:0006412; P:translation; IEA:InterPro	T.eur_02224-RA	KKA27401.1	T.cer_01126-RA	T.pup_02309-RA	Tmus_05578-RA	Test_02900-RA
cluster1855	6	O59682	GO:0030148; P:sphingolipid biosynthetic process; ISO:PomBase	T.eur_05778-RA	KKA27196.1	T.cer_00604-RA	T.pup_00144-RA	Tmus_01412-RA	Test_06189-RA
cluster1856	6	Q7RWR8	GO:0000398; P:mRNA splicing, via spliceosome; IBA:GO_Central	T.eur_04559-RA	KKA28291.1	T.cer_01367-RA	T.pup_03123-RA	Tmus_01174-RA	Test_05498-RA
cluster1857	6	P22123	GO:0032486; P:Rap protein signal transduction; IEA:InterPro	T.eur_05007-RA	KKA29371.1	T.cer_04699-RA	T.pup_05763-RA	Tmus_00358-RA	Test_06038-RA
cluster1858	6	O06179	GO:0018580; F:nitronate monooxygenase activity; IEA:InterPro	T.eur_02820-RA	KKA30231.1	T.cer_06127-RA	T.pup_04457-RA	Tmus_05977-RA	Test_04070-RA
cluster1859	6	P38318	GO:0015295; F:solute:proton symporter activity; IBA:GO_Central	T.eur_05853-RA	KKA29798.1	T.cer_01531-RA	T.pup_03070-RA	Tmus_03470-RA	Test_01335-RA
cluster1860	6	C7Z403	N/A	T.eur_02562-RA	KKA27739.1	T.cer_01423-RA	T.pup_01659-RA	Tmus_04106-RA	Test_03423-RA
cluster1861	6	O42939	GO:0016925; P:protein sumoylation; IDA:PomBase	T.eur_04635-RA	KKA29342.1	T.cer_02952-RA	T.pup_00003-RA	Tmus_05029-RA	Test_05177-RA
cluster1862	6	O43084	GO:0019172; F:glyoxalase III activity; IBA:GO_Central	T.eur_00694-RA	KKA26551.1	T.cer_04303-RA	T.pup_01564-RA	Tmus_05157-RA	Test_00251-RA
cluster1863	6	Q769K2	GO:0001659; P:temperature homeostasis; ISS:UniProtKB	T.eur_05170-RA	KKA27348.1	T.cer_05004-RA	T.pup_06074-RA	Tmus_05902-RA	Test_00429-RA
cluster1864	6	N/A	N/A	T.eur_00884-RA	KKA27642.1	T.cer_01206-RA	T.pup_01695-RA	Tmus_04425-RA	Test_01963-RA
cluster1865	6	Q7RZS0	GO:0006412; P:translation; IBA:GO_Central	T.eur_01667-RA	KKA29777.1	T.cer_03095-RA	T.pup_05229-RA	Tmus_03917-RA	Test_02555-RA
cluster1866	6	P53134	GO:0015031; P:protein transport; IEA:UniProtKB-KW	T.eur_05600-RA	KKA28668.1	T.cer_00752-RA	T.pup_03940-RA	Tmus_03984-RA	Test_06625-RA
cluster1867	6	Q757D7	GO:0002181; P:cytoplasmic translation; IBA:GO_Central	T.eur_02180-RA	KKA29956.1	T.cer_00118-RA	T.pup_04860-RA	Tmus_01723-RA	Test_02947-RA
cluster1868	6	Q8LAC4	GO:0006152; P:purine nucleoside catabolic process; IBA:GO_Central	T.eur_04056-RA	KKA30130.1	T.cer_03972-RA	T.pup_02496-RA	Tmus_01669-RA	Test_02297-RA
cluster1869	6	O59753	GO:0070914; P:UV-damage excision repair; IMP:PomBase	T.eur_04006-RA	KKA27976.1	T.cer_01950-RA	T.pup_02326-RA	Tmus_02141-RA	Test_02846-RA
cluster1870	6	N/A	N/A	T.eur_04654-RA	KKA29343.1	T.cer_01215-RA	T.pup_00785-RA	Tmus_04231-RA	Test_05197-RA
cluster1872	6	P40544	GO:0006829; P:zinc ion transport; IMP:SGD	T.eur_04413-RA	KKA28232.1	T.cer_05738-RA	T.pup_02259-RA	Tmus_04533-RA	Test_03253-RA
cluster1873	6	Q7Z8P9	GO:0006228; P:UTP biosynthetic process; IEA:InterPro	T.eur_02516-RA	KKA29667.1	T.cer_02918-RA	T.pup_03591-RA	Tmus_03225-RA	Test_03376-RA
cluster1874	6	Q6DL03	GO:0046982; F:protein heterodimerization activity; IEA:InterPro	T.eur_06986-RA	KKA26088.1	T.cer_05659-RA	T.pup_02472-RA	Tmus_04436-RA	Test_06834-RA
cluster1875	6	Q9FIY7	GO:0006281; P:DNA repair; IEA:UniProtKB-KW	T.eur_05158-RA	KKA27352.1	T.cer_04295-RA	T.pup_06030-RA	Tmus_05640-RA	Test_03076-RA
cluster1876	6	Q9UST8	GO:0090502; P:RNA phosphodiester bond hydrolysis, endonucleolytic; IBA:GO_Central	T.eur_04196-RA	KKA30923.1	T.cer_07113-RA	T.pup_05579-RA	Tmus_05012-RA	Test_02154-RA
cluster1877	6	P36616	GO:0000245; P:spliceosomal complex assembly; IBA:GO_Central	T.eur_06971-RA	KKA31059.1	T.cer_01777-RA	T.pup_01079-RA	Tmus_05591-RA	Test_06660-RA
cluster1878	6	Q5AG71	GO:0051726; P:regulation of cell cycle; IMP:CGD	T.eur_05869-RA	KKA30688.1	T.cer_02233-RA	T.pup_04560-RA	Tmus_06569-RA	Test_01351-RA
cluster1879	6	P87153	GO:0006457; P:protein folding; ISO:PomBase	T.eur_00149-RA	KKA29653.1	T.cer_03057-RA	T.pup_04242-RA	Tmus_00978-RA	Test_05830-RA
cluster1880	6	N/A	N/A	T.eur_05282-RA	KKA26339.1	T.cer_02435-RA	T.pup_01338-RA	Tmus_01903-RA	Test_01217-RA
cluster1881	6	O74189	GO:0044011; P:single-species biofilm formation on inanimate substrate; IMP:CGD	T.eur_06336-RA	KKA29200.1	T.cer_02526-RA	T.pup_03268-RA	Tmus_02559-RA	Test_03535-RA
cluster1882	6	P39724	GO:0106035; P:protein maturation by [4Fe-4S] cluster transfer; IMP:SGD	T.eur_01786-RA	KKA28811.1	T.cer_00049-RA	T.pup_04729-RA	Tmus_02003-RA	Test_02676-RA
cluster1883	6	Q4IEV5	GO:0006364; P:rRNA processing; IEA:UniProtKB-KW	T.eur_04553-RA	KKA28294.1	T.cer_02135-RA	T.pup_03117-RA	Tmus_01168-RA	Test_05492-RA
cluster1884	6	N/A	N/A	T.eur_03047-RA	KKA26223.1	T.cer_00929-RA	T.pup_03387-RA	Tmus_04134-RA	Test_04695-RA
cluster1885	6	Q7ZVX6	GO:0045116; P:protein neddylation; IBA:GO_Central	T.eur_03556-RA	KKA27529.1	T.cer_00406-RA	T.pup_00573-RA	Tmus_01518-RA	Test_00515-RA
cluster1886	6	A4RK96	GO:0106035; P:protein maturation by [4Fe-4S] cluster transfer; ISS:UniProtKB	T.eur_05855-RA	KKA29803.1	T.cer_01529-RA	T.pup_03068-RA	Tmus_03472-RA	Test_01337-RA
cluster1887	6	O43049	GO:0007165; P:signal transduction; ISS:PomBase	T.eur_02314-RA	KKA29043.1	T.cer_00863-RA	T.pup_01281-RA	Tmus_04670-RA	Test_03876-RA
cluster1888	6	Q8WZY4	GO:0043161; P:proteasome-mediated ubiquitin-dependent protein catabolic process; IBA:GO_Central	T.eur_02415-RA	KKA29753.1	T.cer_06740-RA	T.pup_00458-RA	Tmus_05514-RA	Test_06803-RA
cluster1889	6	Q02908	GO:0002098; P:tRNA wobble uridine modification; IMP:SGD	T.eur_05517-RA	KKA30016.1	T.cer_01349-RA	T.pup_01533-RA	Tmus_02346-RA	Test_04819-RA
cluster1890	6	N/A	N/A	T.eur_04211-RA	KKA27215.1	T.cer_00177-RA	T.pup_01985-RA	Tmus_04659-RA	Test_02138-RA
cluster1891	6	Q06178	GO:0009435; P:NAD biosynthetic process; IDA:SGD	T.eur_02928-RA	KKA29481.1	T.cer_05709-RA	T.pup_04006-RA	Tmus_05912-RA	Test_05868-RA
cluster1892	6	O60058	GO:0042273; P:ribosomal large subunit biogenesis; ISO:PomBase	T.eur_03793-RA	KKA27651.1	T.cer_00998-RA	T.pup_04411-RA	Tmus_06682-RA	Test_00746-RA
cluster1893	6	O60046	GO:0003755; F:peptidyl-prolyl cis-trans isomerase activity; IEA:UniProtKB-KW	T.eur_02735-RA	KKA26457.1	T.cer_02612-RA	T.pup_01756-RA	Tmus_00661-RA	Test_03984-RA
cluster1894	6	Q7RY78	GO:0000379; P:tRNA-type intron splice site recognition and cleavage; IBA:GO_Central	T.eur_03146-RA	KKA28798.1	T.cer_05390-RA	T.pup_01140-RA	Tmus_04849-RA	Test_06296-RA
cluster1895	6	Q02592	GO:0071995; P:phytochelatin import into vacuole; IMP:PomBase	T.eur_04330-RA	KKA26305.1	T.cer_03955-RA	T.pup_04121-RA	Tmus_01879-RA	Test_06493-RA
cluster1896	6	Q9Y7Y5	GO:0043618; P:regulation of transcription from RNA polymerase II promoter in response to stress; IBA:GO_Central	T.eur_04386-RA	KKA26910.1	T.cer_02402-RA	T.pup_05510-RA	Tmus_02463-RA	Test_03280-RA
cluster1897	6	O74438	GO:0000288; P:nuclear-transcribed mRNA catabolic process, deadenylation-dependent decay; ISO:PomBase	T.eur_03331-RA	KKA30101.1	T.cer_00289-RA	T.pup_02698-RA	Tmus_01130-RA	Test_05784-RA
cluster1898	6	N/A	N/A	T.eur_01139-RA	KKA28603.1	T.cer_03147-RA	T.pup_05752-RA	Tmus_03796-RA	Test_05305-RA
cluster1899	6	P9WK00	GO:0008168; F:methyltransferase activity; IEA:UniProtKB-KW	T.eur_02275-RA	KKA27257.1	T.cer_02482-RA	T.pup_03438-RA	Tmus_05563-RA	Test_03917-RA
cluster1900	6	O13817	GO:0023052; P:signaling; NAS:PomBase	T.eur_04837-RA	KKA29254.1	T.cer_00462-RA	T.pup_04351-RA	Tmus_01582-RA	Test_06781-RA
cluster1901	6	O74758	GO:0098869; P:cellular oxidant detoxification; ISM:PomBase	T.eur_04893-RA	KKA29154.1	T.cer_04726-RA	T.pup_03561-RA	Tmus_06314-RA	Test_04921-RA
cluster1902	6	P0DOV6	GO:0046872; F:metal ion binding; IEA:UniProtKB-KW	T.eur_01744-RA	KKA26847.1	T.cer_05472-RA	T.pup_00364-RA	Tmus_02279-RA	Test_02634-RA
cluster1903	6	Q5AFP3	GO:2000220; P:regulation of pseudohyphal growth; IMP:CGD	T.eur_05875-RA	KKA26726.1	T.cer_05342-RA	T.pup_06212-RA	Tmus_05650-RA	Test_01357-RA
cluster1904	6	Q03516	GO:0006893; P:Golgi to plasma membrane transport; IGI:SGD	T.eur_00324-RA	KKA29632.1	T.cer_05551-RA	T.pup_03470-RA	Tmus_04907-RA	Test_01631-RA
cluster1905	6	P0C1B1	GO:0018105; P:peptidyl-serine phosphorylation; IBA:GO_Central	T.eur_04071-RA	KKA30136.1	T.cer_05011-RA	T.pup_02786-RA	Tmus_05466-RA	Test_02279-RA
cluster1906	6	Q03920	GO:0006417; P:regulation of translation; IDA:SGD	T.eur_03627-RA	KKA28773.1	T.cer_01201-RA	T.pup_01955-RA	Tmus_03557-RA	Test_00585-RA
cluster1907	6	N/A	N/A	T.eur_04387-RA	KKA26909.1	T.cer_03501-RA	T.pup_05509-RA	Tmus_02464-RA	Test_03279-RA
cluster1908	6	Q9URW6	GO:1900027; P:regulation of ruffle assembly; IBA:GO_Central	T.eur_03126-RA	KKA27306.1	T.cer_00577-RA	T.pup_05171-RA	Tmus_03836-RA	Test_04776-RA
cluster1909	6	N/A	N/A	T.eur_04133-RA	KKA29764.1	T.cer_06727-RA	T.pup_00614-RA	Tmus_01075-RA	Test_02217-RA
cluster1910	6	N/A	N/A	T.eur_03977-RA	KKA26981.1	T.cer_02776-RA	T.pup_05717-RA	Tmus_02167-RA	Test_02817-RA
cluster1911	6	P38758	GO:0042147; P:retrograde transport, endosome to Golgi; IMP:SGD	T.eur_00058-RA	KKA28404.1	T.cer_05046-RA	T.pup_00843-RA	Tmus_06542-RA	Test_04268-RA
cluster1912	6	Q9F131	GO:0019439; P:aromatic compound catabolic process; IEA:UniProtKB-KW	T.eur_00323-RA	KKA29635.1	T.cer_05811-RA	T.pup_03471-RA	Tmus_06416-RA	Test_01632-RA
cluster1913	6	Q9Y7I8	GO:0002182; P:cytoplasmic translational elongation; NAS:PomBase	T.eur_06981-RA	KKA31055.1	T.cer_07008-RA	T.pup_01070-RA	Tmus_05582-RA	Test_06670-RA
cluster1914	6	O13935	GO:0030488; P:tRNA methylation; ISO:PomBase	T.eur_05151-RA	KKA30337.1	T.cer_05320-RA	T.pup_03914-RA	Tmus_02137-RA	Test_03083-RA
cluster1915	6	O74854	GO:0048278; P:vesicle docking; IEA:InterPro	T.eur_00037-RA	KKA28361.1	T.cer_00473-RA	T.pup_06481-RA	Tmus_06211-RA	Test_04246-RA
cluster1916	6	N/A	N/A	T.eur_03803-RA	KKA28675.1	T.cer_07062-RA	T.pup_06465-RA	Tmus_04761-RA	Test_00758-RA
cluster1917	6	O94443	GO:0034476; P:U5 snRNA 3'-end processing; ISO:PomBase	T.eur_04366-RA	KKA26318.1	T.cer_04004-RA	T.pup_05141-RA	Tmus_03859-RA	Test_03301-RA
cluster1918	6	Q9P6N5	GO:0030148; P:sphingolipid biosynthetic process; ISO:PomBase	T.eur_04637-RA	KKA29351.1	T.cer_08060-RA	T.pup_00001-RA	Tmus_05027-RA	Test_05179-RA
cluster1919	6	P59382	GO:0005778; C:peroxisomal membrane; IDA:UniProtKB	T.eur_04370-RA	KKA26123.1	T.cer_02370-RA	T.pup_02042-RA	Tmus_05876-RA	Test_03296-RA
cluster1920	6	Q5SBL4	GO:0006351; P:transcription, DNA-templated; IEA:InterPro	T.eur_05315-RA	KKA26976.1	T.cer_05593-RA	T.pup_06314-RA	Tmus_05629-RA	Test_01183-RA
cluster1921	6	Q9C0V1	GO:0001403; P:invasive growth in response to glucose limitation; IMP:PomBase	T.eur_02278-RA	KKA30305.1	T.cer_04700-RA	T.pup_03442-RA	Test_03912-RA	Tmus_05567-RA
cluster1922	6	Q09841	GO:0043161; P:proteasome-mediated ubiquitin-dependent protein catabolic process; IBA:GO_Central	T.eur_03619-RA	KKA30806.1	T.cer_00450-RA	T.pup_06163-RA	Tmus_03565-RA	Test_00577-RA
cluster1923	6	P80576	GO:0009423; P:chorismate biosynthetic process; IEA:UniProtKB-UniPathway	T.eur_02158-RA	KKA28247.1	T.cer_05994-RA	T.pup_01419-RA	Tmus_03719-RA	Test_02969-RA
cluster1924	6	S0EGG0	GO:0043807; F:3-methyl-2-oxobutanoate dehydrogenase (ferredoxin) activity; IEA:UniProtKB-EC	T.eur_01398-RA	KKA27722.1	T.cer_04500-RA	T.pup_01792-RA	Tmus_06487-RA	Test_01056-RA
cluster1925	6	N/A	N/A	T.eur_04791-RA	KKA27774.1	T.cer_01275-RA	T.pup_00224-RA	Tmus_01549-RA	Test_02020-RA
cluster1926	6	N/A	N/A	T.eur_04397-RA	KKA26900.1	T.cer_00381-RA	T.pup_03649-RA	Tmus_02474-RA	Test_03269-RA
cluster1927	6	N/A	N/A	T.eur_01013-RA	KKA28749.1	T.cer_01442-RA	T.pup_06563-RA	Tmus_06371-RA	Test_02423-RA
cluster1928	6	G0SC29	GO:0000027; P:ribosomal large subunit assembly; IEA:EnsemblFungi	T.eur_00094-RA	KKA28409.1	T.cer_02150-RA	T.pup_02745-RA	Tmus_03539-RA	Test_04313-RA
cluster1929	6	O74178	GO:0016126; P:sterol biosynthetic process; IEA:UniProtKB-KW	T.eur_00003-RA	KKA27719.1	T.cer_04199-RA	T.pup_05041-RA	Tmus_04876-RA	Test_04216-RA
cluster1930	6	N/A	N/A	T.eur_02915-RA	KKA29120.1	T.cer_05927-RA	T.pup_04651-RA	Tmus_06535-RA	Test_01842-RA
cluster1932	6	Q10435	GO:0006511; P:ubiquitin-dependent protein catabolic process; ISS:PomBase	T.eur_02133-RA	KKA29263.1	T.cer_01196-RA	T.pup_04439-RA	Tmus_04373-RA	Test_02995-RA
cluster1933	6	Q12608	GO:0045461; P:sterigmatocystin biosynthetic process; IEA:UniProtKB-UniPathway	T.eur_01731-RA	KKA26864.1	T.cer_00222-RA	T.pup_00378-RA	Tmus_02293-RA	Test_02620-RA
cluster1934	6	A4XWX9	GO:0016024; P:CDP-diacylglycerol biosynthetic process; IEA:UniProtKB-UniPathway	T.eur_04436-RA	KKA29376.1	T.cer_05887-RA	T.pup_03783-RA	Tmus_04554-RA	Test_03231-RA
cluster1935	6	Q4I7T5	GO:0015031; P:protein transport; IEA:UniProtKB-KW	T.eur_05755-RA	KKA28195.1	T.cer_01525-RA	T.pup_02225-RA	Tmus_03778-RA	Test_05691-RA
cluster1936	6	Q9ERH8	GO:0001895; P:retina homeostasis; ISO:MGI	T.eur_02396-RA	KKA27235.1	T.cer_01255-RA	T.pup_03897-RA	Tmus_06947-RA	Test_06821-RA
cluster1937	6	P39079	GO:0006457; P:protein folding; IDA:SGD	T.eur_05229-RA	KKA28849.1	T.cer_00005-RA	T.pup_00891-RA	Tmus_00585-RA	Test_01470-RA
cluster1938	6	Q2KJG8	GO:0016310; P:phosphorylation; ISS:HGNC	T.eur_01083-RA	KKA27549.1	T.cer_06735-RA	T.pup_06616-RA	Tmus_01692-RA	Test_02355-RA
cluster1939	6	Q12740	GO:0055129; P:L-proline biosynthetic process; IEA:UniProtKB-UniPathway	T.eur_05656-RA	KKA28103.1	T.cer_06565-RA	T.pup_02422-RA	Tmus_04186-RA	Test_01667-RA
cluster1940	6	P24484	GO:0016042; P:lipid catabolic process; IEA:UniProtKB-KW	T.eur_03756-RA	KKA27654.1	T.cer_05431-RA	T.pup_04915-RA	Tmus_04244-RA	Test_00710-RA
cluster1941	6	N/A	N/A	T.eur_06967-RA	KKA31065.1	T.cer_06045-RA	T.pup_01084-RA	Tmus_06752-RA	Test_06655-RA
cluster1942	6	P38431	GO:0006446; P:regulation of translational initiation; IDA:SGD	T.eur_01730-RA	KKA26865.1	T.cer_00221-RA	T.pup_00379-RA	Tmus_02294-RA	Test_02619-RA
cluster1943	6	N/A	N/A	T.eur_00907-RA	KKA30535.1	T.cer_01625-RA	T.pup_01167-RA	Tmus_04071-RA	Test_07017-RA
cluster1944	6	O60094	GO:0009303; P:rRNA transcription; IDA:UniProtKB	T.eur_03496-RA	KKA29429.1	T.cer_06321-RA	T.pup_03321-RA	Tmus_06200-RA	Test_00457-RA
cluster1945	6	Q06510	GO:0008654; P:phospholipid biosynthetic process; IMP:SGD	T.eur_06810-RA	KKA30350.1	T.cer_06420-RA	T.pup_01913-RA	Tmus_04443-RA	Test_06879-RA
cluster1946	6	Q7RV85	GO:0006096; P:glycolytic process; IEA:UniProtKB-UniPathway	T.eur_01354-RA	KKA30768.1	T.cer_01607-RA	T.pup_06183-RA	Tmus_04789-RA	Test_06725-RA
cluster1947	6	P39992	N/A	T.eur_06446-RA	KKA28048.1	T.cer_06865-RA	T.pup_03670-RA	Tmus_04613-RA	Test_07053-RA
cluster1948	6	Q7SDV9	GO:0000302; P:response to reactive oxygen species; IBA:GO_Central	T.eur_00385-RA	KKA30199.1	T.cer_06103-RA	T.pup_02452-RA	Tmus_01825-RA	Test_01567-RA
cluster1949	6	P38671	GO:0006390; P:mitochondrial transcription; IBA:GO_Central	T.eur_06174-RA	KKA28996.1	T.cer_00359-RA	T.pup_01559-RA	Tmus_00448-RA	Test_04627-RA
cluster1950	6	O13701	GO:0006367; P:transcription initiation from RNA polymerase II promoter; ISO:PomBase	T.eur_00633-RA	KKA26414.1	T.cer_00783-RA	T.pup_01394-RA	Tmus_03439-RA	Test_00189-RA
cluster1951	6	Q2I035	GO:0007131; P:reciprocal meiotic recombination; IMP:SGD	T.eur_02815-RA	KKA30235.1	T.cer_03358-RA	T.pup_03553-RA	Tmus_06172-RA	Test_04065-RA
cluster1952	6	Q4I1M9	GO:0008033; P:tRNA processing; IEA:UniProtKB-KW	T.eur_04997-RA	KKA27954.1	T.cer_00591-RA	T.pup_03970-RA	Tmus_00348-RA	Test_06029-RA
cluster1953	6	N/A	N/A	T.eur_06109-RA	KKA28690.1	T.cer_02430-RA	T.pup_04769-RA	Tmus_03359-RA	Test_03795-RA
cluster1955	6	P06776	GO:0019933; P:cAMP-mediated signaling; IMP:SGD	T.eur_01694-RA	KKA31041.1	T.cer_07198-RA	T.pup_02929-RA	Tmus_05185-RA	Test_02583-RA
cluster1956	6	P53200	GO:0018023; P:peptidyl-lysine trimethylation; IDA:SGD	T.eur_05791-RA	KKA27214.1	T.cer_01705-RA	T.pup_00158-RA	Tmus_01426-RA	Test_06203-RA
cluster1957	6	D4ATC3	GO:0071555; P:cell wall organization; IEA:UniProtKB-KW	T.eur_05518-RA	KKA30015.1	T.cer_01348-RA	T.pup_01532-RA	Tmus_02347-RA	Test_04818-RA
cluster1958	6	N/A	N/A	T.eur_02714-RA	KKA26795.1	T.cer_01818-RA	T.pup_00965-RA	Tmus_00639-RA	Test_03961-RA
cluster1959	6	Q4WUT7	GO:0030488; P:tRNA methylation; IBA:GO_Central	T.eur_02523-RA	KKA28455.1	T.cer_05007-RA	T.pup_00934-RA	Tmus_03218-RA	Test_03383-RA
cluster1960	6	Q4ICI6	GO:0006979; P:response to oxidative stress; IEA:InterPro	T.eur_02683-RA	KKA30783.1	T.cer_00307-RA	T.pup_04477-RA	Tmus_03331-RA	Test_06436-RA
cluster1961	6	O74949	GO:0055085; P:transmembrane transport; ISM:PomBase	T.eur_03036-RA	KKA26254.1	T.cer_02920-RA	T.pup_04630-RA	Tmus_06156-RA	Test_05998-RA
cluster1962	6	N/A	N/A	T.eur_05998-RA	KKA28132.1	T.cer_05145-RA	T.pup_05015-RA	Tmus_05697-RA	Test_03693-RA
cluster1963	6	O74547	GO:0038203; P:TORC2 signaling; IPI:PomBase	T.eur_02421-RA	KKA28337.1	T.cer_05918-RA	T.pup_04579-RA	Tmus_04342-RA	Test_06798-RA
cluster1964	6	Q08225	GO:0006508; P:proteolysis; ISS:SGD	T.eur_03593-RA	KKA30757.1	T.cer_02715-RA	T.pup_04377-RA	Tmus_05088-RA	Test_00550-RA
cluster1965	6	P25345	GO:0070145; P:mitochondrial asparaginyl-tRNA aminoacylation; IMP:SGD	T.eur_03944-RA	KKA27023.1	T.cer_02719-RA	T.pup_04000-RA	Tmus_06931-RA	Test_02783-RA
cluster1966	6	Q96GM5	GO:0006357; P:regulation of transcription by RNA polymerase II; NAS:BHF-UCL	T.eur_05594-RA	KKA27490.1	T.cer_00192-RA	T.pup_05616-RA	Tmus_03989-RA	Test_06619-RA
cluster1967	6	P87145	GO:0006661; P:phosphatidylinositol biosynthetic process; ISO:PomBase	T.eur_03445-RA	KKA29278.1	T.cer_00707-RA	T.pup_00285-RA	Tmus_01457-RA	Test_03043-RA
cluster1968	6	Q6C338	GO:0015986; P:ATP synthesis coupled proton transport; IBA:GO_Central	T.eur_04123-RA	KKA29990.1	T.cer_00788-RA	T.pup_00624-RA	Tmus_01085-RA	Test_02227-RA
cluster1969	6	Q7SD63	GO:0006368; P:transcription elongation from RNA polymerase II promoter; IBA:GO_Central	T.eur_05690-RA	KKA26072.1	T.cer_01859-RA	T.pup_05117-RA	Tmus_02261-RA	Test_05623-RA
cluster1970	6	Q4IJW4	GO:0072321; P:chaperone-mediated protein transport; IEA:InterPro	T.eur_06144-RA	KKA27164.1	T.cer_01970-RA	T.pup_01605-RA	Tmus_00483-RA	Test_04656-RA
cluster1971	6	N/A	N/A	T.eur_01472-RA	KKA29722.1	T.cer_06374-RA	T.pup_02236-RA	Tmus_06267-RA	Test_00977-RA
cluster1972	6	P51021	GO:0046872; F:metal ion binding; IEA:UniProtKB-KW	T.eur_05450-RA	KKA28789.1	T.cer_00043-RA	T.pup_06038-RA	Tmus_01333-RA	Test_04888-RA
cluster1973	6	Q7SA04	GO:0043248; P:proteasome assembly; IEA:InterPro	T.eur_00018-RA	KKA28345.1	T.cer_03617-RA	T.pup_02954-RA	Tmus_05383-RA	Test_04228-RA
cluster1974	6	Q12003	GO:0006624; P:vacuolar protein processing; IMP:SGD	T.eur_00442-RA	KKA30225.1	T.cer_04574-RA	T.pup_00090-RA	Tmus_00028-RA	Test_01511-RA
cluster1975	6	N/A	N/A	T.eur_01999-RA	KKA30147.1	T.cer_05055-RA	T.pup_04473-RA	Tmus_00272-RA	Test_04353-RA
cluster1976	6	P38590	GO:0010969; P:regulation of pheromone-dependent signal transduction involved in conjugation with cellular fusion; IBA:GO_Central	T.eur_05772-RA	KKA31177.1	T.cer_01671-RA	T.pup_02776-RA	Tmus_03761-RA	Test_05708-RA
cluster1977	6	P78790	GO:0022904; P:respiratory electron transport chain; ISS:PomBase	T.eur_06221-RA	KKA27104.1	T.cer_01248-RA	T.pup_01745-RA	Tmus_01482-RA	Test_04579-RA
cluster1978	6	N/A	N/A	T.eur_05216-RA	KKA28882.1	T.cer_04613-RA	T.pup_00902-RA	Tmus_00572-RA	Test_01483-RA
cluster1979	6	N/A	N/A	T.eur_03091-RA	KKA28173.1	T.cer_07175-RA	T.pup_02439-RA	Tmus_01049-RA	Test_04740-RA
cluster1980	6	D4AUH6	GO:0005975; P:carbohydrate metabolic process; IEA:InterPro	T.eur_04129-RA	KKA30299.1	T.cer_06535-RA	T.pup_00618-RA	Tmus_01079-RA	Test_02221-RA
cluster1981	6	O14336	GO:0023052; P:signaling; NAS:PomBase	T.eur_00900-RA	KKA27606.1	T.cer_07795-RA	T.pup_03900-RA	Tmus_06786-RA	Test_01979-RA
cluster1982	6	Q9UUM7	GO:0007264; P:small GTPase mediated signal transduction; IGI:PomBase	T.eur_03232-RA	KKA30729.1	T.cer_00148-RA	T.pup_03495-RA	Tmus_04470-RA	Test_06147-RA
cluster1983	6	O74903	GO:0005509; F:calcium ion binding; ISM:PomBase	T.eur_03295-RA	KKA28120.1	T.cer_02514-RA	T.pup_02465-RA	Tmus_00684-RA	Test_06276-RA
cluster1984	6	Q2H080	GO:0006412; P:translation; IEA:InterPro	T.eur_05168-RA	KKA27358.1	T.cer_06607-RA	T.pup_04989-RA	Tmus_05904-RA	Test_00431-RA
cluster1985	6	Q2H0D3	GO:0016042; P:lipid catabolic process; IEA:UniProtKB-KW	T.eur_02758-RA	KKA29893.1	T.cer_02223-RA	T.pup_00908-RA	Tmus_03745-RA	Test_04008-RA
cluster1986	6	N/A	N/A	T.eur_06960-RA	KKA31068.1	T.cer_02820-RA	T.pup_03350-RA	Tmus_01042-RA	Test_06648-RA
cluster1987	6	Q11120	GO:0006449; P:regulation of translational termination; IBA:GO_Central	T.eur_00382-RA	KKA30198.1	T.cer_02993-RA	T.pup_02455-RA	Tmus_01822-RA	Test_01570-RA
cluster1988	6	O14306	GO:0046856; P:phosphatidylinositol dephosphorylation; ISO:PomBase	T.eur_00561-RA	KKA26138.1	T.cer_04229-RA	T.pup_00397-RA	Tmus_06439-RA	Test_00117-RA
cluster1989	6	Q09925	GO:0030148; P:sphingolipid biosynthetic process; ISO:PomBase	T.eur_00344-RA	KKA27892.1	T.cer_04251-RA	T.pup_05406-RA	Tmus_05782-RA	Test_01610-RA
cluster1990	6	P38329	GO:0034486; P:vacuolar transmembrane transport; IMP:SGD	T.eur_00820-RA	KKA25970.1	T.cer_00837-RA	T.pup_00715-RA	Tmus_04051-RA	Test_00377-RA
cluster1991	6	D4B4V1	GO:0016853; F:isomerase activity; IEA:UniProtKB-KW	T.eur_05185-RA	KKA29804.1	T.cer_05752-RA	T.pup_02915-RA	Tmus_04841-RA	Test_00413-RA
cluster1992	6	Q9UTI3	GO:0017198; P:N-terminal peptidyl-serine acetylation; IDA:PomBase	T.eur_01172-RA	KKA26573.1	T.cer_00271-RA	T.pup_02939-RA	Tmus_00158-RA	Test_05273-RA
cluster1993	6	Q9LIS2	GO:0009414; P:response to water deprivation; IEP:UniProtKB	T.eur_01857-RA	KKA30480.1	T.cer_04223-RA	T.pup_02660-RA	Tmus_01982-RA	Test_01281-RA
cluster1994	6	N/A	N/A	T.eur_01893-RA	KKA26948.1	T.cer_02669-RA	T.pup_00805-RA	Tmus_01249-RA	Test_05409-RA
cluster1995	6	Q01852	GO:0030150; P:protein import into mitochondrial matrix; IMP:UniProtKB	T.eur_04348-RA	KKA26296.1	T.cer_04896-RA	T.pup_02285-RA	Tmus_03875-RA	Test_03319-RA
cluster1996	6	O13755	GO:0006099; P:tricarboxylic acid cycle; IC:PomBase	T.eur_03691-RA	KKA26365.1	T.cer_00509-RA	T.pup_04055-RA	Tmus_02209-RA	Test_00646-RA
cluster1997	6	B8N0F0	GO:0006351; P:transcription, DNA-templated; IEA:InterPro	T.eur_02568-RA	KKA27748.1	T.cer_01416-RA	T.pup_01652-RA	Tmus_04112-RA	Test_03430-RA
cluster1998	6	Q9P4V2	GO:0006048; P:UDP-N-acetylglucosamine biosynthetic process; IEA:UniProtKB-UniPathway	T.eur_03677-RA	KKA28712.1	T.cer_03117-RA	T.pup_01444-RA	Tmus_02198-RA	Test_00635-RA
cluster1999	6	Q7SEY2	GO:0006378; P:mRNA polyadenylation; IBA:GO_Central	T.eur_02985-RA	KKA26290.1	T.cer_01322-RA	T.pup_01042-RA	Tmus_01298-RA	Test_05948-RA
cluster2000	6	Q8X097	GO:0006633; P:fatty acid biosynthetic process; IBA:GO_Central	T.eur_04628-RA	KKA29350.1	T.cer_05753-RA	T.pup_00012-RA	Tmus_05339-RA	Test_05169-RA
cluster2001	6	Q9VCR7	GO:0015811; P:L-cystine transport; IBA:GO_Central	T.eur_02249-RA	KKA27385.1	T.cer_04649-RA	T.pup_00749-RA	Tmus_03600-RA	Test_02874-RA
cluster2002	6	N/A	N/A	T.eur_02010-RA	KKA27970.1	T.cer_05497-RA	T.pup_00693-RA	Tmus_00284-RA	Test_04364-RA
cluster2003	6	O94260	GO:0034517; P:ribophagy; IBA:GO_Central	T.eur_01470-RA	KKA29727.1	T.cer_03376-RA	T.pup_02238-RA	Tmus_06265-RA	Test_00979-RA
cluster2004	6	O14113	GO:0045292; P:mRNA cis splicing, via spliceosome; IDA:PomBase	T.eur_05459-RA	KKA30825.1	T.cer_03288-RA	T.pup_03931-RA	Tmus_01324-RA	Test_04879-RA
cluster2005	6	Q05506	GO:0032543; P:mitochondrial translation; IBA:GO_Central	T.eur_05609-RA	KKA28647.1	T.cer_00955-RA	T.pup_04872-RA	Tmus_05451-RA	Test_01711-RA
cluster2006	6	P14799	GO:0006412; P:translation; IEA:InterPro	T.eur_03896-RA	KKA30846.1	T.cer_00765-RA	T.pup_01524-RA	Tmus_04088-RA	Test_02735-RA
cluster2007	6	Q4HY71	GO:0015031; P:protein transport; IEA:UniProtKB-KW	T.eur_01209-RA	KKA30711.1	T.cer_01455-RA	T.pup_01460-RA	Tmus_00196-RA	Test_05235-RA
cluster2008	6	P41004	GO:0007076; P:mitotic chromosome condensation; IDA:PomBase	T.eur_03936-RA	KKA31078.1	T.cer_02924-RA	T.pup_04417-RA	Tmus_02497-RA	Test_02775-RA
cluster2009	6	N/A	N/A	T.eur_01700-RA	KKA31049.1	T.cer_01597-RA	T.pup_03218-RA	Tmus_04864-RA	Test_02589-RA
cluster2010	6	O94673	GO:0006656; P:phosphatidylcholine biosynthetic process; ISO:PomBase	T.eur_04842-RA	KKA28027.1	T.cer_00456-RA	T.pup_04347-RA	Tmus_01587-RA	Test_06776-RA
cluster2011	6	Q870Q1	GO:0043967; P:histone H4 acetylation; IBA:GO_Central	T.eur_00961-RA	KKA29538.1	T.cer_06309-RA	T.pup_06612-RA	Tmus_03824-RA	Test_02475-RA
cluster2012	6	P49575	GO:0071555; P:cell wall organization; IEA:UniProtKB-KW	T.eur_02645-RA	KKA31208.1	T.cer_05134-RA	T.pup_04100-RA	Tmus_04338-RA	Test_07027-RA
cluster2013	6	P50514	GO:0000050; P:urea cycle; IC:PomBase	T.eur_02486-RA	KKA29685.1	T.cer_02294-RA	T.pup_01372-RA	Tmus_03076-RA	Test_03347-RA
cluster2014	6	O60066	GO:1990983; P:tRNA demethylation; ISS:PomBase	T.eur_02862-RA	KKA29860.1	T.cer_03674-RA	T.pup_00664-RA	Tmus_02574-RA	Test_01903-RA
cluster2015	6	Q9UTA4	GO:0008033; P:tRNA processing; IBA:GO_Central	T.eur_02637-RA	KKA31227.1	T.cer_05898-RA	T.pup_04466-RA	Tmus_04330-RA	Test_07036-RA
cluster2016	6	N/A	N/A	T.eur_00749-RA	KKA31100.1	T.cer_06941-RA	T.pup_05433-RA	Tmus_05870-RA	Test_00304-RA
cluster2017	6	Q9UUZ6	GO:0006414; P:translational elongation; IEA:InterPro	T.eur_04826-RA	KKA27617.1	T.cer_01178-RA	T.pup_01893-RA	Tmus_04982-RA	Test_01984-RA
cluster2018	6	D4AUX6	GO:0006629; P:lipid metabolic process; IEA:InterPro	T.eur_00186-RA	KKA31097.1	T.cer_01911-RA	T.pup_06188-RA	Tmus_05507-RA	Test_05867-RA
cluster2019	6	Q9VA27	GO:0016705; F:oxidoreductase activity, acting on paired donors, with incorporation or reduction of molecular oxygen; IEA:InterPro	T.eur_01068-RA	KKA29027.1	T.cer_04344-RA	T.pup_04080-RA	Tmus_05747-RA	Test_02370-RA
cluster2020	6	O42626	GO:0030435; P:sporulation resulting in formation of a cellular spore; IEA:UniProtKB-KW	T.eur_03315-RA	KKA30106.1	T.cer_01282-RA	T.pup_04113-RA	Tmus_01147-RA	Test_07105-RA
cluster2021	6	N/A	N/A	T.eur_06043-RA	KKA26572.1	T.cer_01734-RA	T.pup_06262-RA	Tmus_06671-RA	Test_03649-RA
cluster2022	6	P43565	GO:0006468; P:protein phosphorylation; IDA:SGD	T.eur_03680-RA	KKA28707.1	T.cer_00501-RA	T.pup_06431-RA	Tmus_02201-RA	Test_00638-RA
cluster2023	6	Q9Y874	GO:0015991; P:ATP hydrolysis coupled proton transport; IEA:InterPro	T.eur_04923-RA	KKA26439.1	T.cer_00096-RA	T.pup_05711-RA	Tmus_04024-RA	Test_04952-RA
cluster2024	6	Q9Y7N9	GO:0035091; F:phosphatidylinositol binding; ISM:PomBase	T.eur_00454-RA	KKA30658.1	T.cer_01918-RA	T.pup_00078-RA	Tmus_00040-RA	Test_00011-RA
cluster2025	6	Q9C1E8	GO:0045039; P:protein import into mitochondrial inner membrane; IBA:GO_Central	T.eur_05503-RA	KKA27819.1	T.cer_00037-RA	T.pup_00488-RA	Tmus_02332-RA	Test_04834-RA
cluster2026	6	N/A	N/A	T.eur_03325-RA	KKA30111.1	T.cer_03627-RA	T.pup_02693-RA	Tmus_01137-RA	Test_05791-RA
cluster2027	6	O94300	GO:0055085; P:transmembrane transport; ISM:PomBase	T.eur_04865-RA	KKA30549.1	T.cer_01866-RA	T.pup_02161-RA	Tmus_01610-RA	Test_06952-RA
cluster2028	6	P32331	GO:0006839; P:mitochondrial transport; IGI:SGD	T.eur_03981-RA	KKA26985.1	T.cer_01223-RA	T.pup_01612-RA	Tmus_02163-RA	Test_02821-RA
cluster2029	6	N/A	N/A	T.eur_02630-RA	KKA31223.1	T.cer_03468-RA	T.pup_00722-RA	Tmus_04323-RA	Test_07043-RA
cluster2030	6	N/A	N/A	T.eur_04494-RA	KKA27027.1	T.cer_06945-RA	T.pup_05522-RA	Tmus_04390-RA	Test_05431-RA
cluster2031	6	Q9US41	GO:0009231; P:riboflavin biosynthetic process; IEA:InterPro	T.eur_02113-RA	KKA30009.1	T.cer_00256-RA	T.pup_04628-RA	Tmus_03059-RA	Test_03013-RA
cluster2032	6	N/A	N/A	T.eur_03711-RA	KKA29166.1	T.cer_06903-RA	T.pup_04686-RA	Tmus_00863-RA	Test_00664-RA
cluster2033	6	N/A	N/A	T.eur_03358-RA	KKA27685.1	T.cer_04627-RA	T.pup_00403-RA	Tmus_01107-RA	Test_05758-RA
cluster2034	6	P38679	GO:0018105; P:peptidyl-serine phosphorylation; IBA:GO_Central	T.eur_06554-RA	KKA27700.1	T.cer_05529-RA	Tmus_05324-RA	Test_01742-RA	T.pup_04563-RA
cluster2035	6	P53659	GO:0007034; P:vacuolar transport; IBA:GO_Central	T.eur_00234-RA	KKA31163.1	T.cer_01336-RA	T.pup_02798-RA	Tmus_04991-RA	Test_04166-RA
cluster2036	6	P48466	GO:0006556; P:S-adenosylmethionine biosynthetic process; IEA:UniProtKB-UniPathway	T.eur_04421-RA	KKA29406.1	T.cer_02357-RA	T.pup_02257-RA	Tmus_04539-RA	Test_03246-RA
cluster2037	6	G0S902	GO:0000462; P:maturation of SSU-rRNA from tricistronic rRNA transcript (SSU-rRNA, 58S rRNA, LSU-rRNA); IEA:EnsemblFungi	T.eur_01433-RA	KKA28276.1	T.cer_01654-RA	T.pup_04368-RA	Tmus_03286-RA	Test_01019-RA
cluster2038	6	N/A	N/A	T.eur_03645-RA	KKA28533.1	T.cer_01328-RA	T.pup_02628-RA	Tmus_05041-RA	Test_00603-RA
cluster2039	6	N/A	N/A	T.eur_06727-RA	KKA29116.1	T.cer_03942-RA	T.pup_03876-RA	Tmus_00312-RA	Test_05608-RA
cluster2040	6	O05619	GO:0050608; F:vanillin dehydrogenase activity; IDA:CACAO	T.eur_03043-RA	KKA26249.1	T.cer_00934-RA	T.pup_06039-RA	Tmus_04138-RA	Test_04691-RA
cluster2041	6	Q10105	GO:0072431; P:signal transduction involved in mitotic G1 DNA damage checkpoint; IMP:PomBase	T.eur_04796-RA	KKA29998.1	T.cer_01270-RA	T.pup_00227-RA	Tmus_01552-RA	Test_02015-RA
cluster2042	6	P87000	GO:0006351; P:transcription, DNA-templated; IEA:InterPro	T.eur_06688-RA	KKA30974.1	T.cer_06399-RA	T.pup_01243-RA	Tmus_05355-RA	Test_05567-RA
cluster2043	6	O74627	GO:0023052; P:signaling; NAS:PomBase	T.eur_06190-RA	KKA27101.1	T.cer_02966-RA	T.pup_05910-RA	Tmus_05711-RA	Test_04611-RA
cluster2044	6	O14325	GO:0042254; P:ribosome biogenesis; IBA:GO_Central	T.eur_04206-RA	KKA27222.1	T.cer_00172-RA	T.pup_05503-RA	Tmus_04654-RA	Test_02143-RA
cluster2045	6	Q08235	GO:0000027; P:ribosomal large subunit assembly; IMP:SGD	T.eur_01521-RA	KKA29572.1	T.cer_02626-RA	T.pup_02584-RA	Tmus_00117-RA	Test_00924-RA
cluster2046	6	N/A	N/A	T.eur_01137-RA	KKA28601.1	T.cer_03145-RA	T.pup_05540-RA	Tmus_03794-RA	Test_05307-RA
cluster2047	6	Q9P793	GO:0070647; P:protein modification by small protein conjugation or removal; IC:PomBase	T.eur_03642-RA	KKA28544.1	T.cer_01331-RA	T.pup_02626-RA	Tmus_05038-RA	Test_00600-RA
cluster2048	6	Q9USM3	GO:0006357; P:regulation of transcription by RNA polymerase II; IBA:GO_Central	T.eur_04350-RA	KKA26294.1	T.cer_02399-RA	T.pup_02283-RA	Tmus_03873-RA	Test_03317-RA
cluster2049	6	Q9KWK6	GO:0015293; F:symporter activity; IEA:UniProtKB-KW	T.eur_05544-RA	KKA30165.1	T.cer_01089-RA	T.pup_01388-RA	Tmus_00779-RA	Test_06977-RA
cluster2050	6	Q6C6M5	GO:0045944; P:positive regulation of transcription by RNA polymerase II; IBA:GO_Central	T.eur_01450-RA	KKA28282.1	T.cer_03183-RA	T.pup_02965-RA	Tmus_02825-RA	Test_01000-RA
cluster2051	6	N/A	N/A	T.eur_03424-RA	KKA28179.1	T.cer_04764-RA	T.pup_01101-RA	Tmus_00951-RA	Test_07001-RA
cluster2052	6	O94703	GO:0006360; P:transcription by RNA polymerase I; IGI:PomBase	T.eur_02802-RA	KKA26015.1	T.cer_00690-RA	T.pup_00512-RA	Tmus_03010-RA	Test_04053-RA
cluster2053	6	Q8X077	GO:0043161; P:proteasome-mediated ubiquitin-dependent protein catabolic process; IBA:GO_Central	T.eur_03077-RA	KKA26257.1	T.cer_00493-RA	T.pup_02348-RA	Tmus_01027-RA	Test_04725-RA
cluster2054	6	N/A	N/A	T.eur_03959-RA	KKA26998.1	T.cer_04912-RA	T.pup_04829-RA	Tmus_03623-RA	Test_02797-RA
cluster2055	6	N/A	N/A	T.eur_06759-RA	KKA28328.1	T.cer_05589-RA	T.pup_00190-RA	Tmus_01389-RA	Test_06533-RA
cluster2056	6	P22193	GO:0000723; P:telomere maintenance; IMP:PomBase	T.eur_05696-RA	KKA26069.1	T.cer_04127-RA	T.pup_05179-RA	Tmus_02267-RA	Test_05629-RA
cluster2057	6	Q9C167	GO:0006260; P:DNA replication; IEA:UniProtKB-UniPathway	T.eur_05986-RA	KKA28145.1	T.cer_02379-RA	T.pup_05499-RA	Tmus_00845-RA	Test_03705-RA
cluster2058	6	Q4WYA1	GO:0006364; P:rRNA processing; IEA:UniProtKB-KW	T.eur_01165-RA	KKA29188.1	T.cer_00263-RA	T.pup_04678-RA	Tmus_00151-RA	Test_05280-RA
cluster2059	6	N/A	N/A	T.eur_00616-RA	KKA26394.1	T.cer_05606-RA	T.pup_00771-RA	Tmus_03422-RA	Test_00172-RA
cluster2060	6	A0A0E0SC50	GO:0015031; P:protein transport; IEA:UniProtKB-KW	T.eur_06904-RA	KKA29223.1	T.cer_02042-RA	T.pup_01935-RA	Tmus_02356-RA	Test_04536-RA
cluster2061	6	P38088	GO:0070150; P:mitochondrial glycyl-tRNA aminoacylation; IMP:SGD	T.eur_01710-RA	KKA26596.1	T.cer_03748-RA	T.pup_05896-RA	Tmus_04873-RA	Test_02599-RA
cluster2062	6	Q10191	GO:0000056; P:ribosomal small subunit export from nucleus; ISO:PomBase	T.eur_00087-RA	KKA28408.1	T.cer_01962-RA	T.pup_01856-RA	Tmus_03546-RA	Test_04298-RA
cluster2063	6	O06179	GO:0018580; F:nitronate monooxygenase activity; IEA:InterPro	T.eur_02549-RA	KKA27756.1	T.cer_06869-RA	T.pup_02194-RA	Tmus_05173-RA	Test_03410-RA
cluster2064	6	N/A	N/A	T.eur_05499-RA	KKA27823.1	T.cer_00033-RA	T.pup_02330-RA	Tmus_02328-RA	Test_04838-RA
cluster2065	6	O13779	GO:1903830; P:magnesium ion transmembrane transport; IMP:PomBase	T.eur_03549-RA	KKA27505.1	T.cer_00423-RA	T.pup_00581-RA	Tmus_01525-RA	Test_00508-RA
cluster2066	6	P38278	GO:0008757; F:S-adenosylmethionine-dependent methyltransferase activity; ISM:SGD	T.eur_06142-RA	KKA27149.1	T.cer_01968-RA	T.pup_01607-RA	Tmus_00485-RA	Test_04658-RA
cluster2067	6	Q9ZPW2	GO:0032875; P:regulation of DNA endoreduplication; IMP:TAIR	T.eur_00237-RA	KKA31168.1	T.cer_01339-RA	T.pup_04238-RA	Tmus_04988-RA	Test_04163-RA
cluster2068	6	P48569	GO:1902600; P:proton transmembrane transport; IGI:SGD	T.eur_02679-RA	KKA28917.1	T.cer_02863-RA	T.pup_06307-RA	Tmus_03335-RA	Test_06432-RA
cluster2069	6	Q92372	GO:0007004; P:telomere maintenance via telomerase; EXP:PomBase	T.eur_03639-RA	KKA31158.1	T.cer_06837-RA	T.pup_02623-RA	Tmus_05035-RA	Test_00597-RA
cluster2070	6	P55251	GO:0009098; P:leucine biosynthetic process; IEA:UniProtKB-UniPathway	T.eur_01103-RA	KKA31233.1	T.cer_02167-RA	T.pup_06091-RA	Tmus_04593-RA	Test_02334-RA
cluster2071	6	P44460	GO:0006107; P:oxaloacetate metabolic process; IBA:GO_Central	T.eur_01859-RA	KKA30483.1	T.cer_02299-RA	T.pup_02658-RA	Tmus_01980-RA	Test_01283-RA
cluster2072	6	Q4I8X0	GO:0052905; F:tRNA (guanine(9)-N(1))-methyltransferase activity; IEA:UniProtKB-EC	T.eur_03395-RA	KKA26170.1	T.cer_01554-RA	T.pup_01060-RA	Tmus_00922-RA	Test_05720-RA
cluster2073	6	Q9USS7	GO:0032511; P:late endosome to vacuole transport via multivesicular body sorting pathway; NAS:PomBase	T.eur_03946-RA	KKA26991.1	T.cer_02717-RA	T.pup_03998-RA	Tmus_03636-RA	Test_02785-RA
cluster2074	6	O74397	GO:0006541; P:glutamine metabolic process; IEA:UniProtKB-KW	T.eur_03719-RA	KKA30800.1	T.cer_03530-RA	T.pup_05938-RA	Tmus_00871-RA	Test_00672-RA
cluster2075	6	Q7XJJ7	GO:0070291; P:N-acylethanolamine metabolic process; IMP:TAIR	T.eur_06622-RA	KKA30620.1	T.cer_00102-RA	T.pup_04136-RA	Tmus_03103-RA	Test_01812-RA
cluster2076	6	P19984	GO:0003779; F:actin binding; IEA:UniProtKB-KW	T.eur_02656-RA	KKA28922.1	T.cer_04832-RA	T.pup_01705-RA	Tmus_06916-RA	Test_06407-RA
cluster2077	6	Q4I298	GO:0045016; P:mitochondrial magnesium ion transmembrane transport; ISS:UniProtKB	T.eur_05922-RA	KKA28071.1	T.cer_03757-RA	T.pup_03340-RA	Tmus_04169-RA	Test_01409-RA
cluster2078	6	P87148	GO:0006886; P:intracellular protein transport; NAS:PomBase	T.eur_06733-RA	KKA27932.1	T.cer_03524-RA	T.pup_04307-RA	Tmus_00318-RA	Test_05614-RA
cluster2079	6	N/A	N/A	T.eur_04425-RA	KKA29408.1	T.cer_04172-RA	T.pup_00355-RA	Tmus_04543-RA	Test_03242-RA
cluster2080	6	Q06712	GO:0000079; P:regulation of cyclin-dependent protein serine/threonine kinase activity; IEA:InterPro	T.eur_04210-RA	KKA27218.1	T.cer_00176-RA	T.pup_01986-RA	Tmus_04658-RA	Test_02139-RA
cluster2081	6	Q7SGG0	GO:0006357; P:regulation of transcription by RNA polymerase II; IEA:InterPro	T.eur_02644-RA	KKA31207.1	T.cer_06699-RA	T.pup_04101-RA	Tmus_04337-RA	Test_07029-RA
cluster2082	6	A0A1D8PNZ7	GO:0046475; P:glycerophospholipid catabolic process; IMP:CGD	T.eur_05211-RA	KKA28844.1	T.cer_06455-RA	T.pup_05758-RA	Tmus_00567-RA	Test_01488-RA
cluster2083	6	P41697	GO:0032880; P:regulation of protein localization; IMP:SGD	T.eur_04091-RA	KKA30794.1	T.cer_05078-RA	T.pup_06186-RA	Tmus_05257-RA	Test_02260-RA
cluster2084	6	N/A	N/A	T.eur_03284-RA	KKA28527.1	T.cer_07566-RA	T.pup_04604-RA	Tmus_00696-RA	Test_06264-RA
cluster2085	6	O42877	GO:0006364; P:rRNA processing; ISO:PomBase	T.eur_05421-RA	KKA29487.1	T.cer_00126-RA	T.pup_00433-RA	Tmus_00508-RA	Test_01077-RA
cluster2086	6	Q7SF72	GO:0000413; P:protein peptidyl-prolyl isomerization; IBA:GO_Central	T.eur_06256-RA	KKA28505.1	T.cer_06100-RA	T.pup_05400-RA	Tmus_04514-RA	Test_03621-RA
cluster2087	6	O60161	GO:0000462; P:maturation of SSU-rRNA from tricistronic rRNA transcript (SSU-rRNA, 58S rRNA, LSU-rRNA); IBA:GO_Central	T.eur_05251-RA	KKA28839.1	T.cer_04289-RA	T.pup_02486-RA	Tmus_00607-RA	Test_01447-RA
cluster2088	6	Q15428	GO:0000245; P:spliceosomal complex assembly; IBA:GO_Central	T.eur_05509-RA	KKA27807.1	T.cer_02335-RA	T.pup_03904-RA	Tmus_02338-RA	Test_04828-RA
cluster2089	6	Q6TU48	GO:0006090; P:pyruvate metabolic process; IBA:GO_Central	T.eur_05337-RA	KKA26808.1	T.cer_05203-RA	T.pup_02017-RA	Tmus_06238-RA	Test_01160-RA
cluster2090	6	Q09173	GO:1900034; P:regulation of cellular response to heat; IMP:PomBase	T.eur_01127-RA	KKA31232.1	T.cer_03382-RA	T.pup_03186-RA	Tmus_04416-RA	Test_05317-RA
cluster2091	6	Q12030	GO:0006366; P:transcription by RNA polymerase II; IDA:SGD	T.eur_04269-RA	KKA29100.1	T.cer_00205-RA	T.pup_03717-RA	Tmus_03390-RA	Test_05889-RA
cluster2092	6	Q00578	GO:0001113; P:transcriptional open complex formation at RNA polymerase II promoter; IMP:SGD	T.eur_01351-RA	KKA26590.1	T.cer_01610-RA	T.pup_06036-RA	Tmus_04786-RA	Test_06722-RA
cluster2093	6	N/A	N/A	T.eur_06433-RA	KKA28056.1	T.cer_02017-RA	T.pup_04401-RA	Tmus_06407-RA	Test_06395-RA
cluster2094	6	Q9UW15	GO:0006260; P:DNA replication; IEA:UniProtKB-UniPathway	T.eur_05587-RA	KKA27487.1	T.cer_03610-RA	T.pup_04534-RA	Tmus_03995-RA	Test_06613-RA
cluster2095	6	Q5B323	GO:0007096; P:regulation of exit from mitosis; IBA:GO_Central	T.eur_03112-RA	KKA26488.1	T.cer_02530-RA	T.pup_06234-RA	Tmus_03851-RA	Test_04761-RA
cluster2096	6	Q9UUC8	GO:0032543; P:mitochondrial translation; ISS:PomBase	T.eur_01483-RA	KKA30120.1	T.cer_02932-RA	T.pup_00563-RA	Tmus_06508-RA	Test_00966-RA
cluster2097	6	Q5ATG5	GO:0050660; F:flavin adenine dinucleotide binding; IEA:InterPro	T.eur_03956-RA	KKA26996.1	T.cer_05846-RA	T.pup_06195-RA	Tmus_03626-RA	Test_02795-RA
cluster2098	6	P36601	GO:0000723; P:telomere maintenance; IGI:PomBase	T.eur_00033-RA	KKA28386.1	T.cer_03404-RA	T.pup_02003-RA	Tmus_06207-RA	Test_04242-RA
cluster2099	6	P16184	GO:0046654; P:tetrahydrofolate biosynthetic process; IEA:UniProtKB-UniPathway	T.eur_05455-RA	KKA28125.1	T.cer_03506-RA	T.pup_02300-RA	Tmus_01328-RA	Test_04883-RA
cluster2100	6	Q9P371	GO:0043328; P:protein transport to vacuole involved in ubiquitin-dependent protein catabolic process via the multivesicular body sorting pathway; IMP:PomBase	T.eur_03901-RA	KKA30849.1	T.cer_00771-RA	T.pup_01528-RA	Tmus_04093-RA	Test_02740-RA
cluster2101	6	O13298	GO:0006357; P:regulation of transcription by RNA polymerase II; IEP:PomBase	T.eur_01346-RA	KKA26119.1	T.cer_03976-RA	T.pup_06031-RA	Tmus_04781-RA	Test_06717-RA
cluster2102	6	Q5RKZ7	GO:0032324; P:molybdopterin cofactor biosynthetic process; IMP:MGI	T.eur_01680-RA	KKA31044.1	T.cer_05171-RA	T.pup_06455-RA	Tmus_03930-RA	Test_02569-RA
cluster2103	6	P25270	GO:0000154; P:rRNA modification; IDA:SGD	T.eur_03643-RA	KKA28534.1	T.cer_01330-RA	T.pup_02627-RA	Tmus_05039-RA	Test_00601-RA
cluster2104	6	Q06593	GO:0042144; P:vacuole fusion, non-autophagic; IMP:SGD	T.eur_04293-RA	KKA27173.1	T.cer_04168-RA	T.pup_02305-RA	Tmus_06331-RA	Test_06452-RA
cluster2105	6	Q10446	GO:0043161; P:proteasome-mediated ubiquitin-dependent protein catabolic process; ISO:PomBase	T.eur_04545-RA	KKA28311.1	T.cer_00077-RA	T.pup_03675-RA	Tmus_01160-RA	Test_05484-RA
cluster2106	6	P48566	GO:0032880; P:regulation of protein localization; IMP:SGD	T.eur_00008-RA	KKA27717.1	T.cer_04959-RA	T.pup_05661-RA	Tmus_04881-RA	Test_04221-RA
cluster2107	6	Q8NKB6	GO:0004190; F:aspartic-type endopeptidase activity; IEA:UniProtKB-KW	T.eur_02697-RA	KKA26791.1	T.cer_07032-RA	T.pup_01170-RA	Tmus_00624-RA	Test_03944-RA
cluster2108	6	O59710	GO:0006744; P:ubiquinone biosynthetic process; ISO:PomBase	T.eur_06220-RA	KKA27109.1	T.cer_01249-RA	T.pup_01744-RA	Tmus_01483-RA	Test_04580-RA
cluster2109	6	Q12504	GO:0018026; P:peptidyl-lysine monomethylation; IMP:SGD	T.eur_02533-RA	KKA27725.1	T.cer_00276-RA	T.pup_03807-RA	Tmus_03208-RA	Test_03393-RA
cluster2110	6	Q03761	GO:0006366; P:transcription by RNA polymerase II; IDA:SGD	T.eur_03723-RA	KKA29171.1	T.cer_05180-RA	T.pup_01591-RA	Tmus_00875-RA	Test_00676-RA
cluster2111	6	N/A	N/A	T.eur_02330-RA	KKA29037.1	T.cer_02163-RA	T.pup_02373-RA	Tmus_03173-RA	Test_03860-RA
cluster2112	6	D4B387	GO:0006751; P:glutathione catabolic process; IEA:InterPro	T.eur_04232-RA	KKA28001.1	T.cer_00732-RA	T.pup_01730-RA	Tmus_05731-RA	Test_05928-RA
cluster2113	6	P50108	GO:0006487; P:protein N-linked glycosylation; IMP:SGD	T.eur_00404-RA	KKA26503.1	T.cer_05002-RA	T.pup_03571-RA	Tmus_04716-RA	Test_01548-RA
cluster2114	6	P39958	GO:0016192; P:vesicle-mediated transport; IMP:SGD	T.eur_05167-RA	KKA27360.1	T.cer_02078-RA	T.pup_04990-RA	Tmus_05905-RA	Test_00432-RA
cluster2115	6	Q43163	GO:0009813; P:flavonoid biosynthetic process; IEA:UniProtKB-UniPathway	T.eur_00873-RA	KKA30468.1	T.cer_04152-RA	T.pup_02741-RA	Tmus_04522-RA	Test_01952-RA
cluster2116	6	Q9Y6A9	GO:0006465; P:signal peptide processing; IBA:GO_Central	T.eur_05402-RA	KKA29509.1	T.cer_00570-RA	T.pup_01602-RA	Tmus_00528-RA	Test_01096-RA
cluster2117	6	Q9P7S2	GO:0006511; P:ubiquitin-dependent protein catabolic process; IBA:GO_Central	T.eur_04158-RA	KKA28990.1	T.cer_02959-RA	T.pup_04012-RA	Tmus_05075-RA	Test_02192-RA
cluster2118	6	O14123	GO:0036376; P:sodium ion export across plasma membrane; IC:PomBase	T.eur_06432-RA	KKA26490.1	T.cer_05220-RA	T.pup_05787-RA	Tmus_06406-RA	Test_06394-RA
cluster2119	6	P53871	GO:0006751; P:glutathione catabolic process; IDA:SGD	T.eur_02247-RA	KKA27381.1	T.cer_03393-RA	T.pup_00747-RA	Tmus_03598-RA	Test_02876-RA
cluster2120	6	O13315	GO:0007186; P:G protein-coupled receptor signaling pathway; IEA:InterPro	T.eur_01634-RA	KKA29318.1	T.cer_06842-RA	T.pup_03956-RA	Tmus_01914-RA	Test_02522-RA
cluster2121	6	O74445	GO:0030433; P:ubiquitin-dependent ERAD pathway; IBA:GO_Central	T.eur_00895-RA	KKA27631.1	T.cer_02740-RA	T.pup_03905-RA	Tmus_06378-RA	Test_01974-RA
cluster2122	6	N/A	N/A	T.eur_06209-RA	KKA27089.1	T.cer_02943-RA	T.pup_05020-RA	Tmus_06501-RA	Test_04592-RA
cluster2123	6	P36136	GO:0042254; P:ribosome biogenesis; IEA:UniProtKB-KW	T.eur_06332-RA	KKA29198.1	T.cer_00938-RA	T.pup_03271-RA	Tmus_02925-RA	Test_03540-RA
cluster2124	6	P34241	GO:0000463; P:maturation of LSU-rRNA from tricistronic rRNA transcript (SSU-rRNA, 58S rRNA, LSU-rRNA); IMP:SGD	T.eur_03164-RA	KKA29937.1	T.cer_02886-RA	T.pup_01156-RA	Tmus_03242-RA	Test_06314-RA
cluster2125	6	O59730	GO:0035551; P:protein initiator methionine removal involved in protein maturation; ISO:PomBase	T.eur_02701-RA	KKA26786.1	T.cer_01638-RA	T.pup_00976-RA	Tmus_00627-RA	Test_03948-RA
cluster2126	6	N/A	N/A	T.eur_02602-RA	KKA27239.1	T.cer_04712-RA	T.pup_04357-RA	Tmus_02624-RA	Test_03463-RA
cluster2127	6	Q6LA56	GO:0006741; P:NADP biosynthetic process; ISO:PomBase	T.eur_02210-RA	KKA27390.1	T.cer_02285-RA	T.pup_05558-RA	Tmus_05146-RA	Test_02913-RA
cluster2128	6	N/A	N/A	T.eur_05839-RA	KKA27332.1	T.cer_06905-RA	T.pup_05060-RA	Tmus_03455-RA	Test_01321-RA
cluster2129	6	A4QQ05	GO:0009231; P:riboflavin biosynthetic process; IEA:InterPro	T.eur_05087-RA	KKA30495.1	T.cer_05235-RA	T.pup_03685-RA	Tmus_06639-RA	Test_03147-RA
cluster2130	6	P54672	GO:0006886; P:intracellular protein transport; IEA:InterPro	T.eur_02001-RA	KKA27973.1	T.cer_02619-RA	T.pup_05817-RA	Tmus_00274-RA	Test_04355-RA
cluster2131	6	N/A	N/A	T.eur_04711-RA	KKA29869.1	T.cer_01957-RA	T.pup_06562-RA	Tmus_05416-RA	Test_02096-RA
cluster2132	6	Q9URV4	GO:0017196; P:N-terminal peptidyl-methionine acetylation; ISO:PomBase	T.eur_01134-RA	KKA28606.1	T.cer_02769-RA	T.pup_05537-RA	Tmus_03791-RA	Test_05310-RA
cluster2133	6	N/A	N/A	T.eur_03638-RA	KKA31157.1	T.cer_06068-RA	T.pup_02622-RA	Tmus_05034-RA	Test_00596-RA
cluster2134	6	O00103	GO:0006511; P:ubiquitin-dependent protein catabolic process; IMP:PomBase	T.eur_02179-RA	KKA29957.1	T.cer_00117-RA	T.pup_04859-RA	Tmus_01724-RA	Test_02948-RA
cluster2135	6	Q10451	GO:0006412; P:translation; IEA:UniProtKB-KW	T.eur_04528-RA	KKA26104.1	T.cer_08139-RA	T.pup_05961-RA	Tmus_03646-RA	Test_05467-RA
cluster2136	6	Q5ZIE6	GO:0045116; P:protein neddylation; IBA:GO_Central	T.eur_04565-RA	KKA28315.1	T.cer_00490-RA	T.pup_02153-RA	Tmus_01180-RA	Test_05504-RA
cluster2137	6	O74400	GO:0006364; P:rRNA processing; ISS:PomBase	T.eur_06127-RA	KKA27123.1	T.cer_02686-RA	T.pup_04695-RA	Tmus_00500-RA	Test_04673-RA
cluster2138	6	P40582	GO:0010731; P:protein glutathionylation; IMP:SGD	T.eur_05644-RA	KKA28119.1	T.cer_03093-RA	T.pup_03136-RA	Tmus_04198-RA	Test_01679-RA
cluster2139	6	Q12701	GO:0007165; P:signal transduction; IC:PomBase	T.eur_05593-RA	KKA27477.1	T.cer_00191-RA	T.pup_05615-RA	Tmus_03990-RA	Test_06618-RA
cluster2140	6	P23548	GO:0030245; P:cellulose catabolic process; IEA:UniProtKB-KW	T.eur_03712-RA	KKA29167.1	T.cer_06685-RA	T.pup_04685-RA	Tmus_00864-RA	Test_00665-RA
cluster2141	6	Q03516	GO:0006893; P:Golgi to plasma membrane transport; IGI:SGD	T.eur_04799-RA	KKA30001.1	T.cer_03994-RA	T.pup_00229-RA	Tmus_01555-RA	Test_02012-RA
cluster2142	6	O94264	GO:0070647; P:protein modification by small protein conjugation or removal; IC:PomBase	T.eur_01041-RA	KKA26803.1	T.cer_02726-RA	T.pup_06329-RA	Tmus_01767-RA	Test_02395-RA
cluster2143	6	Q7SDZ1	GO:0009117; P:nucleotide metabolic process; IEA:UniProtKB-KW	T.eur_06316-RA	KKA26357.1	T.cer_03462-RA	T.pup_06251-RA	Tmus_02909-RA	Test_03554-RA
cluster2144	6	Q5BCG1	GO:0000103; P:sulfate assimilation; IBA:GO_Central	T.eur_06516-RA	KKA28793.1	T.cer_00662-RA	T.pup_01009-RA	Tmus_02374-RA	Test_04518-RA
cluster2145	6	Q3T0F2	GO:0006888; P:ER to Golgi vesicle-mediated transport; IEA:InterPro	T.eur_01457-RA	KKA28285.1	T.cer_02217-RA	T.pup_03287-RA	Tmus_02818-RA	Test_00992-RA
cluster2146	6	N/A	N/A	T.eur_06211-RA	KKA27094.1	T.cer_05142-RA	T.pup_05915-RA	Tmus_06785-RA	Test_04590-RA
cluster2147	6	P32897	GO:0030150; P:protein import into mitochondrial matrix; IMP:SGD	T.eur_01726-RA	KKA26861.1	T.cer_00216-RA	T.pup_00383-RA	Tmus_02297-RA	Test_02615-RA
cluster2148	6	P24021	GO:0006308; P:DNA catabolic process; IDA:AspGD	T.eur_02650-RA	KKA29951.1	T.cer_00637-RA	T.pup_03323-RA	Tmus_05759-RA	Test_06401-RA
cluster2149	6	Q9FVZ9	GO:0005496; F:steroid binding; IEA:UniProtKB-KW	T.eur_05474-RA	KKA27836.1	T.cer_00834-RA	T.pup_00042-RA	Tmus_01309-RA	Test_04864-RA
cluster2150	6	O13848	GO:0016652; F:oxidoreductase activity, acting on NAD(P)H, NAD(P) as acceptor; IDA:PomBase	T.eur_02827-RA	KKA30786.1	T.cer_04829-RA	T.pup_05995-RA	Tmus_04691-RA	Test_04077-RA
cluster2151	6	Q9UU86	GO:0009966; P:regulation of signal transduction; ISM:PomBase	T.eur_00545-RA	KKA30489.1	T.cer_04386-RA	T.pup_04713-RA	Tmus_04923-RA	Test_00101-RA
cluster2152	6	O74933	GO:0006048; P:UDP-N-acetylglucosamine biosynthetic process; IEA:UniProtKB-UniPathway	T.eur_03000-RA	KKA26188.1	T.cer_07319-RA	T.pup_03620-RA	Tmus_01283-RA	Test_05963-RA
cluster2153	6	N/A	N/A	T.eur_02791-RA	KKA29928.1	T.cer_03858-RA	T.pup_00501-RA	Tmus_02998-RA	Test_04040-RA
cluster2154	6	N/A	N/A	T.eur_06350-RA	KKA26000.1	T.cer_07729-RA	T.pup_05843-RA	Tmus_02545-RA	Test_03521-RA
cluster2155	6	Q55P57	GO:0052716; F:hydroquinone:oxygen oxidoreductase activity; IEA:UniProtKB-EC	T.eur_00808-RA	KKA25987.1	T.cer_06505-RA	T.pup_00705-RA	Tmus_05848-RA	Test_00365-RA
cluster2156	6	Q9C0U7	GO:0016192; P:vesicle-mediated transport; IMP:PomBase	T.eur_02020-RA	KKA28199.1	T.cer_01193-RA	T.pup_02672-RA	Tmus_00295-RA	Test_04375-RA
cluster2157	6	A1D327	GO:0016592; C:mediator complex; IEA:InterPro	T.eur_00397-RA	KKA29121.1	T.cer_04464-RA	T.pup_04017-RA	Tmus_06517-RA	Test_01555-RA
cluster2158	6	Q4IJK2	GO:0006412; P:translation; IEA:InterPro	T.eur_05420-RA	KKA29488.1	T.cer_00125-RA	T.pup_00432-RA	Tmus_00509-RA	Test_01078-RA
cluster2159	6	P34085	GO:0006099; P:tricarboxylic acid cycle; IBA:GO_Central	T.eur_00243-RA	KKA31176.1	T.cer_06386-RA	T.pup_04853-RA	Tmus_03017-RA	Test_04157-RA
cluster2160	6	Q870W0	GO:0030433; P:ubiquitin-dependent ERAD pathway; IEA:EnsemblFungi	T.eur_01602-RA	KKA26698.1	T.cer_01010-RA	T.pup_02820-RA	Tmus_01944-RA	Test_00845-RA
cluster2161	6	P87109	GO:0044242; P:cellular lipid catabolic process; IC:PomBase	T.eur_04776-RA	KKA28023.1	T.cer_00746-RA	T.pup_03031-RA	Tmus_01537-RA	Test_02032-RA
cluster2162	6	N/A	N/A	T.eur_00700-RA	KKA26552.1	T.cer_03566-RA	T.pup_04704-RA	Tmus_01654-RA	Test_00257-RA
cluster2163	6	Q6GMH0	GO:0071048; P:nuclear retention of unspliced pre-mRNA at the site of transcription; IBA:GO_Central	T.eur_05624-RA	KKA28095.1	T.cer_05459-RA	T.pup_04664-RA	Tmus_04006-RA	Test_01698-RA
cluster2164	6	O74839	GO:0006874; P:cellular calcium ion homeostasis; IMP:PomBase	T.eur_02517-RA	KKA29683.1	T.cer_02917-RA	T.pup_03592-RA	Tmus_03224-RA	Test_03377-RA
cluster2165	6	N/A	N/A	T.eur_01421-RA	KKA26923.1	T.cer_00847-RA	T.pup_01772-RA	Tmus_03274-RA	Test_01031-RA
cluster2166	6	Q00771	GO:0006468; P:protein phosphorylation; IDA:AspGD	T.eur_04119-RA	KKA29978.1	T.cer_00792-RA	T.pup_00627-RA	Tmus_01089-RA	Test_02231-RA
cluster2167	6	O14091	GO:0106082; P:sucrose import across plasma membrane; IDA:PomBase	T.eur_01476-RA	KKA29725.1	T.cer_04725-RA	T.pup_02232-RA	Tmus_06836-RA	Test_00973-RA
cluster2168	6	Q86JE5	GO:0015031; P:protein transport; IEA:UniProtKB-KW	T.eur_05546-RA	KKA30163.1	T.cer_01087-RA	T.pup_01386-RA	Tmus_00777-RA	Test_06975-RA
cluster2169	6	W3X7U2	GO:0042438; P:melanin biosynthetic process; IEA:UniProtKB-UniPathway	T.eur_01207-RA	KKA30712.1	T.cer_06626-RA	T.pup_05750-RA	Tmus_00194-RA	Test_05238-RA
cluster2170	6	N/A	N/A	T.eur_03916-RA	KKA30870.1	T.cer_08019-RA	Tmus_02518-RA	Test_02754-RA	T.pup_05340-RA
cluster2171	6	P41391	GO:0046827; P:positive regulation of protein export from nucleus; IDA:PomBase	T.eur_03531-RA	KKA27513.1	T.cer_02084-RA	T.pup_03168-RA	Tmus_03972-RA	Test_00491-RA
cluster2172	6	P53152	GO:0000209; P:protein polyubiquitination; IDA:SGD	T.eur_04738-RA	KKA30323.1	T.cer_04674-RA	T.pup_05157-RA	Tmus_02424-RA	Test_02071-RA
cluster2173	6	O94693	GO:0000244; P:spliceosomal tri-snRNP complex assembly; ISS:PomBase	T.eur_03356-RA	KKA27684.1	T.cer_01793-RA	T.pup_00405-RA	Tmus_01109-RA	Test_05760-RA
cluster2174	6	Q9UTK0	GO:0030490; P:maturation of SSU-rRNA; IBA:GO_Central	T.eur_00580-RA	KKA26604.1	T.cer_02077-RA	T.pup_02877-RA	Tmus_04729-RA	Test_00136-RA
[truncated: 1,282 more rows]
